# Supplementary material for: Genome-wide phenotypic RNAi screen in the Drosophila wing: phenotypic description of functional classes
Source: G3 (Bethesda). 2021 Oct 2;11(12):jkab349. doi: 10.1093/g3journal/jkab349 (PMC8664486; doi:10.1093/g3journal/jkab349)
Supplement: jkab349_Supplementary_Data [file jkab349_supplementary_data.zip]

Archive with 5 entries (5 files):
- GENETICS-G3-2021-402594-s01.docx
- GENETICS-G3-2021-402594-s02.tif
- GENETICS-G3-2021-402594-s03.xlsx
- GENETICS-G3-2021-402594-s04.xlsx
- GENETICS-G3-2021-402594-s05.xlsx
