# Supplementary material for: Genome-wide phenotypic RNAi screen in the Drosophila wing: phenotypic description of functional classes
Source: G3 (Bethesda). 2021 Oct 2;11(12):jkab349. doi: 10.1093/g3journal/jkab349 (PMC8664486; doi:10.1093/g3journal/jkab349)
Supplement: jkab349_Supplementary_Data [file jkab349_supplementary_data.zip › GENETICS-G3-2021-402594-s03.xlsx]

## Sheet: RIB (1.1)
TransformantID	FlyBaseID	CGNR	Gene Symbol	Fenotipo	MC	MG	GO/IP Code	GO/IP	Expression Affi	Expression RNAs	Expression
40477	FBgn0038281	CG3843	RpL10Aa	EPL/nec	RIB	CLRP			4.63584	0	N
104504	FBgn0024733	CG17521	RpL10	EPL/nec	RIB	CLRP				4318.72	Y
108402	FBgn0010078	CG3661	RpL23	EPL/nec	RIB	CLRP			34269.4	5073.74	Y
46572	FBgn0032404	CG5317	RpL7-like	EPL/nec	RIB	CLRP			3096.34	172.338	Y
101346	FBgn0003279	CG5502	RpL4	EPL/nec	RIB	CLRP			26991.4	3052.62	Y
49184	FBgn0285948	CG15442	RpL27A	LL	RIB	CLRP			25145.2	5287.01	Y
20433	FBgn0028697	CG17420	RpL15	LL	RIB	CLRP			37564	3212.45	Y
109986	FBgn0064225	CG17489	RpL5	LL	RIB	CLRP				3976.74	Y
23565	FBgn0040007	CG18001	RpL38	LL	RIB	CLRP				4053.64	Y
104467	FBgn0285949	CG1821	RpL31	LL	RIB	CLRP			37341.5	4704.29	Y
109447	FBgn0034968	CG3195	RpL12	LL	RIB	CLRP				3305.72	Y
108100	FBgn0014026	CG3314	RpL7A	LL	RIB	CLRP			25496.1	3953.28	Y
108821	FBgn0023170	CG3997	RpL39	LL	RIB	CLRP			34298.4	11576.5	Y
107801	FBgn0002593	CG4087	RpLP1	LL	RIB	CLRP			36920.6	5554.14	Y
109820	FBgn0020910	CG4863	RpL3	LL	RIB	CLRP			25094.9	3758.73	Y
100684	FBgn0003274	CG4918	RpLP2	LL	RIB	CLRP			24117.4	5162.02	Y
109647	FBgn0015756	CG6141	RpL9	LL	RIB	CLRP			32107.7	3441.01	Y
109345	FBgn0036213	CG7283	RpL10Ab	LL	RIB	CLRP			26077.7	4368.39	Y
28619	FBgn0000100	CG7490	RpLP0	LL	RIB	CLRP			33229.3	2762.23	Y
104330	FBgn0002579	CG7622	RpL36	LL	RIB	CLRP			24506.1	3869.35	Y
108257	FBgn0035753	CG8615	RpL18	LL	RIB	CLRP			26992.7	2002.24	Y
109138	FBgn0037686	CG9354	RpL34b	LL	RIB	CLRP			22532.8	1581.22	Y
102011	FBgn0017579	CG6253	RpL14	LL // PL/S-P(s)	RIB	CLRP			31191.9	4676.85	Y
100280	FBgn0036825	CG6846	RpL26	LL/EPL	RIB	CLRP			32086.5	3504.58	Y
100797	FBgn0037328	CG2099	RpL35A	LL/EPL // PL/nec/nW	RIB	CLRP			31866.7	2755.18	Y
107302	FBgn0039857	CG11522	RpL6	LL/EPL/nec	RIB	CLRP			23011.1	3519.91	Y
106755	FBgn0261602	CG1263	RpL8	LL/EPL/nec	RIB	CLRP			34765.8	3337.26	Y
105819	FBgn0032987	CG12775	RpL21	LL/EPL/nec	RIB	CLRP			32427	4684.43	Y
109419	FBgn0033485	CG1381	RpLP0-like	LL/EPL/nec	RIB	CLRP			1286.7	140.669	Y
101369	FBgn0037351	CG1475	RpL13A	LL/EPL/nec	RIB	CLRP			30087	3855.7	Y
108730	FBgn0003941	CG2960	RpL40	LL/EPL/nec	RIB	CLRP			26290.2	4385.67	Y
105376	FBgn0029897	CG3203	RpL17	LL/EPL/nec	RIB	CLRP			22564.9	1298.9	Y
107295	FBgn0261608	CG5827	RpL37A	LL/EPL/nec	RIB	CLRP			29871	2360.78	Y
109994	FBgn0039406	CG6090	RpL34a	LL/EPL/nec	RIB	CLRP			8545.03	547.067	Y
108391	FBgn0031980	CG7424	RpL36A	LL/ePL/nec	RIB	CLRP			31347.5	3986.5	Y
101731	FBgn0013325	CG7726	RpL11	LL/PL	RIB	CLRP			34121.7	3446.24	Y
109425	FBgn0029785	CG4111	RpL35	LL/PL/nec	RIB	CLRP			32143.8	2593.14	Y
4651R	FBgn0011272	CG4651	RpL13	nW	RIB	CLRP			31406.7	3142.26	Y
103401	FBgn0039359	CG4759	RpL27	nW // S-P(s)	RIB	CLRP			21134.1	4761.57	Y
110695	FBgn0005593	CG4897	RpL7	PL	RIB	CLRP			26009.1	3764.6	Y
104021	FBgn0035422	CG12740	RpL28	PL // S-P(s)	RIB	CLRP			24146.9	5293.98	Y
29760	FBgn0034822	CG9873	RpL37b	S-P(s)	RIB	CLRP			6.68058	0	Y
	FBgn0016726	CG10071	RpL29		RIB	CLRP			32516.7	5819.13	Y
	FBgn0086710	CG10652	RpL30		RIB	CLRP			20117.3	3931.74	Y
	FBgn0285950	CG2746	RpL19		RIB	CLRP			30559.5	3935.57	Y
	FBgn0066084	CG30425	RpL41		RIB	CLRP				28518.4	Y
	FBgn0010409	CG6510	RpL18A		RIB	CLRP			31404.5	4905.77	Y
	FBgn0037899	CG6764	RpL24-like		RIB	CLRP			5036.22	364.37	Y
	FBgn0015288	CG7434	RpL22		RIB	CLRP			30892.8	2060.21	Y
	FBgn0002626	CG7939	RpL32		RIB	CLRP			28262.2	4516.72	Y
	FBgn0026372	CG7977	RpL23A		RIB	CLRP			35389.7	3373.11	Y
	FBgn0261608	CG9091	RpL37A		RIB	CLRP			28674	4926.23	Y
	FBgn0032518	CG9282	RpL24		RIB	CLRP			24422.8	2557.7	Y
	FBgn0034837	CG9871	RpL22-like		RIB	CLRP			11.8898	1.97904	Y
28850	FBgn0261599	CG8495	RpS29	EPL	RIB	CSRP			38366.5	6578.52	Y
23477	FBgn0033699	CG8857	RpS11	EPL	RIB	CSRP			29349.8	3329.25	Y
101558	FBgn0015521	CG2986	RpS21	EPL/nec	RIB	CSRP				2837.19	Y
106321	FBgn0002622	CG6779	RpS3	EPL/nec	RIB	CSRP			29564.2	3409.42	Y
49879	FBgn0038277	CG7014	RpS5b	EPL/nec	RIB	CSRP			8.58182	0.924807	Y
104132	FBgn0027494	CG12275	RpS10a	EPL/nec // S-P(s)	RIB	CSRP			4.95947	0.262619	N
106654	FBgn0011284	CG11276	RpS4	LL	RIB	CSRP			28732.3	4149.79	Y
105496	FBgn0010265	CG13389	RpS13	LL	RIB	CSRP			33044.2	4809.48	Y
101495	FBgn0003517	CG14792	sta	LL	RIB	CSRP			28778.5	3701.61	Y
39870	FBgn0004403	CG1524	RpS14a	LL	RIB	CSRP			31473.3	2856.97	Y
105298	FBgn0019936	CG15693	RpS20	LL	RIB	CSRP			32149.5	4107.31	Y
110558	FBgn0039757	CG1883	RpS7	LL	RIB	CSRP			31326	5016.59	Y
104676	FBgn0261596	CG3751	RpS24	LL	RIB	CSRP			31758.9	3827.64	Y
100610	FBgn0034743	CG4046	RpS16	LL	RIB	CSRP			28923.6	4287.68	Y
106835	FBgn0039713	CG7808	RpS8	LL	RIB	CSRP			33912.7	4193.79	Y
104439	FBgn0034138	CG8332	RpS15	LL	RIB	CSRP				4547.84	Y
52673	FBgn0033912	CG8415	RpS23	LL	RIB	CSRP			27692.1	5653.09	Y
101472	FBgn0002590	CG8922	RpS5a	LL	RIB	CSRP			32181.4	4192.83	Y
100308	FBgn0004867	CG5920	RpS2	LL/EPL	RIB	CSRP				4019.88	Y
102725	FBgn0039739	CG15527	RpS28a	LL/EPL/nec	RIB	CSRP			5.43868	0.510082	N
109004	FBgn0261597	CG10305	RpS26	LL/EPL/nec	RIB	CSRP			30086.7	4082.54	Y
109062	FBgn0033555	CG12324	RpS15Ab	LL/EPL/nec	RIB	CSRP				314.005	Y
103429	FBgn0017545	CG2168	RpS3A	LL/EPL/nec	RIB	CSRP			33938.6	4776.6	Y
107810	FBgn0030136	CG2998	RpS28b	LL/EPL/nec	RIB	CSRP			32842.3	4242.33	Y
102171	FBgn0039129	CG5338	RpS19b	LL/EPL/nec	RIB	CSRP			7.97117	4.5547	Y
108882	FBgn0010411	CG8900	RpS18	LL/EPL/nec // S-P(s)	RIB	CSRP			34004.1	4458.67	Y
101342	FBgn0086472	CG6684	RpS25	LL/nec	RIB	CSRP			32439.6	5448.33	Y
19198	FBgn0010198	CG2033	RpS15Aa	LL/PL	RIB	CSRP			26410.3	3656.96	Y
105501	FBgn0003942	CG5271	RpS27A	PL/nec	RIB	CSRP			30022.5	6550.98	Y
	FBgn0085211	CG34182	RpS28-like		RIB	CSRP				0	N
	FBgn0039300	CG10423	RpS27		RIB	CSRP			31322.7	2464.69	Y
	FBgn0261592	CG10944	RpS6		RIB	CSRP			27126	3495.47	Y
	FBgn0286213	CG11271	RpS12		RIB	CSRP			24127.6	3232.3	Y
	FBgn0285947	CG14206	RpS10b		RIB	CSRP			26847.5	3227.6	Y
	FBgn0004404	CG1527	RpS14b		RIB	CSRP			9518.21	628.074	Y
	FBgn0038834	CG15697	RpS30		RIB	CSRP			25406	4958.94	Y
	FBgn0010408	CG3395	RpS9		RIB	CSRP			29448.5	3654.48	Y
	FBgn0005533	CG3922	RpS17		RIB	CSRP			30073.8	4502.08	Y
	FBgn0010412	CG4464	RpS19a		RIB	CSRP			28681.4	4026.49	Y
100737	FBgn0038234	CG3351	mRpL11	WA(s)/WD(s)	RIB	MLRP			531.509	40.3335	Y
13320	FBgn0050481	CG30481	mRpL53	EPL	RIB	MLRP				53.4901	Y
100730	FBgn0030786	CG4742	mRpL22	EPL	RIB	MLRP			1173.01	71.403	Y
105994	FBgn0031231	CG11488	mRpL10	EPL/nec	RIB	MLRP			485.222	28.4855	Y
105995	FBgn0026741	CG12373	mRpL18	EPL/nec	RIB	MLRP			305.598	44.9551	Y
105943	FBgn0035122	CG13880	mRpL17	EPL/nec	RIB	MLRP			1064.36	67.3231	Y
107059	FBgn0036462	CG17166	mRpL39	EPL/nec	RIB	MLRP			963.763	85.8429	Y
107308	FBgn0031357	CG17642	mRpL48	EPL/nec	RIB	MLRP			506.296	45.1433	Y
101506	FBgn0053002	CG33002	mRpL27	EPL/nec	RIB	MLRP			1239.87	87.5094	Y
105628	FBgn0031660	CG3782	mRpL28	EPL/nec	RIB	MLRP			1612.59	40.6003	Y
101315	FBgn0036135	CG7636	mRpL2	EPL/nec	RIB	MLRP			878.748	54.6793	Y
103782	FBgn0031651	CG8849	mRpL24	EPL/nec	RIB	MLRP			734.07	51.569	Y
105729	FBgn0034579	CG9353	mRpL54	EPL/nec	RIB	MLRP			835.563	45.1518	Y
107463	FBgn0042112	CG18767	mRpL36	EPL/nec/nW	RIB	MLRP			725.769	63.3435	Y
100707	FBgn0261380	CG42632	mRpL37	WF(s)	RIB	MLRP			4.35788	47.7597	Y
104466	FBgn0034893	CG5479	mRpL43	WF(s)	RIB	MLRP			501.037	47.5291	Y
110212	FBgn0030686	CG8288	mRpL3	WF(s)	RIB	MLRP			479.957	50.2766	Y
101442	FBgn0037892	CG5242	mRpL40	LL	RIB	MLRP			265.543	41.9454	Y
101351	FBgn0001995	CG5818	mRpL4	PL/nec	RIB	MLRP			1358.07	61.3464	Y
14529	FBgn0023519	CG3109	mRpL16	PL/nec	RIB	MLRP			1620.73	57.6464	Y
45544	FBgn0036990	CG5219	mRpL15	PL/nec	RIB	MLRP			991.347	41.1251	Y
105662	FBgn0037566	CG7494	mRpL1	PL/nec	RIB	MLRP			1020.15	51.4051	Y
110327	FBgn0035272	CG13922	mRpL46	PL/nec/nW	RIB	MLRP			506.887	45.2671	Y
106402	FBgn0028648	CG8612	mRpL50	PL/nec/nW	RIB	MLRP			595.343	55.5686	Y
105284	FBgn0035335	CG1320	mRpL23	PL/nec/WD	RIB	MLRP			1047.96	74.0701	Y
108259	FBgn0032720	CG10603	mRpL13	PL/nec/WD(s)	RIB	MLRP			1284.15	67.5934	Y
103388	FBgn0038923	CG13410	mRpL35	PL/nec/WD(s)	RIB	MLRP			440.225	37.8879	Y
110553	FBgn0038678	CG14283	mRpL55	PL/nec/WD(s)	RIB	MLRP			975.031	89.2604	Y
103543	FBgn0038319	CG31478	mRpL9	PL/nec/WD(s)	RIB	MLRP			569.517	46.1495	Y
108655	FBgn0037608	CG8039	mRpL19	PL/nec/WD(s)	RIB	MLRP			662.158	48.6225	Y
101423	FBgn0040389	CG14048	mRpL14	PL/WD(s)	RIB	MLRP			675.164	44.9338	Y
42412	FBgn0040907	CG3712	mRpL33	PL/WD(s)	RIB	MLRP			3635.72	171.34	Y
28130	FBgn0014023	CG9378	mRpL47	S	RIB	MLRP				67.3265	Y
101749	FBgn0033208	CG1577	mRpL52	S(s)	RIB	MLRP			917.465	82.4623	Y
101308	FBgn0029718	CG7038	mRpL30	S/WF(s)	RIB	MLRP			3420.03	120.958	Y
104413	FBgn0036853	CG9730	mRpL21	S/WF(s)	RIB	MLRP			417.756	32.2306	Y
109807	FBgn0039835	CG12220	mRpL32	S/WD	RIB	MLRP			537.638	56.9578	Y
106178	FBgn0033480	CG12921	mRpL42	S/WD	RIB	MLRP			514.408	101.919	Y
108997	FBgn0034001	CG12954	mRpL41	WD(s)	RIB	MLRP			723.28	55.6312	Y
101173	FBgn0032053	CG13098	mRpL51	WD(s)	RIB	MLRP			1559.71	69.2544	Y
100496	FBgn0011787	CG5012	mRpL12	WD(s)	RIB	MLRP			2041.17	125.719	Y
45002	FBgn0037330	CG2109	mRpL44	wt	RIB	MLRP			1182.02	55.1569	Y
	FBgn0036335	CG11258	mRpL20		RIB	MLRP			1493.54	122.691	Y
	FBgn0030552	CG15871	mRpL38		RIB	MLRP			852.363	47.1309	Y
	FBgn0083983	CG34147	mRpL34		RIB	MLRP				138.589	Y
	FBgn0030433	CG4647	mRpL49		RIB	MLRP			1406.45	63.7707	Y
	FBgn0263863	CG6949	mRpL45		RIB	MLRP			620.685	50.9375	Y
52533	FBgn0003714	CG7925	tko	EPL/nec	RIB	MSLP			2126.53	101.971	Y
45494	FBgn0032849	CG10757	mRpS18B	WA/V+(w)	RIB	MSRP			1175.18	39.219	Y
101443	FBgn0030572	CG14413	mRpS25	EPL	RIB	MSRP			762.324	66.3057	Y
101430	FBgn0044511	CG32854	mRpS21	EPL	RIB	MSRP			1206.81	76.3487	Y
105182	FBgn0038426	CG10406	mRpS33	EPL/nec	RIB	MSRP			790.858	58.5069	Y
101549	FBgn0039159	CG13608	mRpS24	EPL/nec	RIB	MSRP			492.871	49.5471	Y
106333	FBgn0031639	CG2937	mRpS2	EPL/nec	RIB	MSRP			479.447	38.811	Y
104412	FBgn0026261	CG4207	bonsai	EPL/nec	RIB	MSRP			1418.37	74.2008	Y
107106	FBgn0032236	CG5108	mRpS7	EPL/nec	RIB	MSRP			1581.34	105.462	Y
107181	FBgn0034361	CG5497	mRpS28	EPL/nec	RIB	MSRP			668.865	53.0597	Y
109662	FBgn0036557	CG5904	mRpS31	EPL/nec	RIB	MSRP			958.346	39.5693	Y
100067	FBgn0036774	CG7354	mRpS26	EPL/nec // S	RIB	MSRP			600.973	62.9156	Y
47915	FBgn0044030	CG32531	mRpS14	EPL/nec/WD(s)	RIB	MSRP			584.33	67.4868	Y
103657	FBgn0051450	CG31450	mRpS18A	LL	RIB	MSRP			1462.38	98.0562	Y
104882	FBgn0035374	CG2101	mRpS35	LL/EPL/nec	RIB	MSRP			767.296	44.6754	Y
105153	FBgn0030692	CG8470	mRpS30	LPL/nec	RIB	MSRP			1257.8	69.4691	Y
103658	FBgn0260407	CG31842	mRpS23	PL/WF(s) // S(w)	RIB	MSRP			591.216	51.3332	Y
17062	FBgn0039555	CG12261	mRpS22	PL/nec/WD(s)	RIB	MSRP				56.6096	Y
108416	FBgn0038307	CG4247	mRpS10	PL/nec/WD(s)	RIB	MSRP			1129.07	101.423	Y
100343	FBgn0285951	CG42648	mRpS34	PL/nW	RIB	MSRP			847.926	50.6304	Y
106653	FBgn0038474	CG5184	mRpS11	PL/S	RIB	MSRP			1577.52	87.7958	Y
108377	FBgn0039765	CG9688	mRpS18C	PL/WD(s)	RIB	MSRP			620.548	51.2418	Y
104487	FBgn0037529	CG2957	mRpS9	WD(s)	RIB	MSRP			1450.42	59.8008	Y
107571	FBgn0033907	CG8338	mRpS16	WD(s)	RIB	MSRP			96.9842	107.285	Y
103566	FBgn0035534	CG15016	mRpS6	wt	RIB	MSRP				26.443	Y
34670	FBgn0034727	CG3633	mRpS29	wt	RIB	MSRP			778.32	45.0676	Y
	FBgn0287187	CG40049	mRpS5		RIB	MSRP			389.757	90.8377	Y
	FBgn0034986	CG4326	mRpS17		RIB	MSRP			842.301	68.1203	Y
9289	FBgn0036254	CG5645	CG5645	EPL	RIB	RAP	IPR018034	KRR1 interacting protein 1	639.242	19.3186	Y
22288	FBgn0001341	CG6189	Mybbp1A	EPL	RIB	RAP	GO:0090070	positive regulation of ribosome biogenesis	460.705	43.8982	Y
33650	FBgn0027525	CG7686	LTV1	EPL	RIB	RAP	GO:0042274	ribosomal small subunit biogenesis	2457.58	93.6788	Y
31398	FBgn0031736	CG11030	CG11030	EPL // S	RIB	RAP	GO:0000462	maturation of SSU-rRNA from tricistronic rRNA transcript (SSU-rRNA, 5.8S rRNA, LSU-rRNA)	633.236	60.6547	Y
110364	FBgn0030067	CG10648	Rbm13	EPL/nec	RIB	RAP	IPR029004	Ribosomal L28e/Mak16	594.635	56.8295	Y
17083	FBgn0037489	CG1234	CG1234	EPL/nec	RIB	RAP	IPR016903	CCAAT-binding factor; NucleolarComplex-associated protein 3, N-terminal; Armadillo-type fold; NucleolarComplex-associated protein 3	1249.9	47.6028	Y
24550	FBgn0038968	CG12499	CG12499	EPL/nec	RIB	RAP	IPR021714	Nucleolar pre-ribosomal-associated protein 1, N-terminal	704.534	29.4388	Y
105625	FBgn0033661	CG13185	CG13185	EPL/nec	RIB	RAP	GO:0000027	ribosomal large subunit assembly	1089.38	27.1294	Y
107345	FBgn0030061	CG1785	CG1785	EPL/nec	RIB	RAP	IPR011687	Ribosome biogenesis protein Nop53/GLTSCR2	533.942	81.4496	Y
103911	FBgn0029672	CG2875	CG2875	EPL/nec	RIB	RAP	GO:0042254	Ribosome biogenesis	1522.51	69.0257	Y
104991	FBgn0030177	CG2972	CG2972	EPL/nec	RIB	RAP	GO:0042274	ribosomal small subunit biogenesis	483.286	51.6227	Y
26279	FBgn0034933	CG3735	CG3735	EPL/nec	RIB	RAP	GO:0019843	rRNA binding; U3 snoRNA binding	417.19	17.7387	Y
105768	FBgn0034232	CG4866	CG4866	EPL/nec	RIB	RAP	GO:0019843	rRNA binding	1093.57	88.9803	Y
103907	FBgn0032408	CG6712	CG6712	EPL/nec	RIB	RAP	GO:0042254	Ribosome biogenesis	1520.81	57.9206	Y
108205	FBgn0039233	CG7006	CG7006	EPL/nec	RIB	RAP	GO:0042255	Ribosome assembly	1204.83	105.888	Y
22578	FBgn0284246	CG7845	l(2)k09848	EPL/nec	RIB	RAP	GO:0030687	preRibosome, large subunit precursor	1308.69	60.8952	Y
109114	FBgn0086904	CG8759	Nacalpha	EPL/nec	RIB	RAP	IPR002715	Nascent polypeptide-associated complex NAC domain		21.0473	Y
102649	FBgn0036886	CG9300	CG9300	EPL/nec	RIB	RAP	IPR012584	NUC205	645.837	51.9569	Y
109301	FBgn0033557	CG12325	CG12325	EPL/nec	RIB	RAP	GO:0000028	ribosomal small subunit assembly	401.001	36.9613	Y
31902	FBgn0040666	CG12848	CG12848	EPL/nec // S/V-(L3)	RIB	RAP	GO:0005761	mitochondrial Ribosome	732.909	92.7529	Y
109187	FBgn0033548	CG7637	CG7637	EPL/Nec/S(s)	RIB	RAP	GO:0042254	Ribosome biogenesis	3978.27	586.297	Y
110129	FBgn0030538	CG13402	betaNACtes1	WF(s)	RIB	RAP	IPR002715	Nascent polypeptide-associatedComplex NAC domain	4.66463	0	N
110388	FBgn0032701	CG10341	CG10341	WF(s)	RIB	RAP	GO:0042254	ribosome biogenesis	768.249	58.0584	Y
103751	FBgn0053158	CG33158	CG33158	WF(s)	RIB	RAP	GO:0003924	GTPase activity	399.495	29.5775	Y
105755	FBgn0029095	CG4276	aru	WF(s)/ds	RIB	RAP	GO:0003735	structuralConstituent of Ribosome	1147.47	55.41	Y
102513	FBgn0052418	CG32418	vito	WF/WD	RIB	RAP	GO:0007000	nucleolus organization	452.667	42.5942	Y
105619	FBgn0023542	CG3460	Nmd3	LL	RIB	RAP	GO:0043023	ribosomal large subunit binding	1232.79	56.2226	Y
110697	FBgn0025366	CG5277	Ip259	LL	RIB	RAP	IPR039411	Ribosomal biogenesis NSA2 family	11844.7	381.231	Y
108213	FBgn0010770	CG5786	ppan	LL	RIB	RAP	IPR007109	Brix domain	1041.03	47.4325	Y
27965	FBgn0037073	CG7338	Tsr1	LL	RIB	RAP	GO:0042255	Ribosome assembly	1288.37	78.2008	Y
107818	FBgn0029525	CG18273	CG18273	LL/EPL/nec	RIB	RAP	IPR018849	Nucleolar 27S pre-rRNA processing, Urb2/Npa2,C-terminal	456.97	29.9938	Y
21049	FBgn0036686	CG7728	CG7728	LL/PL/nec	RIB	RAP	GO:0034511	U3 snoRNA binding	525.081	44.3547	Y
4338-R1	FBgn0038313	CG4338	CG4338	nW/S-P(s) // S	RIB	RAP	IPR022968	Ribosome biogenesis protein	781.705	26.2726	Y
34479	FBgn0035524	CG11583	CG11583	PL/nec	RIB	RAP	GO:0000027	ribosomal large subunit assembly		77.6683	Y
106629	FBgn0025336	CG4882	CG4882	PL/nec	RIB	RAP	IPR034913	MRPS27/PTCD2	818.638	51.797	Y
105260	FBgn0261535	CG7516	l(2)34Fd	PL/nec	RIB	RAP	GO:0000462	maturation of SSU-rRNA from tricistronic rRNA transcript (SSU-rRNA, 5.8S rRNA, LSU-rRNA)	803.643	27.2809	Y
100841	FBgn0053505	CG33505	U3-55K	PL/nW	RIB	RAP	GO:0005730	nucleolus		35.2381	Y
45583	FBgn0037137	CG7421	Nopp140	PL/S(s)/WD	RIB	RAP	GO:0042254	Ribosome biogenesis	4873.47	110.274	Y
110665	FBgn0033816	CG4679	CG4679	PL/WD(s)	RIB	RAP	GO:0043024	ribosomal small subunit binding	394.928	24.6152	Y
109119	FBgn0265189	CG44254	sud1	S(s)	RIB	RAP	GO:0031543	peptidyl-proline dioxygenase activity		22.7198	Y
108279	FBgn0038535	CG18212	alt	S(w)/V-(L4)	RIB	RAP	IPR040248	Ribosome-binding protein 1	2653.63	57.0213	Y
101389	FBgn0040346	CG3704	CG3704	S(w)/V+	RIB	RAP	GO:0003924	GTPase activity	682.877	40.383	Y
49322	FBgn0052601	CG32601	betaNACtes3	S/WA/V+	RIB	RAP	IPR002715	Nascent polypeptide-associatedComplex NAC domain		0	N
106542	FBgn0026089	CG14817	CG14817	S/WD	RIB	RAP	GO:0005761	mitochondrial Ribosome	1509.35	68.3555	Y
102621	FBgn0031296	CG4415	CG4415	V+(N)	RIB	RAP	IPR002715	Nascent polypeptide-associatedComplex NAC domain	4.08799	0.0681274	N
49840	FBgn0030630	CG12608	CG12608	V+(w)	RIB	RAP	GO:0042273	ribosomal large subunit biogenesis		65.2521	Y
11521	FBgn0021875	CG3260	Zfrp8	V+(w)	RIB	RAP	GO:0043024	ribosomal small subunit binding	319.029	26.1195	Y
108178	FBgn0016983	CG8571	smid	V+(w)	RIB	RAP	GO:0042254	Ribosome biogenesis	2353.6	123.956	Y
102048	FBgn0034846	CG9863	CG9863	V+/WM(w)	RIB	RAP	GO:0043022	ribosome binding	4.35956	0.0181428	N
44735	FBgn0030566	CG18313	betaNACtes4	wt	RIB	RAP	IPR002715	Nascent polypeptide-associatedComplex NAC domain	5.20151	0	N
31281	FBgn0032721	CG10602	CG10602	wt	RIB	RAP	GO:0003735	structuralConstituent of Ribosome	4675.54	155.366	Y
50775	FBgn0033693	CG13175	CG13175	wt	RIB	RAP	GO:0042273	ribosomal large subunit biogenesis	251.783	11.9619	Y
101451	FBgn0262866	CG17596	S6kII	wt	RIB	RAP	GO:0004711	ribosomal protein S6 kinase activity	319.703	11.5617	Y
34543	FBgn0052409	CG32409	CG32409	wt	RIB	RAP	GO:0042254	Ribosome biogenesis	960.48	102.999	Y
106458	FBgn0039339	CG5116	CG5116	wt	RIB	RAP	IPR042108	GTPase HflX, N-terminal domain superfamily	51.5108	9.49028	Y
5149	FBgn0017429	CG5989	CG5989	wt	RIB	RAP	GO:0043022	Ribosome binding	401.187	17.1948	Y
108945	FBgn0035714	CG8549	CG8549	wt	RIB	RAP	GO:0042256	mature Ribosome assembly	1355.75	53.1185	Y
104868	FBgn0032925	CG9246	CG9246	wt	RIB	RAP	GO:0005730	nucleolus	1413.05	74.0391	Y
	FBgn0030563	CG18157	betaNACtes2		RIB	RAP	IPR002715	Nascent polypeptide-associated complex NAC domain	4.98433	0.0187583	N
	FBgn0052598	CG32598	betaNACtes6		RIB	RAP	IPR002715	Nascent polypeptide-associated complex NAC domain	4.89946	0.0345818	N
	FBgn0031264	CG11835	CG11835		RIB	RAP	IPR002715	Nascent polypeptide-associated complex NAC domain	137.412	10.9543	Y
	FBgn0039764	CG15535	CG15535		RIB	RAP	IPR013730	Fyv7/TAP26	641.826	43.3533	Y
	FBgn0035393	CG16753	CG16753		RIB	RAP	IPR028160	Ribosome biogenesis protein Slx9-like	1280.59	53.2602	Y
	FBgn0265177	CG44242	CG44242		RIB	RAP	IPR020373	Ribosomal protein S36, mitochondrial		101.1	Y
	FBgn0038746	CG4510	Surf6		RIB	RAP	GO:0042254	Ribosome biogenesis	617.437	61.3409	Y
	FBgn0030878	CG6769	CG6769		RIB	RAP	GO:0003676	nucleic acid binding	809.543	43.7282	Y
	FBgn0003278	CG4033	Polr1B		RIB	RAP	GO:0032549	ribonucleoside binding	515.745	33.6915	Y

## Sheet: CA (1.2)
TransformantID	FlyBaseID	CGNR	Gene Symbol	Phenotype	MC	MG	Flybase group	GO/IP Code	GO/IP	Expression Affi	Expression RNAs	Expression
105823	FBgn0261986	CG5053	RASSF8	WA(w)/V-(Cvw)	CA	AJ/SJ		GO:0005912	adherens junction	834.401	33.2236	Y
41736	FBgn0034590	CG30388	Magi	EPL	CA	AJ/SJ		GO:0016327	apicolateral plasma membrane	1237.34	22.8627	Y
105913	FBgn0029082	CG7449	hbs	WF(s)	CA	AJ/SJ		GO:0005913	cell-cell adherens junction	624.256	13.3122	Y
104288	FBgn0034408	CG12758	sano	WF(s)	CA	AJ/SJ		GO:0045179	apicalCortex	833.596	22.8452	Y
102223	FBgn0038545	CG7713	pasi1	L	CA	AJ/SJ		GO:0019991	septate junction assembly	2132.68	144.354	Y
48969	FBgn0039851	CG12063	mey	LL	CA	AJ/SJ		GO:0003383	apicalConstriction		16.8327	Y
105806	FBgn0037680	CG8121	pasi2	LL	CA	AJ/SJ		GO:0019991	septate junction assembly	3610.86	100.181	Y
107344	FBgn0000117	CG11579	arm	LL	CA	AJ/SJ		GO:0005912	adherens junction	13695.9	353.831	Y
110757	FBgn0004636	CG1956	Rap1	WM/S-P/WA // +	CA	AJ/SJ		GO:0034333	adherens junction assembly		85.8768	Y
107298	FBgn0010215	CG17947	alpha-Cat	PL/nW	CA	AJ/SJ		GO:0005913	cell-cell adherens junction	5798.03	155.7	Y
105624	FBgn0261854	CG42783	aPKC	PL/nW // S-P	CA	AJ/SJ		GO:0007043	cell-cell junction assembly	1307.32	46.1519	Y
105412	FBgn0263289	CG43398	scrib	S-P(s)/CD // V-(cv)/S(w)	CA	AJ/SJ		GO:0005918	septate junction	65.4368	26.542	Y
101596	FBgn0032363	CG6509	Dlg5	S(s)	CA	AJ/SJ		GO:0045177	apical part ofCell	1470.87	17.9359	Y
109274	FBgn0001624	CG1725	dlg1	S/WD	CA	AJ/SJ		GO:0005918	septate junction		26.2166	Y
40613	FBgn0037240	CG1084	Cont	V-(cv)	CA	AJ/SJ		GO:0019991	septate junction assembly	7781.63	253.297	Y
105193	FBgn0036945	CG6981	Ssk	WD	CA	AJ/SJ		GO:0019991	septate junction assembly	5.72445	0.145738	N
100685	FBgn0261873	CG32717	sdt	WD	CA	AJ/SJ		GO:0007043	cell-cell junction assembly	785.984	13.5516	Y
101877	FBgn0067864	CG12021	Patj	WD	CA	AJ/SJ		GO:0007043	cell-cell junction assembly		15.5026	Y
105159	FBgn0265778	CG9491	PDZ-GEF	WD	CA	AJ/SJ		GO:0000165	MAPKCascade		18.0976	Y
104548	FBgn0250785	CG9326	vari	WD	CA	AJ/SJ		GO:0019991	septate junction assembly	1738.33	85.1328	Y
30379	FBgn0036198	CG6038	crim	WD	CA	AJ/SJ		GO:0019991	septate junction assembly	2246.93	189.703	Y
107348	FBgn0031571	CG3921	bark	WD(s)	CA	AJ/SJ		GO:0045217	cell-cell junction maintenance	801.789	35.0744	Y
102900	FBgn0032421	CG17218	crok	WD(s)	CA	AJ/SJ		GO:0019991	septate junction assembly	4515.32	111.701	Y
106864	FBgn0031268	CG2813	cold	WD(s)	CA	AJ/SJ		GO:0019991	septate junction assembly	3144.58	145.243	Y
108128	FBgn0013997	CG6827	Nrx-IV	WD(s)	CA	AJ/SJ		GO:0045216	cell-cell junction organization		185.559	Y
108224	FBgn0033032	CG1298	kune	WD(s)	CA	AJ/SJ		GO:0019991	septate junction assembly	4240.03	239.289	Y
107258	FBgn0001987	CG3903	Gli	WS(lan)	CA	AJ/SJ		GO:0061689	tricellular tight junction	6302.35	64.4195	Y
101852	FBgn0259734	CG42388	Nost	wt	CA	AJ/SJ		GO:1903391	regulation of adherens junction organization		3.02567	Y
18600	FBgn0033984	CG10255	Lap1	wt	CA	AJ/SJ		GO:0005912	adherens junction	653.676	11.3753	Y
27225	FBgn0003285	CG4125	rst	wt	CA	AJ/SJ		GO:0005913	cell-cell adherens junction	2111.28	17.4104	Y
102686	FBgn0259212	CG42312	cno	wt	CA	AJ/SJ		GO:0005912	adherens junction	417.926	28.0079	Y
25332	FBgn0034606	CG18375	ASPP	wt	CA	AJ/SJ		GO:0005912	adherens junction	1163.68	52.4187	Y
110096	FBgn0031904	CG5149	CG5149	wt	CA	AJ/SJ		GO:0005923	bicellular tight junction	1976.17	64.1628	Y
2915	FBgn0000163	CG5055	baz	wt	CA	AJ/SJ		GO:0005912	adherens junction	434.879	78.1312	Y
107646	FBgn0030870	CG6398	CG6398	wt	CA	AJ/SJ		GO:0005918	septate junction	4031.95	132.621	Y
	FBgn0000008	CG6741	a		CA	AJ/SJ		GO:0005912	adherens junction	350.089	6.11004	Y
	FBgn0260799	CG17484	p120ctn		CA	AJ/SJ		GO:0005913	cell-cell adherens junction		110.948	Y
	FBgn0010894	CG10624	sinu		CA	AJ/SJ		GO:0019991	septate junction assembly	7352.59	183.949	Y
102839	FBgn0034972	CG10339	CG10339	WA	CA	CAM		GO:0007158	neuronCell-cell adhesion	4.52426	11	Y
41479	FBgn0035101	CG1212	p130CAS	WA	CA	CAM		GO:0016337	single organismalCell-cell adhesion	583.022	18.7283	Y
22823	FBgn0000244	CG9379	by	WA	CA	CAM		GO:0007016	cytoskeletal anchoring at plasma membrane		19.7114	Y
109880	FBgn0025743	CG18582	mbt	WA	CA	CAM		GO:0004674	protein serine/threonine kinase activity	1888.01	49.1522	Y
6588-R1	FBgn0285925	CG6588	Fas1	WA	CA	CAM		GO:0007156	homophilicCell adhesion via plasma membrane adhesion molecules	6308.19	150.118	Y
39307	FBgn0038079	CG14394	NijC	WA/V+	CA	CAM		GO:0007155	cell adhesion	9.55056	3.68154	Y
	FBgn0010415	CG10497	Sdc	WA/V+/WP	CA	CAM		IPR003585	Neurexin/syndecan/glycophorinC	2692.4	69.1179	Y
108612	FBgn0032013	CG7851	Scgalpha	WF(s)	CA	CAM	DGP	GO:0016012	sarcoglycanComplex		0.078824	N
102359	FBgn0036822	CG11637	NijB	WF(s)	CA	CAM		GO:0007155	cell adhesion	4.40868	0.697175	N
106073	FBgn0034391	CG15080	CG15080	WF(s)	CA	CAM		GO:0050839	cell adhesion molecule binding	9.03082	2.76108	Y
108053	FBgn0267435	CG1744	chp	WF(s)	CA	CAM		GO:0007156	homophilicCell adhesion via plasma membrane adhesion molecules	17.0498	3.35469	Y
106656	FBgn0001083	CG1500	fw	WF(s)	CA	CAM		GO:0007156	homophilicCell adhesion via plasma membrane adhesion molecules	1315.96	16.2979	Y
103807	FBgn0000635	CG3665	Fas2	WF(s)	CA	CAM		GO:0016021	integralComponent of membrane	7139.57	50.0995	Y
110390	FBgn0261574	CG7749	kug	WF(s)	CA	CAM	CAD	GO:0007156	homophilicCell adhesion via plasma membrane adhesion molecules		76.2761	Y
104159	FBgn0262614	CG43140	pyd	WF(s)	CA	CAM		GO:0016337	single organismalCell-cell adhesion	10124.5	107.128	Y
100642	FBgn0000636	CG5803	Fas3	WF(s)	CA	CAM		GO:0007156	homophilicCell adhesion via plasma membrane adhesion molecules	3985.22	164.675	Y
108746	FBgn0010473	CG15427	tutl	WF(s) // wt	CA	CAM		GO:0098632	protein binding involved inCell-cell adhesion	341.119	17.9992	Y
107939	FBgn0265296	CG42256	Dscam2	WF(s)/ds	CA	CAM	DSCAM	GO:0007156	homophilicCell adhesion via plasma membrane adhesion molecules		0.0766311	N
104992	FBgn0037130	CG7152	Syn1	WF(s)/ds	CA	CAM	DGP	GO:0008092	cytoskeletal protein binding	4.19363	1.49563	Y
103284	FBgn0038419	CG14879	CG14879	WF(s)/ds	CA	CAM		IPR001079	Galectin,Carbohydrate recognition domain	8.92881	3.00989	Y
103621	FBgn0260745	CG3359	mfas	WF(s)/ds	CA	CAM		GO:0050839	cell adhesion molecule binding	1451.51	20.2677	Y
108410	FBgn0086898	CG12342	dgo	WF(s)/ds	CA	CAM		GO:0001736	establishment of planar polarity	509.626	26.1787	Y
105901	FBgn0037963	CG6977	Cad87A	WF(s)/ds	CA	CAM	CAD	GO:0007156	homophilicCell adhesion via plasma membrane adhesion molecules	4258.03	67.5495	Y
109604	FBgn0002121	CG2671	l(2)gl	WF(w )/ WM(w)	CA	CAM		GO:0005856	cytoskeleton	2427.97	61.1893	Y
108835	FBgn0033159	CG17800	Dscam1	LL/EPL // S-P(s)	CA	CAM	DSCAM	GO:0005887	integralComponent of plasma membrane		2.17751	Y
108560	FBgn0026192	CG5884	par-6	LL/EPL/nec	CA	CAM		GO:0007155	cell adhesion	3474.73	54.4937	Y
100555	FBgn0032129	CG4405	jp	nW	CA	CAM		IPR017191	Junctophilin	6.14178	0.0802793	N
103962	FBgn0003391	CG3722	shg	nW	CA	CAM	CAD	GO:0005913	cell-cell adherens junction	631.069	178.35	Y
101642	FBgn0015609	CG7100	CadN	PL	CA	CAM		GO:0016339	calcium-dependentCell-cell adhesion via plasma membraneCell adhesion molecules	172.748	6.30561	Y
31525	FBgn0264078	CG32593	Flo2	PL/WA/V+/S	CA	CAM		GO:0016600	flotillinComplex	701.436	6.78865	Y
42051	FBgn0028992	CG5851	sds22	PL/nec	CA	CAM		GO:0008285	negative regulation ofCell proliferation	3656.46	99.3908	Y
107854	FBgn0034267	CG4984	CG4984	PL/nW	CA	CAM		IPR004031	PMP-22/EMP/MP20/Claudin superfamily	4.57616	2.34007	Y
104485	FBgn0033739	CG8529	Dyb	S	CA	CAM	DGP	GO:0016014	dystrobrevinComplex	997.885	15.599	Y
42535	FBgn0004580	CG6702	Cbp53E	S(s)	CA	CAM		GO:0061175	type II terminal bouton	5.32818	0.0635772	N
102025	FBgn0266409	CG45049	CG45049	S(s)	CA	CAM		GO:0007163	establishment or maintenance ofCell polarity		24.5866	Y
108061	FBgn0032666	CG5758	CG5758	S(s) // wt	CA	CAM		GO:0050839	cell adhesion molecule binding	379.378	47.6831	Y
105111	FBgn0039928	CG11059	Cals	S/V-(L5)	CA	CAM	CAD	GO:0007156	homophilicCell adhesion via plasma membrane adhesion molecules	3466.26	79.9169	Y
107029	FBgn0034072	CG18250	Dg	V-	CA	CAM	DGP	IPR027468	Alpha-dystroglycan domain 2	143.705	68.6073	Y
107991	FBgn0264975	CG1634	Nrg	V-(cv)/WS(lan)/S // S(w)	CA	CAM		GO:0007158	neuronCell-cell adhesion	5750.85	146.065	Y
101295	FBgn0034365	CG5335	CG5335	V+	CA	CAM		IPR001079	Galectin,Carbohydrate recognition domain		6.11813	Y
108550	FBgn0001084	CG13396	fy	V+(w)	CA	CAM		GO:0007163	establishment or maintenance ofCell polarity	641.063	23.5892	Y
107450	FBgn0010238	CG12369	Lac	WD	CA	CAM		GO:0007156	homophilicCell adhesion via plasma membrane adhesion molecules	8173.84	307.694	Y
39177	FBgn0259685	CG6383	crb	WD/V-(L5)	CA	CAM		GO:0035090	maintenance of apical/basalCell polarity	3739.64	69.8254	Y
101659	FBgn0262018	CG42829	CadN2	wt	CA	CAM	CAD	GO:0007156	homophilicCell adhesion via plasma membrane adhesion molecules	5.01729	0.00188919	N
24050	FBgn0043854	CG9506	slam	wt	CA	CAM		GO:0061024	membrane organization		0.0189243	N
6685	FBgn0261046	CG31190	Dscam3	wt	CA	CAM	DSCAM	GO:0007156	homophilicCell adhesion via plasma membrane adhesion molecules	4.73113	0.0369887	N
103518	FBgn0262869	CG43224	Gfrl	wt	CA	CAM		GO:0050839	cell adhesion molecule binding		0.0493632	N
106414	FBgn0033582	CG9084	CG9084	wt	CA	CAM		GO:0017128	phospholipid scramblase activity	4.35105	0.0503785	N
108818	FBgn0017590	CG6669	klg	wt	CA	CAM		GO:0007156	homophilicCell adhesion via plasma membrane adhesion molecules	4.98447	0.0966395	N
36164	FBgn0038247	CG3389	Cad88C	wt	CA	CAM	CAD	GO:0044331	cell-cell adhesion mediated byCadherin	4.61122	0.118821	N
42883	FBgn0263219	CG42330	Dscam4	wt	CA	CAM	DSCAM	GO:0007155	cell adhesion		0.172355	N
109857	FBgn0028482	CG16857	bdl	wt	CA	CAM		GO:0007156	homophilicCell adhesion via plasma membrane adhesion molecules	4.40787	0.204436	N
107853	FBgn0036206	CG5964	CG5964	wt	CA	CAM		IPR033561	Fas-binding factor 1	5.18199	0.250407	N
51526	FBgn0038042	CG5657	Scgbeta	wt	CA	CAM	DGP	GO:0016012	sarcoglycanComplex		0.333555	N
108713	FBgn0083975	CG34139	Nlg4	wt	CA	CAM		GO:0051932	synaptic transmission, GABAergic		0.614514	N
101187	FBgn0005775	CG7503	Con	wt	CA	CAM		GO:0007156	homophilicCell adhesion via plasma membrane adhesion molecules	11.2139	0.567024	Y
106309	FBgn0033504	CG18408	CAP	wt	CA	CAM		GO:0007155	cell adhesion	555.446	0.914099	Y
107648	FBgn0011829	CG14396	Ret	wt	CA	CAM	CAD	GO:0001954	positive regulation ofCell-matrix adhesion	12.0508	0.966014	Y
103296	FBgn0039294	CG13664	Cad96Cb	wt	CA	CAM	CAD	GO:0007156	homophilicCell adhesion via plasma membrane adhesion molecules	4.79727	1.19878	Y
103804	FBgn0020391	CG4007	Nrk	wt	CA	CAM		GO:0007169	transmembrane receptor protein tyrosine kinase signaling pathway	4.61637	2.20025	Y
109585	FBgn0028369	CG3653	kirre	wt	CA	CAM		GO:0050839	cell adhesion molecule binding	60.956	2.67082	Y
46855	FBgn0002789	CG4696	Mp20	wt	CA	CAM		GO:0007155	cell adhesion	87.4001	3.37901	Y
101599	FBgn0035697	CG10163	CG10163	wt	CA	CAM		GO:0007155	cell adhesion	4.50892	4	Y
105555	FBgn0034540	CG11136	Lrt	wt	CA	CAM		IPR000483	Cysteine-rich flanking region	38.2695	4.29866	Y
44882	FBgn0263038	CG43333	CG43333	wt	CA	CAM		IPR000782	FAS1 domain		4.4382	Y
109442	FBgn0024189	CG33141	sns	wt	CA	CAM		GO:0007156	homophilicCell adhesion via plasma membrane adhesion molecules	37.2578	6.20533	Y
102014	FBgn0025391	CG14808	Scgdelta	wt	CA	CAM	DGP	GO:0016012	sarcoglycanComplex		7.09459	Y
27097	FBgn0023095	CG11282	caps	wt	CA	CAM		GO:0007156	homophilicCell adhesion via plasma membrane adhesion molecules	283.026	10.2159	Y
28652	FBgn0026313	CG5675	X11L	wt	CA	CAM		GO:0050839	cell adhesion molecule binding	716.033	11.2539	Y
100941	FBgn0037028	CG3618	CG3618	wt	CA	CAM		GO:0007155	cell adhesion	217.687	12.1878	Y
11101-R2	FBgn0003174	CG11101	pwn	wt	CA	CAM		IPR000152	EGF-type aspartate/asparagine hydroxylation site	297.638	16.9892	Y
108608	FBgn0020440	CG10023	Fak	wt	CA	CAM		GO:0007016	cytoskeletal anchoring at plasma membrane		19.2357	Y
108222	FBgn0033996	CG11807	CG11807	wt	CA	CAM		IPR037904	Nischarin, PX domain	644.66	21.5037	Y
103556	FBgn0035085	CG3770	CG3770	wt	CA	CAM		GO:0007163	establishment or maintenance ofCell polarity	565.262	22.1061	Y
109690	FBgn0261053	CG42601	Cad86C	wt	CA	CAM	CAD	GO:0007156	homophilicCell adhesion via plasma membrane adhesion molecules		24.6648	Y
106401	FBgn0260003	CG34157	Dys	wt	CA	CAM	DGP	GO:0008092	cytoskeletal protein binding	3164.83	28.2717	Y
105037	FBgn0267001	CG42338	Ten-a	wt	CA	CAM		IPR000742	EGF-like domain	3362.92	28.5372	Y
106080	FBgn0004108	CG9704	Nrt	wt	CA	CAM		GO:0005886	plasma membrane	225.038	32.5503	Y
103938	FBgn0024754	CG8200	Flo1	wt	CA	CAM		GO:0016600	flotillinComplex	1008.32	34.6625	Y
49398	FBgn0022800	CG10244	Cad96Ca	wt	CA	CAM	CAD	GO:0004713	protein tyrosine kinase activity	1536.59	35.7434	Y
105168	FBgn0036715	CG6445	Cad74A	wt	CA	CAM	CAD	GO:0016339	calcium-dependentCell-cell adhesion via plasma membraneCell adhesion molecules	2462.02	41.1932	Y
14956	FBgn0015229	CG6575	glec	wt	CA	CAM		GO:0007157	heterophilicCell-cell adhesion via plasma membraneCell adhesion molecules	708.396	44.4903	Y
45981	FBgn0262114	CG42236	RanBPM	wt	CA	CAM		GO:0008536	Ran GTPase binding		46.7917	Y
107789	FBgn0041789	CG31794	Pax	wt	CA	CAM		GO:0007016	cytoskeletal anchoring at plasma membrane	1250.51	47.6306	Y
27216	FBgn0039709	CG31009	Cad99C	wt	CA	CAM	CAD	GO:0007156	homophilicCell adhesion via plasma membrane adhesion molecules	1499.79	58.3633	Y
107883	FBgn0010452	CG11280	trn	wt	CA	CAM		GO:0007155	cell adhesion	3836.68	59.1994	Y
103439	FBgn0036101	CG6449	NijA	wt	CA	CAM		GO:0007155	cell adhesion		71.7998	Y
102265	FBgn0039704	CG7802	neo	wt	CA	CAM		IPR001507	Zona pellucida domain	3820.01	71.9665	Y
100566	FBgn0026562	CG6378	SPARC	wt	CA	CAM		GO:0007155	cell adhesion		83.9375	Y
104623	FBgn0027111	CG1221	miple1	wt	CA	CAM		GO:0008201	heparin binding		87.9872	Y
107102	FBgn0261284	CG14430	bou	wt	CA	CAM		GO:0046658	anchoredComponent of plasma membrane	2315.22	150.735	Y
107630	FBgn0032230	CG13139	lft	wt	CA	CAM		GO:0035003	subapicalComplex	2955.66	177.082	Y
15562	FBgn0031214	CG11374	CG11374	wt // wt	CA	CAM		IPR001079	Galectin,Carbohydrate recognition domain	4.66364	203	Y
	FBgn0038439	CG14900	Cad89D		CA	CAM	CAD	GO:0007156	homophilic cell adhesion via plasma membrane adhesion molecules	5.80358	0	N
	FBgn0034135	CG4905	Syn2		CA	CAM	DGP	GO:0008092	cytoskeletal protein binding	4.96896	0.604641	N
	FBgn0031213	CG11372	galectin		CA	CAM		GO:0008039	synaptic target recognition	1113.71	27.9209	Y
	FBgn0261822	CG31605	Bsg		CA	CAM		GO:0016337	single organismal cell-cell adhesion		32.7714	Y
	FBgn0004449	CG5723	Ten-m		CA	CAM		GO:0007155	cell adhesion	3322.64	64.7699	Y
101289	FBgn0037941	CG12594	CG12594	WA	CA	ECM		IPR000884	Thrombospondin type-1 (TSP1) repeat	4.16571	0.0083919	N
108020	FBgn0261563	CG42677	wb	WA	CA	ECM	LAN	GO:0005604	basement membrane	278.461	5.50106	Y
100770	FBgn0001250	CG9623	if	WA	CA	ECM	INT	GO:0007155	cell adhesion	681.067	29.4642	Y
103704	FBgn0004657	CG1560	mys	WA	CA	ECM	INT	GO:0005925	focal adhesion	3847.49	88.0785	Y
23121	FBgn0261800	CG7123	LanB1	WA	CA	ECM	LAN	GO:0031012	extracellular matrix	2742.64	136.985	Y
43929	FBgn0052227	CG32227	gogo	WA(s)	CA	ECM		IPR000884	Thrombospondin type-1 (TSP1) repeat	10.6465	0.411481	Y
40400	FBgn0260442	CG6831	rhea	WA(s)	CA	ECM	INT	GO:0005178	integrin binding	5363.05	43.5932	Y
100721	FBgn0031850	CG11326	Tsp	WA(s)	CA	ECM		GO:0033627	cell adhesion mediated by integrin	1648.35	46.7376	Y
109608	FBgn0004456	CG1771	mew	WA(s)	CA	ECM	INT	GO:0007157	heterophilicCell-cell adhesion via plasma membraneCell adhesion molecules	2696.41	81.9289	Y
104013	FBgn0267348	CG3322	LanB2	WA(s)	CA	ECM	LAN	GO:0033627	cell adhesion mediated by integrin	4595.36	106.705	Y
100582	FBgn0020249	CG7954	stck	WA(s)/WF	CA	ECM		GO:0005925	focal adhesion	3579.27	39.1344	Y
46495	FBgn0035498	CG14991	Fit1	WA(s)/WF // WA	CA	ECM		GO:0007160	cell-matrix adhesion		28.7649	Y
18657-R2	FBgn0015773	CG18657	NetA	WA(w)	CA	ECM	NET	GO:0005578	proteinaceous extracellular matrix	123.636	7.09395	Y
109851	FBgn0038468	CG5225	CG5225	WF(s)	CA	ECM		IPR008160	Collagen triple helix repeat	5.16839	0.138465	N
109046	FBgn0030880	CG6788	CG6788	WF(s)	CA	ECM		IPR002181	Fibrinogen, alpha/beta/gammaChain,C-terminal globular domain	5.41531	0.748669	N
102525	FBgn0259244	CG42342	CG42342	WF(s)	CA	ECM		GO:0005594	collagen type IX trimer		12.8358	Y
106390	FBgn0259745	CG42396	wech	WF(s)	CA	ECM		GO:0033632	regulation ofCell-cell adhesion mediated by integrin		15.9729	Y
105356	FBgn0052528	CG32528	parvin	WF(s)/WA	CA	ECM		GO:0005925	focal adhesion	1522.99	42.5771	Y
107043	FBgn0033757	CG8811	muskelin	WF(s)/ds	CA	ECM		GO:0001952	regulation ofCell-matrix adhesion	72.0259	10.4776	Y
106812	FBgn0016075	CG16858	vkg	WF(s)/ds	CA	ECM	COL	GO:0005587	collagen type IV trimer	685.846	16.5544	Y
108297	FBgn0051004	CG31004	mesh	PL/nec/WD(s)	CA	ECM		GO:0007160	cell-matrix adhesion	4.85137	0.0822394	N
100949	FBgn0286785	CG8095	scb	S-P(s)	CA	ECM	INT	GO:0007160	cell-matrix adhesion	291.188	12.1117	Y
106892	FBgn0031414	CG33955	eys	S(s)	CA	ECM		GO:0005201	extracellular matrix structuralConstituent		0.135864	N
48501	FBgn0036181	CG18331	Muc68Ca	S(s)/V-(L5)	CA	ECM		GO:0005201	extracellular matrix structuralConstituent	5.21442	0.264231	N
108035	FBgn0037134	CG7407	CG7407	S(w)	CA	ECM		IPR026622	Matrix-remodeling-associated protein 7	385.856	14.2462	Y
100842	FBgn0032752	CG10702	CG10702	S(w)	CA	ECM		IPR014716	Fibrinogen, alpha/beta/gamma chain, C-terminal globular, subdomain 1	4.45203	162.595	Y
42235	FBgn0010395	CG1762	Itgbn	S/WA	CA	ECM	INT	GO:0007157	heterophilicCell-cell adhesion via plasma membraneCell adhesion molecules		0.16495	N
100036	FBgn0011722	CG11527	Tig	S/WA(w) // wt	CA	ECM		GO:0033627	cell adhesion mediated by integrin	57.4616	4.41823	Y
105446	FBgn0030163	CG1791	CG1791	WD	CA	ECM		IPR002181	Fibrinogen, alpha/beta/gamma chain, C-terminal globular domain InterPro entry	4.65044	0	N
107856	FBgn0051268	CG31268	CG31268	wt	CA	ECM		IPR008160	Collagen triple helix repeat	5.35573	0	N
1591	FBgn0036861	CG14089	CG14089	wt	CA	ECM		IPR008160	Collagen triple helix repeat	5.75235	0	N
103982	FBgn0034160	CG5550	CG5550	wt	CA	ECM		IPR002181	Fibrinogen, alpha/beta/gamma chain, C-terminal globular domain	5.83851	0	N
100357	FBgn0028573	CG5700	prc	wt	CA	ECM	COL	GO:0035088	establishment or maintenance of apical/basalCell polarity	4.1073	0.00497175	N
37416	FBgn0030887	CG6867	CG6867	wt	CA	ECM		GO:0001952	regulation ofCell-matrix adhesion	4.56338	0.11731	N
100110	FBgn0036995	CG5195	atk	wt	CA	ECM		GO:0031012	extracellular matrix	4.63695	0.12831	N
109625	FBgn0026403	CG12908	Ndg	wt	CA	ECM		GO:0007160	cell-matrix adhesion		0.130021	N
109783	FBgn0034005	CG16827	ItgaPS4	wt	CA	ECM	INT	GO:0007157	heterophilicCell-cell adhesion via plasma membraneCell adhesion molecules		0.222364	N
4070	FBgn0001114	CG9380	Glt	wt	CA	ECM		GO:0005604	basement membrane	5.19904	3.04434	Y
100120	FBgn0034880	CG5372	ItgaPS5	wt	CA	ECM	INT	GO:0008305	integrinComplex		3.7665	Y
104118	FBgn0039430	CG5455	CG5455	wt	CA	ECM		GO:0030198	extracellular matrix organization		4.22536	Y
106969	FBgn0261261	CG42612	plx	wt	CA	ECM		GO:0033627	cell adhesion mediated by integrin	408.76	5.5654	Y
107319	FBgn0260660	CG42543	Mp	wt	CA	ECM	COL	GO:0005581	collagen trimer		5.88377	Y
107945	FBgn0037107	CG7166	CG7166	wt	CA	ECM		IPR036116	Fibronectin type III superfamily	4.4939	8.10199	Y
100426	FBgn0284435	CG17131	tyn	wt	CA	ECM		GO:0007160	cell-matrix adhesion		12.7253	Y
104536	FBgn0000299	CG4145	Col4a1	wt	CA	ECM	COL	GO:0005201	extracellular matrix structuralConstituent		17.5261	Y
105154	FBgn0259735	CG42389	mtgo	wt	CA	ECM		IPR003961	Fibronectin type III		20.6127	Y
110494	FBgn0284408	CG33950	trol	wt	CA	ECM		GO:0005604	basement membrane	464.063	22.7631	Y
101135	FBgn0039431	CG6490	plum	wt	CA	ECM		IPR036116	Fibronectin type III superfamily	2407.29	23.9465	Y
102308	FBgn0030360	CG1806	CG1806	wt	CA	ECM		GO:0016010	dystrophin-associated glycoproteinComplex	452.188	28.2877	Y
108030	FBgn0264273	CG33960	Sema2b	wt	CA	ECM		GO:0001952	regulation ofCell-matrix adhesion		59.525	Y
108576	FBgn0031256	CG4164	shv	wt	CA	ECM		GO:2001046	positive regulation of integrin-mediated signaling pathway	1000.99	64.7982	Y
25222	FBgn0033987	CG12424	ckn	wt	CA	ECM		GO:0005925	focal adhesion	1852.05	70.2823	Y
18873	FBgn0002526	CG10236	LanA	wt	CA	ECM	LAN	GO:0030155	regulation ofCell adhesion	7654.99	154.886	Y
	FBgn0031804	CG9500	CG9500		CA	ECM		IPR036056	Fibrinogen-like, C-terminal	4.95209	0	N
	FBgn0053143	CG33143	CG33143		CA	ECM		IPR003961	Fibronectin type III	4.28547	0.118756	N
	FBgn0029930	CG12541	CG12541		CA	ECM		IPR032073	Fibronectin type III domain-containing protein 5, C-terminal domain	4.89862	0.335005	N
	FBgn0015774	CG10521	NetB		CA	ECM	NET	GO:0005578	proteinaceous extracellular matrix	831.632	3.47951	Y
	FBgn0087011	CG41520	CG41520		CA	ECM		IPR014716	Fibrinogen, alpha/beta/gamma chain, C-terminal globular, subdomain 1		14.6122	Y
	FBgn0031217	CG11377	CG11377		CA	ECM		IPR002049	Laminin EGF domain	871.439	38.5936	Y
	FBgn0028427	CG10504	Ilk		CA	ECM		GO:0007160	cell-matrix adhesion	1141.55	49.0589	Y
	FBgn0032414	CG17211	CG17211		CA	ECM		GO:0005178	integrin binding	1119.19	54.8523	Y
	FBgn0028546	CG9031	ics		CA	ECM		GO:0007229	integrin-mediated signaling pathway	1193.97	63.1253	Y
51990	FBgn0038282	CG33485	dpr9	WA	CA	IG	DPER	IPR003599	Immunoglobulin subtype 2	5.22086	0.0341368	N
106791	FBgn0052600	CG32600	dpr8	WA	CA	IG	DPER	IPR036179	Immunoglobulin-like domain superfamily	6.61286	0.195734	N
104935	FBgn0038494	CG4135	beat-IIb	WA	CA	IG	BEAT	GO:0007157	heterophilicCell-cell adhesion via plasma membraneCell adhesion molecules	4.61939	3.69524	Y
22945	FBgn0000071	CG2198	Ama	EPL // S-P(w)	CA	IG		IPR003598	Immunoglobulin subtype 2	5612.56	233.913	Y
105066	FBgn0028644	CG4838	beat-Ic	EPL/nec	CA	IG	BEAT	GO:0007157	heterophilicCell-cell adhesion via plasma membraneCell adhesion molecules	6.04084	0.0229895	N
46245	FBgn0037993	CG10095	dpr15	EPL/nec	CA	IG	DPER	IPR003599	Immunoglobulin subtype 2	5.35761	0.999998	N
110257	FBgn0039089	CG10152	beat-IV	EPL/nec	CA	IG	BEAT	GO:0007157	heterophilicCell-cell adhesion via plasma membraneCell adhesion molecules	5.59333	35.1766	Y
107548	FBgn0053202	CG33202	dpr11	WF(s)	CA	IG	DPER	IPR036179	Immunoglobulin-like domain superfamily	5.19351	0	N
101232	FBgn0031292	CG15824	CG15824	WF(s)	CA	IG		IPR013783	Immunoglobulin-like fold	4.16447	0.002262	N
106546	FBgn0053481	CG33481	dpr7	WF(s)	CA	IG	DPER	IPR003599	Immunoglobulin subtype 2	4.47016	0.0123369	N
106788	FBgn0085414	CG34385	dpr12	WF(s)	CA	IG	DPER	IPR036179	Immunoglobulin-like domain superfamily	4.39834	0.0289098	N
107676	FBgn0034286	CG33996	dpr13	WF(s)	CA	IG	DPER	GO:0007606	sensory perception ofChemical stimulus	4.35147	0.0344399	N
105798	FBgn0039584	CG14064	beat-VI	WF(s)	CA	IG	BEAT	GO:0007157	heterophilicCell-cell adhesion via plasma membraneCell adhesion molecules	4.27048	0.0555985	N
106517	FBgn0053516	CG33516	dpr3	WF(s)	CA	IG	DPER	GO:0002115	store-operatedCalcium entry		0.0621177	N
103497	FBgn0259714	CG42368	DIP-epsilon	WF(s)	CA	IG	DRPIP	IPR003598	Immunoglobulin subtype 2		0.508461	N
104697	FBgn0051431	CG31431	CG31431	WF(s)	CA	IG		IPR003598	Immunoglobulin subtype 2	4.46265	0.520705	N
100978	FBgn0051361	CG31361	dpr17	WF(s)	CA	IG	DPER	IPR003599	Immunoglobulin subtype 2	4.54516	1.81136	Y
102698	FBgn0038087	CG10134	beat-Va	WF(s)	CA	IG	BEAT	GO:0007157	heterophilicCell-cell adhesion via plasma membraneCell adhesion molecules	4.53272	8.46125	Y
102073	FBgn0000633	CG17716	tei	WF(s)/ds	CA	IG		IPR003598	Immunoglobulin subtype 2		0.0214131	N
106342	FBgn0083950	CG34114	side-VI	WF(s)/ds	CA	IG	SIDE	IPR003598	Immunoglobulin subtype 2		0.103438	N
40821	FBgn0053543	CG33543	CG33543	LL	CA	IG		IPR003598	Immunoglobulin subtype 2		0.0257317	N
106502	FBgn0038092	CG31298	beat-Vb	V+	CA	IG	BEAT	GO:0007157	heterophilicCell-cell adhesion via plasma membraneCell adhesion molecules	4.87396	0.00926774	N
101673	FBgn0035170	CG12191	dpr20	V+(w)	CA	IG	DPER	IPR003599	Immunoglobulin subtype 2	5.38555	0.0263451	N
104632	FBgn0034723	CG13506	CG13506	V+/S	CA	IG		IPR036179	Immunoglobulin-like domain superfamily	1914.78	35.533	Y
107521	FBgn0053179	CG33179	beat-IIIb	WS(lan)	CA	IG	BEAT	GO:0007157	heterophilicCell-cell adhesion via plasma membraneCell adhesion molecules	4.42356	0.0195735	N
104814	FBgn0086604	CG12484	side-VIII	wt	CA	IG	SIDE	IPR003598	Immunoglobulin subtype 2		0.00560056	N
104459	FBgn0036567	CG13074	CG13074	wt	CA	IG		IPR007110	Immunoglobulin-like domain	4.65739	0.0118169	N
101977	FBgn0261871	CG33507	dpr2	wt	CA	IG	DPER	IPR003599	Immunoglobulin subtype 2		0.0186856	N
102905	FBgn0053512	CG33512	dpr4	wt	CA	IG	DPER	IPR003599	Immunoglobulin subtype 2		0.0189866	N
46815	FBgn0013433	CG4846	beat-Ia	wt	CA	IG	BEAT	IPR007110	Immunoglobulin-like domain	6.23436	0.020096	N
107866	FBgn0051708	CG31708	DIP-zeta	wt	CA	IG	DRPIP	IPR007110	Immunoglobulin-like domain	7.08374	0.0208262	N
103687	FBgn0259213	CG42313	side-II	wt	CA	IG	SIDE	IPR003598	Immunoglobulin subtype 2		0.0244089	N
103669	FBgn0083949	CG34113	side-III	wt	CA	IG	SIDE	IPR003598	Immunoglobulin subtype 2		0.0283333	N
102329	FBgn0250908	CG42242	beat-VII	wt	CA	IG	BEAT	GO:0007157	heterophilicCell-cell adhesion via plasma membraneCell adhesion molecules	4.62288	0.0335031	N
42353	FBgn0085420	CG34391	DIP-delta	wt	CA	IG	DRPIP	IPR003598	Immunoglobulin subtype 2		0.0357608	N
103521	FBgn0040823	CG14162	dpr6	wt	CA	IG	DPER	IPR003598	Immunoglobulin subtype 2	5.93663	0.04608	N
103511	FBgn0052057	CG32057	dpr10	wt	CA	IG	DPER	IPR003599	Immunoglobulin subtype 2	6.13572	0.0549119	N
106021	FBgn0259245	CG42343	DIP-beta	wt	CA	IG	DRPIP	IPR036179	Immunoglobulin-like domain superfamily		0.0585658	N
45866	FBgn0265607	CG12621	beat-IIIa	wt	CA	IG	BEAT	GO:0007157	heterophilicCell-cell adhesion via plasma membraneCell adhesion molecules	4.21963	0.0641003	N
102793	FBgn0038084	CG14390	beat-Vc	wt	CA	IG	BEAT	GO:0007157	heterophilicCell-cell adhesion via plasma membraneCell adhesion molecules	4.59037	0.0653629	N
100149	FBgn0036454	CG17839	CG17839	wt	CA	IG		IPR003598	Immunoglobulin subtype 2	4.2311	0.0709953	N
104831	FBgn0085382	CG34353	CG34353	wt	CA	IG		IPR003598	Immunoglobulin subtype 2		0.0719599	N
107797	FBgn0031627	CG15630	fipi	wt	CA	IG		IPR036179	Immunoglobulin-like domain superfamily	4.46326	0.085839	N
102228	FBgn0037908	CG5308	dpr5	wt	CA	IG	DPER	IPR003599	Immunoglobulin subtype 2	5.09339	0.0984203	N
106353	FBgn0037736	CG12950	side-VII	wt	CA	IG	SIDE	IPR003598	Immunoglobulin subtype 2	4.41872	0.191511	N
45821	FBgn0030723	CG14948	dpr18	wt	CA	IG	DPER	IPR003599	Immunoglobulin subtype 2	7.42074	0.245595	N
12875	FBgn0034920	CG5597	CG5597	wt	CA	IG		IPR007110	Immunoglobulin-like domain	5.48966	0.331553	N
43603	FBgn0035410	CG14964	CG14964	wt	CA	IG		IPR003598	Immunoglobulin subtype 2	4.47514	0.369676	N
33817	FBgn0040726	CG13439	dpr1	wt	CA	IG	DPER	IPR003598	Immunoglobulin subtype 2		0.631827	N
105696	FBgn0034788	CG13532	CG13532	wt	CA	IG		IPR007110	Immunoglobulin-like domain	6.91652	0.694757	N
1284	FBgn0016061	CG31062	side	wt	CA	IG	SIDE	IPR003598	Immunoglobulin subtype 2	5.25058	1.15053	Y
102322	FBgn0266801	CG45263	CG45263	wt	CA	IG		IPR003598	Immunoglobulin subtype 2		1.34188	Y
43018	FBgn0036146	CG14141	nkt	wt	CA	IG		IPR036179	Immunoglobulin-like domain superfamily	4.17655	1.81608	Y
110059	FBgn0032233	CG13140	dpr19	wt	CA	IG	DPER	IPR003599	Immunoglobulin subtype 2	51.5724	1.87769	Y
102628	FBgn0037295	CG12591	dpr16	wt	CA	IG	DPER	IPR003599	Immunoglobulin subtype 2	7.8028	2.87926	Y
104295	FBgn0262509	CG43079	nrm	wt	CA	IG		IPR003598	Immunoglobulin subtype 2	5.2438	3.39461	Y
9208	FBgn0036145	CG7607	CG7607	wt	CA	IG		IPR003598	Immunoglobulin subtype 2	4.26494	5.18583	Y
16636	FBgn0038156	CG14372	side-IV	wt	CA	IG	SIDE	IPR003598	Immunoglobulin subtype 2	5.38832	5.51107	Y
109015	FBgn0032629	CG15138	beat-IIIc	wt	CA	IG	BEAT	GO:0007157	heterophilicCell-cell adhesion via plasma membraneCell adhesion molecules	164.379	5.96078	Y
18054	FBgn0031837	CG11320	DIP-iota	wt	CA	IG	DRPIP	IPR003599	Immunoglobulin subtype 2	4.68271	8	Y
104044	FBgn0052791	CG32791	DIP-alpha	wt	CA	IG	DRPIP	IPR036179	Immunoglobulin-like domain superfamily	7.55245	11.2248	Y
44997	FBgn0085400	CG34371	side-V	wt	CA	IG	SIDE	IPR003598	Immunoglobulin subtype 2		17.8546	Y
106217	FBgn0021764	CG5227	sdk	wt	CA	IG		IPR003598	Immunoglobulin subtype 2	2413.31	24.0838	Y
109510	FBgn0034725	CG6044	CG6044	wt	CA	IG		IPR007110	Immunoglobulin-like domain	561.561	35.6505	Y
102040	FBgn0029974	CG10946	dpr14	wt	CA	IG	DPER	IPR003599	Immunoglobulin subtype 2	4.66584	38	Y
29910	FBgn0011592	CG8581	fra	wt	CA	IG		IPR003598	Immunoglobulin subtype 2	3678.3	50.4201	Y
106679	FBgn0034083	CG8434	lbk	wt	CA	IG		IPR036179	Immunoglobulin-like domain superfamily	3005.6	53.6257	Y
10382-R2	FBgn0025878	CG10382	wrapper	wt	CA	IG		IPR036179	Immunoglobulin-like domain superfamily	6.86467	70	Y
36304	FBgn0034724	CG3624	babos	wt	CA	IG		IPR003599	Immunoglobulin subtype	1507.01	106.68	Y
	FBgn0029947	CG1999	CG1999		CA	IG		IPR013098	Immunoglobulin I-set	5.41142	0	N
	FBgn0031725	CG14010	DIP-eta		CA	IG	DRPIP	IPR003598	Immunoglobulin subtype 2	4.87158	0.019061	N
	FBgn0051646	CG31646	DIP-theta		CA	IG	DRPIP	IPR013098	Immunoglobulin I-set	5.53071	0.0266525	N
	FBgn0267428	CG45781	DIP-lambda		CA	IG	DRPIP	IPR007110	Immunoglobulin-like domain		0.0269145	N
	FBgn0051814	CG31814	DIP-kappa		CA	IG	DRPIP	IPR013098	Immunoglobulin I-set	6.22212	0.032782	N
	FBgn0260995	CG42596	dpr21		CA	IG	DPER	IPR036179	Immunoglobulin-like domain superfamily		0.100344	N
	FBgn0028645	CG7644	beat-Ib		CA	IG	BEAT	GO:0007157	heterophilic cell-cell adhesion via plasma membrane cell adhesion molecules	4.74285	0.121403	N
	FBgn0039617	CG14521	DIP-gamma		CA	IG	DRPIP	IPR003598	Immunoglobulin subtype 2	5.71898	0.12784	N
	FBgn0038498	CG14334	beat-IIa		CA	IG	BEAT	GO:0007157	heterophilic cell-cell adhesion via plasma membrane cell adhesion molecules	6.07508	0.28269	N
	FBgn0030174	CG15312	CG15312		CA	IG		IPR036179	Immunoglobulin-like domain superfamily	5.04751	0.320035	N

## Sheet: PRO (1.3)
TransformantID	FlyBaseID	CGNR	Gene Symbol	Phenotype	MC	MG	Flybase group	GO/IP Code	GO/IP	Expression Affi	Expression RNAs	Expression
104341	FBgn0001227	CG4167	Hsp67Ba	WA	PRO	CHAP	SHS	GO:0009408	response to heat	2932.14	180.164	Y
101669	FBgn0001226	CG4466	Hsp27	WA	PRO	CHAP	SHS	IPR029047	Heat shock protein 70kD, peptide-binding domain superfamily	28806	2591.34	Y
28794	FBgn0010741	CG6302	Pfdn2	WA	PRO	CHAP		GO:0051082	unfolded protein binding		265.164	Y
39699	FBgn0038745	CG4538	ClpX	WA	PRO	CHAP		GO:0051082	unfolded protein binding	2512.17	32.858	Y
43702	FBgn0030345	CG1847	CG1847	WA(s)	PRO	CHAP	FK50	GO:0006457	protein folding	297.017	4.72926	Y
101310	FBgn0035603	CG10635	Pfdn4	WA(s)	PRO	CHAP		GO:0006457	protein folding	1462	159.108	Y
105601	FBgn0033663	CG8983	ERp60	WA/V+	PRO	CHAP	DIISO	GO:0003756	protein disulfide isomerase activity	15213.3	1039.23	Y
44833	FBgn0035007	CG3492	CG3492	EPL	PRO	CHAP	CYCLO	GO:0000413	protein peptidyl-prolyl isomerization	5.02845	0	N
22635	FBgn0260468	CG7950	CG7950	EPL/nec	PRO	CHAP		GO:0022417	protein maturation by protein folding	450.598	21.8235	Y
50382	FBgn0013277	CG31449	Hsp70Ba	EPL/nec	PRO	CHAP	HS70	IPR029047	Heat shock protein 70kD, peptide-binding domain superfamily	8.57961	9.77005	Y
101490	FBgn0036173	CG7394	CG7394	EPL/nec	PRO	CHAP	HS40/DNAJ	GO:0005744	mitochondrial inner membrane presequence translocaseComplex	558.912	35.1858	Y
101450	FBgn0036460	CG5114	CG5114	EPL/nec	PRO	CHAP		GO:0051082	unfolded protein binding	1363.19	64.1804	Y
109121	FBgn0037878	CG6693	CG6693	EPL/nec	PRO	CHAP	HS40/DNAJ	GO:0031072	heat shock protein binding	2142.87	94.2359	Y
27680	FBgn0026418	CG6603	Hsc70Cb	EPL/nec	PRO	CHAP	HS70	IPR013126	Heat shock protein 70 family	2711.98	97.0028	Y
104880	FBgn0038145	CG8863	Droj2	EPL/nec	PRO	CHAP		GO:0031072	heat shock protein binding	10338.2	291.764	Y
106093	FBgn0015019	CG8977	CCT3	EPL/nec	PRO	CHAP	HS60GII	GO:0005832	chaperonin-containing T-complex		296.323	Y
107356	FBgn0001230	CG5436	Hsp68	EPL/nec/WD(s)	PRO	CHAP	HS70	GO:0006457	protein folding	2526.14	68.7398	Y
104154	FBgn0037498	CG10029	CG10029	WF(s)	PRO	CHAP	DIISO	GO:0003756	protein disulfide isomerase activity	4.24041	0.730541	N
107668	FBgn0031559	CG3513	CG3513	WF(s)	PRO	CHAP	CYCLO	GO:0004867	serine-type endopeptidase inhibitor activity	4.28118	0	N
	FBgn0031728	CG7235	Hsp60C	WF(s)	PRO	CHAP	HS60GI	IPR029047	Heat shock protein 70kD, peptide-binding domain superfamily	4.55167	0	N
101352	FBgn0036437	CG5048	CG5048	WF(s)	PRO	CHAP		GO:0051087	chaperone binding	4.60327	0	N
101104	FBgn0038918	CG6690	Qsox3	WF(s)	PRO	CHAP	DIISO	GO:0003756	protein disulfide isomerase activity	4.74697	0.0504904	N
108566	FBgn0037544	CG11035	CG11035	WF(s)	PRO	CHAP	HS40/DNAJ	IPR036869	Chaperone J-domain superfamily (IPR036869	48.73	147.831	Y
109900	FBgn0036415	CG7768	CG7768	WF(s)	PRO	CHAP	CYCLO	GO:0000413	protein peptidyl-prolyl isomerization	177.13	0.620046	Y
108288	FBgn0033814	CG4670	Qsox1	WF(s)	PRO	CHAP	DIISO	GO:0003756	protein disulfide isomerase activity	1410.87	39.2811	Y
110089	FBgn0287183	CG40178	l(3)80Fg	WF(s)	PRO	CHAP	HS40/DNAJ	IPR036869	Chaperone J-domain superfamily		18.7212	Y
105658	FBgn0024352	CG2720	Stip1	WF(s)	PRO	CHAP		GO:0051879	Hsp90 protein binding		275.973	Y
100857	FBgn0035982	CG4461	CG4461	WF(s) // wt	PRO	CHAP	SHS	IPR001436	Alpha crystallin/Heat shock protein	4.9274	0	N
100796	FBgn0038976	CG7048	Pfdn5	WF(s)/WA // WA(s)	PRO	CHAP		GO:0051082	unfolded protein binding	4053.49	206.832	Y
104088	FBgn0033918	CG8531	CG8531	WF(s)/ds	PRO	CHAP	HS40/DNAJ	GO:0030150	protein import into mitochondrial matrix	1306.05	76.1266	Y
108439	FBgn0025678	CG5809	CaBP1	WF(s)/ds	PRO	CHAP	DIISO	GO:2000427	positive regulation of apoptoticCellClearance	5422.74	349.694	Y
100788	FBgn0027654	CG2239	jdp	WF(s)/ds // wt	PRO	CHAP	HS40/DNAJ	GO:0006457	protein folding	6.85283	0.902262	N
107607	FBgn0034651	CG15676	CG15676	LL	PRO	CHAP		GO:0016272	prefoldinComplex	4.33395	0	N
41749	FBgn0013275	CG31366	Hsp70Aa	LL	PRO	CHAP	HS70	IPR029047	Heat shock protein 70kD, peptide-binding domain superfamily		7.15791	Y
100697	FBgn0015245	CG12101	Hsp60A	LL/EPL	PRO	CHAP		IPR029047	Heat shock protein 70kD, peptide-binding domain superfamily	7685.86	305.032	Y
101734	FBgn0266599	CG4264	Hsc70-4	LL/EPL	PRO	CHAP		GO:0061077	chaperone-mediated protein folding	39108.6	2918.44	Y
109817	FBgn0034091	CG8448	mrj	LL/EPL/nec	PRO	CHAP	HS40/DNAJ	GO:0051082	unfolded protein binding	1215.93	22.8636	Y
105736	FBgn0036847	CG11577	CNPYb	LL/EPL/nec	PRO	CHAP	CCoCHA	GO:0012505	endomembrane system	1308.81	50.4737	Y
107020	FBgn0030990	CG7556	CG7556	LL/PL/nec	PRO	CHAP	HS40/DNAJ	GO:0012505	endomembrane system	928.998	35.6891	Y
47087	FBgn0036334	CG11267	CG11267	LL/PL/nec	PRO	CHAP	HS60GI	GO:0005759	mitochondrial matrix	6368.08	438.29	Y
101541	FBgn0036918	CG7770	Pfdn6	nW	PRO	CHAP		GO:0006457	protein folding	2857.32	168.07	Y
106099	FBgn0032444	CG5525	CCT4	nW	PRO	CHAP	HS60GII	GO:0005832	chaperonin-containing T-complex	7103.92	383.605	Y
108585	FBgn0037632	CG8351	CCT7	nW // S-P(s)	PRO	CHAP	HS60GII	GO:0005832	chaperonin-containing T-complex	7848.57	377.715	Y
101766	FBgn0001218	CG4147	Hsc70-3	nW // S-P(s)	PRO	CHAP	HS70	GO:0034620	cellular response to unfolded protein	14086.2	435.289	Y
109505	FBgn0010621	CG8439	CCT5	PL	PRO	CHAP	HS60GII	GO:0005832	chaperonin-containing T-complex	11726.3	426.585	Y
103905	FBgn0284436	CG8258	CCT8	PL // S/WA	PRO	CHAP	HS60GII	GO:0005832	chaperonin-containing T-complex	8377.36	392.727	Y
2714	FBgn0050156	CG30156	CG30156	PL/nec	PRO	CHAP	HS40/DNAJ	IPR015399	Domain of unknown function DUF1977, DnaJ-like	4.61406	1.58503	Y
18440	FBgn0023529	CG2918	CG2918	PL/nec	PRO	CHAP	AHS70	GO:0012505	endomembrane system	2062.45	156.425	Y
108615	FBgn0030086	CG7033	CCT2	PL/nW	PRO	CHAP	HS60GII	GO:0005832	chaperonin-containing T-complex	9440.37	338.45	Y
109734	FBgn0027329	CG8231	CCT6	PL/nW // S-P(s)	PRO	CHAP	HS60GII	GO:0005832	chaperonin-containing T-complex		351.916	Y
110593	FBgn0015379	CG17051	dod	S	PRO	CHAP		GO:0003755	peptidyl-prolylCis-trans isomerase activity	186.142	103.879	Y
107813	FBgn0032586	CG4599	Tpr2	S(L)	PRO	CHAP	HS40/DNAJ	GO:0051082	unfolded protein binding	2224.69	141.838	Y
101619	FBgn0027599	CG2790	CG2790	S(s)	PRO	CHAP	HS40/DNAJ	GO:0003676	nucleic acid binding	435.13	25.3051	Y
106186	FBgn0259982	CG15266	Uxt	S(s)/V+(s)	PRO	CHAP		GO:0006457	protein folding	444.429	28.9422	Y
109298	FBgn0032514	CG9302	CG9302	S/WM(w)/WD	PRO	CHAP	DIISO	GO:0012505	endomembrane system	2588.14	152.806	Y
101022	FBgn0035878	CG7182	CG7182	S/V+	PRO	CHAP		GO:0031072	heat shock protein binding	550.577	66.9794	Y
104410	FBgn0030658	CG7872	CG7872	V-(cvp)	PRO	CHAP	HS40/DNAJ	GO:0012505	endomembrane system	1502.08	37.646	Y
110454	FBgn0261274	CG1333	Ero1L	V+(N)/S	PRO	CHAP	DIISO	GO:0055114	oxidation-reduction process	271.107	20.5354	Y
52152	FBgn0032181	CG13133	CG13133	V+(w)	PRO	CHAP	SHS	IPR031107	Small heat shock protein HSP20	4.12318	0	N
110401	FBgn0266518	CG3189	Dpit47	WD	PRO	CHAP		GO:0030544	Hsp70 protein binding	1018.36	95.6133	Y
103593	FBgn0035854	CG8005	CG8005	WD(w)	PRO	CHAP		GO:0008612	peptidyl-lysine modification to peptidyl-hypusine	382.825	21.7743	Y
101141	FBgn0035852	CG7387	CG7387	wt	PRO	CHAP	HS40/DNAJ	GO:0006457	protein folding	4.30228	0.13181	N
102856	FBgn0038200	CG9920	CG9920	wt	PRO	CHAP	HS60GI	GO:0005759	mitochondrial matrix	4.34737	0.129889	N
107412	FBgn0039463	CG18472	Spag1	wt	PRO	CHAP		GO:0031072	heat shock protein binding	4.37326	0.0764939	N
101629	FBgn0046793	CG32236	CG32236	wt	PRO	CHAP	CYCLO	GO:0003755	peptidyl-prolylCis-trans isomerase activity	4.39551	0	N
32643	FBgn0029809	CG15767	CG15767	wt	PRO	CHAP	CYCLO	GO:0003755	peptidyl-prolylCis-trans isomerase activity	4.43375	0.010756	N
104598	FBgn0035273	CG12020	CG12020	wt	PRO	CHAP	HS40/DNAJ	GO:0006457	protein folding	4.44443	0.0509103	N
102657	FBgn0036426	CG9592	CG9592	wt	PRO	CHAP		IPR040357	Vma22/CCDC115	4.54231	0	N
102092	FBgn0011244	CG2830	Hsp60B	wt	PRO	CHAP	HS60GI	IPR029047	Heat shock protein 70kD, peptide-binding domain superfamily	4.85102	0	N
101932	FBgn0039347	CG5071	CG5071	wt	PRO	CHAP	CYCLO	GO:0003755	peptidyl-prolylCis-trans isomerase activity	5.05401	0.629085	N
48059	FBgn0001217	CG7756	Hsc70-2	wt	PRO	CHAP	HS70	GO:0006457	protein folding	5.18592	0.00671841	N
106083	FBgn0030207	CG2887	CG2887	wt	PRO	CHAP	HS40/DNAJ	GO:0006457	protein folding	5.57801	0.48739	N
102773	FBgn0030377	CG1924	CG1924	wt	PRO	CHAP		GO:0051082	unfolded protein binding	7.46799	0.0200243	N
23359	FBgn0286818	CG6988	Pdi	wt	PRO	CHAP	DIISO	GO:0045454	cell redox homeostasis	5.29258	1113.29	Y
103974	FBgn0001229	CG4190	Hsp67Bc	wt	PRO	CHAP	SHS	GO:0009408	response to heat	45.8375	7.49892	Y
110526	FBgn0037151	CG7130	CG7130	wt	PRO	CHAP	HS40/DNAJ	IPR036869	Chaperone J-domain superfamily	104.706	11.7268	Y
104956	FBgn0031558	CG16704	CG16704	wt	PRO	CHAP	HS40/DNAJ	GO:0004867	serine-type endopeptidase inhibitor activity	166.384	3.14362	Y
6655	FBgn0260775	CG42567	DnaJ-60	wt	PRO	CHAP	HS40/DNAJ	IPR001623	DnaJ domain	183.361	6.99125	Y
BL61233	FBgn0038919	CG17843	Qsox2	wt	PRO	CHAP	DIISO	GO:0003756	protein disulfide isomerase activity	187.046	25.3224	Y
29289	FBgn0032474	CG9828	DnaJ-H	wt	PRO	CHAP	HS40/DNAJ	GO:0051082	unfolded protein binding	310.027	18.7988	Y
34070	FBgn0003676	CG5374	CCT1	wt	PRO	CHAP	HS60GII	GO:0005832	chaperonin-containing T-complex	353.624	367.554	Y
101355	FBgn0036505	CG7945	CG7945	wt	PRO	CHAP		IPR037689	BAG family molecularChaperone regulator 2	518.021	48.7334	Y
101460	FBgn0039116	CG10375	CG10375	wt	PRO	CHAP	HS40/DNAJ	IPR036869	Chaperone J-domain superfamily	531.907	65.4159	Y
27878	FBgn0037150	CG7133	CG7133	wt	PRO	CHAP	HS40/DNAJ	IPR036869	Chaperone J-domain superfamily	642.147	50.4088	Y
107305	FBgn0011296	CG4533	l(2)efl	wt	PRO	CHAP	SHS	GO:0051082	unfolded protein binding	1073.64	4.58505	Y
104124	FBgn0037930	CG14715	CG14715	wt	PRO	CHAP	FK50	IPR001179	FKBP-type peptidyl-prolylCis-trans isomerase domain	1077.62	112.397	Y
109649	FBgn0037718	CG8286	P58IPK	wt	PRO	CHAP	HS40/DNAJ	GO:0012505	endomembrane system	1121.82	59.327	Y
44831	FBgn0031037	CG14207	CG14207	wt	PRO	CHAP	SHS	IPR001436	Alpha crystallin/Heat shock protein	1198.29	116.353	Y
16025	FBgn0030342	CG10347	CG10347	wt	PRO	CHAP		IPR007052	CS domain; HSP20-likeChaperone; NudC domain-containing protein 1	1412.12	39.9345	Y
107839	FBgn0037252	CG14650	CG14650	wt	PRO	CHAP	HS40/DNAJ	IPR036869	Chaperone J-domain superfamily	1648.87	72.9478	Y
108930	FBgn0038195	CG3061	CG3061	wt	PRO	CHAP	HS40/DNAJ	GO:0030544	Hsp70 protein binding	2108.98	45.7098	Y
102712	FBgn0031776	CG13993	Pfdn1	wt	PRO	CHAP		GO:0016272	prefoldinComplex	2625.93	198.113	Y
110730	FBgn0030734	CG9911	CG9911	wt	PRO	CHAP	DIISO	GO:0045454	cell redox homeostasis	2889.81	110.256	Y
103201	FBgn0004179	CG6395	Csp	wt	PRO	CHAP	HS40/DNAJ	GO:0006887	exocytosis	2976.66	62.3281	Y
104320	FBgn0032640	CG5094	Sgt	wt	PRO	CHAP		GO:1903646	positive regulation ofChaperone-mediated protein folding	3666.87	191.495	Y
21863	FBgn0029174	CG4535	Fkbp59	wt	PRO	CHAP	FK50	GO:0051924	regulation ofCalcium ion transport	4139.32	277.728	Y
103637	FBgn0032961	CG1416	CG1416	wt	PRO	CHAP		GO:0051087	chaperone binding	4688.92	95.8508	Y
36641	FBgn0013278	CG31359	Hsp70Bb	wt	PRO	CHAP	HS70	GO:0035080	heat shock-mediated polyteneChromosome puffing	5725.25	554.83	Y
100955	FBgn0001225	CG4183	Hsp26	wt	PRO	CHAP	SHS	IPR029047	Heat shock protein 70kD, peptide-binding domain superfamily	8789.93	319.181	Y
50627	FBgn0013276	CG18743	Hsp70Ab	wt	PRO	CHAP	HS70	IPR029047	Heat shock protein 70kD, peptide-binding domain superfamily	9608.47	123.367	Y
43725	FBgn0029676	CG2947	HIP-R	wt	PRO	CHAP		GO:0051087	chaperone binding	10378.2	144.985	Y
104618	FBgn0263106	CG10578	DnaJ-1	wt	PRO	CHAP	HS40/DNAJ	GO:0051082	unfolded protein binding	12087.9	93.4591	Y
106395	FBgn0037728	CG16817	p23	wt	PRO	CHAP	ISO	IPR008978	HSP20-like chaperone	13070.8	768.479	Y
104005	FBgn0004432	CG9916	Cyp1	wt	PRO	CHAP	CYCLO	GO:0000413	protein peptidyl-prolyl isomerization	22329.8	2100.5	Y
102376	FBgn0034753	CG2852	CG2852	wt	PRO	CHAP	CYCLO	GO:0003755	peptidyl-prolylCis-trans isomerase activity	23068.7	2739.03	Y
108568	FBgn0001233	CG1242	Hsp83	wt	PRO	CHAP	HS90	GO:0006457	protein folding	29347.6	971.417	Y
23729	FBgn0036020	CG8336	CG8336	wt	PRO	CHAP	CYCLO	GO:0003755	peptidyl-prolylCis-trans isomerase activity		35.6826	Y
49744	FBgn0260484	CG32789	HIP	wt	PRO	CHAP		GO:0070389	chaperoneCofactor-dependent protein refolding		63.8328	Y
39071	FBgn0010470	CG9847	Fkbp14	wt	PRO	CHAP	FK50	GO:0012505	endomembrane system		146.471	Y
45015	FBgn0013954	CG11001	Fkbp12	wt	PRO	CHAP	FK50	GO:0006974	cellular response to DNA damage stimulus		1555.16	Y
100517	FBgn0035817	CG7409	CG7409	wt // wt	PRO	CHAP	SHS	GO:0042026	protein refolding	4.87337	4.21546	Y
43632	FBgn0001223	CG4460	Hsp22	wt // wt	PRO	CHAP	SHS	GO:0061077	chaperone-mediated protein folding		24.6391	Y
	FBgn0038127	CG8476	CG8476		PRO	CHAP	HS40/DNAJ	IPR036869	Chaperone J-domain superfamily	4.08593	0	N
	FBgn0050350	CG30350	CG30350		PRO	CHAP	CYCLO	GO:0000413	protein peptidyl-prolyl isomerization	4.20617	0.0455352	N
	FBgn0032525	CG16954	Hsp60D		PRO	CHAP	HS60GI	IPR029047	Heat shock protein 70kD, peptide-binding domain superfamily	4.87326	0.00782889	N
	FBgn0039104	CG10252	CG10252		PRO	CHAP		GO:0016272	prefoldin complex	4.88083	0	N
	FBgn0051413	CG31413	Qsox4		PRO	CHAP	DIISO	GO:0003756	protein disulfide isomerase activity	5.01768	0.0335326	N
	FBgn0050296	CG30296	RIC-3		PRO	CHAP		GO:0061077	chaperone-mediated protein folding	5.61375	0.103234	N
	FBgn0086691	CG15261	UK114		PRO	CHAP		GO:0006457	protein folding	6.11699	1.0302	Y
	FBgn0051251	CG31251	CG31251		PRO	CHAP		GO:0051082	unfolded protein binding	250.206	16.6412	Y
	FBgn0015544	CG13570	spag		PRO	CHAP		GO:0030544	Hsp70 protein binding	465.161	31.6332	Y
	FBgn0031322	CG5001	CG5001		PRO	CHAP	HS40/DNAJ	GO:0051082	unfolded protein binding	466.212	25.315	Y
	FBgn0038438	CG14899	Der-2		PRO	CHAP		GO:0030968	endoplasmic reticulum unfolded protein response	637.609	37.8361	Y
	FBgn0013279	CG6489	Hsp70Bc		PRO	CHAP	HS70	GO:0035080	heat shock-mediated polytene chromosome puffing	2732.24	5.00122	Y
	FBgn0030329	CG1837	prtp		PRO	CHAP	DIISO	GO:0012505	endomembrane system	2898.15	83.2285	Y
	FBgn0039562	CG5520	Gp93		PRO	CHAP	HS90	GO:0051082	unfolded protein binding	6405.96	473.717	Y
	FBgn0052640	CG32640	CG32640		PRO	CHAP	HS40/DNAJ	IPR036869	Chaperone J-domain superfamily	6703.24	43.8412	Y
	FBgn0001224	CG4463	Hsp23		PRO	CHAP	SHS	GO:0061077	chaperone-mediated protein folding	27431.6	1803.27	Y
	FBgn0263027	CG43322	CG43322		PRO	CHAP	HS40/DNAJ	IPR036869	Chaperone J-domain superfamily		1.0334	Y
	FBgn0051354	CG5834	Hsp70Bbb		PRO	CHAP	HS70	GO:0035080	heat shock-mediated polytene chromosome puffing		2.17151	Y
	FBgn0263606	CG34246	Hsc20		PRO	CHAP	HS40/DNAJ	GO:0051087	chaperone binding		9.06641	Y
	FBgn0002174	CG5504	CG5504		PRO	CHAP	HS40/DNAJ	GO:0051082	unfolded protein binding		13.9137	Y
	FBgn0052641	CG32641	CG32641		PRO	CHAP	HS40/DNAJ	IPR036869	Chaperone J-domain superfamily		207.641	Y
	FBgn0013269	CG6226	Fkbp39		PRO	CHAP	FK50	GO:0000412	histone peptidyl-prolyl isomerization		511.817	Y
45160	FBgn0001404	CG9659	egh	WA	PRO	GLU	GLYTRA2	GO:0019187	beta-1,4-mannosyltransferase activity	627.222	14.6146	Y
100060	FBgn0027558	CG4445	Pgant3	WA	PRO	GLU	GT27NAGTRA	GO:0006493	protein O-linked glycosylation	1105.27	29.0585	Y
2609	FBgn0031491	CG17223	alpha4GT1	WA(w)	PRO	GLU	GT32NATRA	GO:0009247	glycolipid biosynthetic process		23.1518	Y
104100	FBgn0051956	CG31956	Pgant4	WA(w)	PRO	GLU	GT27NAGTRA	GO:0006493	protein O-linked glycosylation	4.61411	0.107969	N
106133	FBgn0264672	CG9867	Eogt	WA/V+	PRO	GLU	OGLYTRA	GO:0097363	protein O-GlcNAc transferase activity	1061.81	35.7968	Y
105881	FBgn0014868	CG9022	Ost48	EPL // S-P(s)	PRO	GLU	OST	GO:0008250	oligosaccharyltransferase complex	4486.63	280.596	Y
105421	FBgn0034567	CG15651	CG15651	EPL/nec	PRO	GLU		GO:0035269	protein O-linked mannosylation	6.56682	0.0282534	N
104366	FBgn0030839	CG5613	CG5613	EPL/nec	PRO	GLU	GLYHIDRO	GO:0033925	mannosyl-glycoprotein endo-beta-N-acetylglucosaminidase activity	33.0207	6.60649	Y
32116	FBgn0035401	CG1291	Alg2	EPL/nec	PRO	GLU	GLYTRA4	GO:0012505	endomembrane system	257.011	32.932	Y
108675	FBgn0030289	CG1597	GCS1	EPL/nec	PRO	GLU	GLYHIDRO	GO:0004573	mannosyl-oligosaccharide glucosidase activity	431.403	22.3059	Y
104286	FBgn0037108	CG11306	Alg11	EPL/nec	PRO	GLU	GLYTRA4	IPR001296	Glycosyl transferase, family 1	1262.67	71.2266	Y
109596	FBgn0004507	CG7254	GlyP	EPL/nec	PRO	GLU	OGLYTRA	GO:0008184	glycogen phosphorylase activity	2420.73	65.0002	Y
100016	FBgn0031765	CG9109	CG9109	WF(s)	PRO	GLU	GT31BGTRA	GO:0016757	transferase activity, transferring glycosyl groups	4.30031	0.0247274	N
107822	FBgn0004919	CG2679	gol	WF(s)	PRO	GLU	GUL	GO:0016567	protein ubiquitination	4.94978	0.19263	N
104281	FBgn0031472	CG2983	CG2983	WF(s)	PRO	GLU	GT31BGTRA	GO:0016757	transferase activity, transferring glycosyl groups	5.31178	0.0599012	N
109626	FBgn0051915	CG31915	CG31915	WF(s)	PRO	GLU	OGLYTRA	GO:0050211	procollagen galactosyltransferase activity	155.235	6.77518	Y
109001	FBgn0037442	CG10277	gzl	WF(s)	PRO	GLU	GUL	GO:0016197	endosomal transport	544.865	17.6302	Y
103609	FBgn0034521	CG13431	Mgat1	WF(s)	PRO	GLU	OGLYTRA	GO:0006487	protein N-linked glycosylation	671.719	18.0711	Y
104256	FBgn0053145	CG33145	GalT1	WF(s)	PRO	GLU	GT31BGTRA	GO:0006487	protein N-linked glycosylation	1185.72	31.0244	Y
101661	FBgn0039634	CG11874	alpha-Man-Ib	WF(s)	PRO	GLU		GO:0035010	encapsulation of foreign target	1242.03	38.672	Y
105129	FBgn0039580	CG1345	Gfat2	WF(s)	PRO	GLU	TRFS	GO:0006047	UDP-N-acetylglucosamine metabolic process	1433.89	55.6255	Y
110803	FBgn0011297	CG4084	Alg3	WF(s)	PRO	GLU	OGLYTRA	GO:0016758	transferase activity, transferring hexosyl groups		13.7167	Y
110647	FBgn0031681	CG31651	Pgant5	WF(s)	PRO	GLU	GT27NAGTRA	GO:0005795	Golgi stack		59.5624	Y
109071	FBgn0265191	CG44244	Gyg	WF(s)	PRO	GLU	GLYTRA8	GO:0008466	glycogenin glucosyltransferase activity		62.7026	Y
106610	FBgn0263005	CG43313	Chpf	WF(s)/S(s)	PRO	GLU	GT31BGTRA	GO:0032580	GolgiCisterna membrane		20.1418	Y
14481	FBgn0086253	CG31152	rumi	WF/WD	PRO	GLU	GT90OGTRA	GO:0007030	Golgi organization	808.286	51.0784	Y
107964	FBgn0041706	CG3253	CG3253	LL/EPL/nec	PRO	GLU	GT49BGTRA	GO:0015020	glucuronosyltransferase activity	6.23348	3.72096	Y
101228	FBgn0032506	CG9395	CG9395	LL/PL/nec	PRO	GLU	GT92BGTRA	IPR008166	Glycosyltransferase family 92	4.55701	0.0071726	N
20580	FBgn0038552	CG18012	Alg1	nW	PRO	GLU		GO:0000030	mannosyltransferase activity	540.713	29.6159	Y
8339R1	FBgn0020251	CG8339	sfl	nW/WM(s)	PRO	GLU	OGLYTRA	GO:0006024	glycosaminoglycan biosynthetic process	2780.02	8.79037	Y
100327	FBgn0001311	CG2666	kkv	PL	PRO	GLU	GLYTRA2	GO:0004100	chitin synthase activity	4284.35	108.305	Y
108467	FBgn0035558	CG11357	CG11357	PL // WA	PRO	GLU	GT31BGTRA	GO:0006486	protein glycosylation	1080.83	24.6005	Y
4924	FBgn0050463	CG30463	Pgant9	PL/nec	PRO	GLU	GT27NAGTRA	GO:0005794	Golgi apparatus	1016.46	11.8974	Y
33166	FBgn0263852	CG13393	Dad1	PL/nec/nW	PRO	GLU	OST	GO:0012505	endomembrane system	5604.47	378.072	Y
107232	FBgn0030443	CG12715	CG12715	PL/WD(s)	PRO	GLU	GT92BGTRA	GO:0035250	UDP-galactosyltransferase activity	4.57771	0.26714	N
108043	FBgn0026616	CG4606	alpha-Man-IIb	S	PRO	GLU	AMANNII	GO:0006517	protein deglycosylation		9.35302	Y
100347	FBgn0036447	CG17173	Mgat4b	S-P(s)/WA(s)	PRO	GLU	GT54NNATRA	GO:0005975	carbohydrate metabolic process	4.4004	0.0192066	N
106839	FBgn0030662	CG9220	Chsy	S(s)	PRO	GLU		GO:0008375	acetylglucosaminyltransferase activity	179.317	19.3971	Y
106203	FBgn0035375	CG2103	Pgant6	S(s)/WA/V+	PRO	GLU	GT27NAGTRA	GO:0004653	polypeptide N-acetylgalactosaminyltransferase activity	333.625	24.0138	Y
100769	FBgn0031529	CG9662	CG9662	S(s)/WF/WP	PRO	GLU	OST	IPR021149	Oligosaccharyl transferaseComplex, subunit OST3/OST6	813.312	83.8969	Y
110717	FBgn0261403	CG10392	sxc	S(s)/V+	PRO	GLU	OGLYTRA	GO:0006486	protein glycosylation		87.4572	Y
103760	FBgn0032799	CG10166	Dpm1	S(s)/WD(s)	PRO	GLU	GLYTRA2	GO:0006486	protein glycosylation	1640.58	104.64	Y
109667	FBgn0037743	CG8412	Alg12	S(w)	PRO	GLU	GT22AMTRA	GO:0005783	endoplasmic reticulum	149.013	12.0824	Y
106460	FBgn0032234	CG5091	gny	S(w)/V-(w)	PRO	GLU	GT57AGTRA	GO:0005789	endoplasmic reticulum membrane		6.86711	Y
106134	FBgn0033315	CG8734	beta3GalTII	S/WA	PRO	GLU	GT31BGTRA	GO:0006486	protein glycosylation	104.242	10.795	Y
106809	FBgn0031422	CG9870	PIG-Wa	S/WM	PRO	GLU	TRFS	GO:0006506	GPI anchor biosynthetic process	163.236	8.76962	Y
105996	FBgn0031716	CG14015	CG14015	S/WM(w)	PRO	GLU	GLYHIDRO	GO:0016798	hydrolase activity, acting on glycosyl bonds	5.24067	0.129353	N
107714	FBgn0034270	CG6401	PIG-A	S/nec	PRO	GLU	GLYTRA4	GO:0030176	integralComponent of endoplasmic reticulum membrane	110.651	4.7859	Y
101307	FBgn0050036	CG30036	CG30036	S/WS(hinge) // S(w)	PRO	GLU	GT31BGTRA	GO:0008378	galactosyltransferase activity	3.93866	0.0448123	N
7443	FBgn0015360	CG32300	oxt	V-(cvp)/S(w)	PRO	GLU	OGLYTRA	GO:0042732	D-xylose metabolic process	368.774	10.3434	Y
35573	FBgn0040373	CG3038	CG3038	V+(w)	PRO	GLU	GT31BGTRA	GO:0006486	protein glycosylation	2526.11	69.3453	Y
21761	FBgn0054056	CG34056	CG34056	V+(w)	PRO	GLU	GT31BGTRA	GO:0006486	protein glycosylation		46.4475	Y
100284	FBgn0035050	CG4871	SiaT	V+/WA/S	PRO	GLU	OGLYTRA	GO:0005794	Golgi apparatus		0	N
104870	FBgn0029906	CG4542	xit	WD	PRO	GLU	GT57AGTRA	GO:0005789	endoplasmic reticulum membrane	362.356	19.4695	Y
108621	FBgn0261020	CG7870	wol	WD	PRO	GLU	GLYTRA2	GO:0007029	endoplasmic reticulum organization	999.622	52.3241	Y
3420	FBgn0039293	CG11851	Alg9	WD(s)	PRO	GLU	GT22AMTRA	GO:0012505	endomembrane system	1240.8	26.9964	Y
103626	FBgn0051460	CG31460	CG31460	WS(hinge)	PRO	GLU	OST	IPR018614	Keratinocyte-associated protein 2	2434.35	68.2772	Y
6177	FBgn0030984	CG7440	tgy	wt	PRO	GLU	GT31BGTRA	GO:0016757	transferase activity, transferring glycosyl groups	4.13461	0	N
101660	FBgn0050037	CG30037	CG30037	wt	PRO	GLU	GT31BGTRA	GO:0006486	protein glycosylation	4.17192	0.0446913	N
105627	FBgn0033500	CG12913	Csgalnact	wt	PRO	GLU	GLYTRA7	GO:0032580	GolgiCisterna membrane	4.20635	0.0755173	N
105791	FBgn0031466	CG3119	CG3119	wt	PRO	GLU	GT31BGTRA	GO:0016757	transferase activity, transferring glycosyl groups	4.26627	0.841404	N
107554	FBgn0036528	CG7579	CG7579	wt	PRO	GLU	GT27NAGTRA	GO:0009312	oligosaccharide biosynthetic process	4.29355	0	N
109700	FBgn0051202	CG31202	alpha-Man-Ic	wt	PRO	GLU	AMANNII	GO:0004571	mannosyl-oligosaccharide 1,2-alpha-mannosidase activity	4.30058	0.571182	N
108162	FBgn0032387	CG16965	CG16965	wt	PRO	GLU	GLYHIDRO	GO:0047402	protein-glucosylgalactosylhydroxylysine glucosidase activity	4.3451	0.00633074	N
33368	FBgn0031469	CG18558	CG18558	wt	PRO	GLU	GT31BGTRA	GO:0016757	transferase activity, transferring glycosyl groups	4.41503	0.394657	N
27009	FBgn0035217	CG9169	FucTD	wt	PRO	GLU	GT10FTRA	GO:0006486	protein glycosylation	4.43742	0.036661	N
30763	FBgn0032457	CG15483	CG15483	wt	PRO	GLU	GT49BGTRA	GO:0015020	glucuronosyltransferase activity	4.45928	0.0448803	N
104451	FBgn0034427	CG10474	CG10474	wt	PRO	GLU		GO:0006517	protein deglycosylation	4.48067	0	N
43815	FBgn0051690	CG31690	CG31690	wt	PRO	GLU	GT105AMTRA	IPR011990	Tetratricopeptide-like helical domain superfamily	4.58274	0.169693	N
36431	FBgn0034665	CG4372	CG4372	wt	PRO	GLU		GO:0016787	hydrolase activity	4.71096	0.0133422	N
4044	FBgn0033502	CG12910	CG12910	wt	PRO	GLU	GT92BGTRA	IPR008166	Glycosyltransferase family 92	4.71489	0.185423	N
102288	FBgn0033271	CG8708	CG8708	wt	PRO	GLU	GT31BGTRA	GO:0005797	Golgi medialCisterna	4.75389	0.0319185	N
7283	FBgn0051776	CG31776	CG31776	wt	PRO	GLU	GT27NAGTRA	GO:0005795	Golgi stack	4.79382	0.0601457	N
103771	FBgn0032343	CG6201	CG6201	wt	PRO	GLU	GLYHIDRO	GO:0004553	hydrolase activity, hydrolyzing O-glycosylCompounds	4.89235	1.23868	N
34259	FBgn0036527	CG7304	CG7304	wt	PRO	GLU	GT27NAGTRA	GO:0009312	oligosaccharide biosynthetic process	5.20903	0	N
109893	FBgn0036485	CG6869	FucTA	wt	PRO	GLU	GT10FTRA	GO:0006486	protein glycosylation	5.41596	0.122844	N
107549	FBgn0036529	CG7297	Pgant8	wt	PRO	GLU	GT27NAGTRA	GO:0009312	oligosaccharide biosynthetic process	5.19352	2.53441	Y
110527	FBgn0028481	CG4341	CG4341	wt	PRO	GLU	GT105AMTRA	GO:0000030	mannosyltransferase activity	5.67236	16.0269	Y
41571	FBgn0030700	CG15914	CG15914	wt	PRO	GLU	GLYTRA4	IPR001296	Glycosyl transferase, family 1	14.6146	4.47821	Y
2601	FBgn0031468	CG2975	CG2975	wt	PRO	GLU	GT31BGTRA	GO:0006486	protein glycosylation	18.1814	3.7919	Y
108064	FBgn0067102	CG6437	GlcT	wt	PRO	GLU	OGLYTRA	GO:0008120	ceramide glucosyltransferase activity	22.54	8.74522	Y
105656	FBgn0032117	CG4435	FucTB	wt	PRO	GLU	GT10FTRA	GO:0006486	protein glycosylation	40.6115	6.2761	Y
103644	FBgn0051849	CG31849	Mgat3	wt	PRO	GLU	OGLYTRA	GO:0006487	protein N-linked glycosylation	70.3569	5.34731	Y
110799	FBgn0039738	CG7921	Mgat2	wt	PRO	GLU	OGLYTRA	GO:0005797	Golgi medialCisterna	139.287	9.93263	Y
110626	FBgn0027791	CG14789	O-fut2	wt	PRO	GLU	OGLYTRA	GO:0008417	fucosyltransferase activity	139.47	7.66688	Y
26163	FBgn0031530	CG3254	Pgant2	wt	PRO	GLU	GT27NAGTRA	GO:0005795	Golgi stack	154.766	6.54873	Y
110583	FBgn0028916	CG33090	CG33090	wt	PRO	GLU	GLUTRA	GO:0016139	glycosideCatabolic process	211.363	5.9777	Y
42781	FBgn0032135	CG3881	GlcAT-S	wt	PRO	GLU	GT43BGTRA	GO:0046987	N-acetyllactosamine beta-1,3-glucuronosyltransferase activity	224.997	9.13086	Y
105365	FBgn0038324	CG5038	CG5038	wt	PRO	GLU	GT105AMTRA	IPR011990	Tetratricopeptide-like helical domain superfamily	230.726	9.79787	Y
108087	FBgn0053138	CG33138	AGBE	wt	PRO	GLU	OGLYTRA	GO:0004553	hydrolase activity, hydrolyzing O-glycosylCompounds	544.78	40.3926	Y
105392	FBgn0034959	CG11388	Xxylt	wt	PRO	GLU	GLYTRA8	GO:0035252	UDP-xylosyltransferase activity	620.323	21.6489	Y
104503	FBgn0030946	CG6659	CG6659	wt	PRO	GLU	OGLYTRA	GO:0000030	mannosyltransferase activity	664.222	31.9036	Y
104818	FBgn0031738	CG9171	CG9171	wt	PRO	GLU	GT49BGTRA	GO:0035269	protein O-linked mannosylation	736.427	15.7489	Y
110199	FBgn0020312	CG4050	Tmtc3	wt	PRO	GLU	GT105AMTRA	GO:0000030	mannosyltransferase activity	772.271	44.8708	Y
110703	FBgn0031988	CG8668	CG8668	wt	PRO	GLU	GT31BGTRA	GO:0006486	protein glycosylation	784.243	33.3114	Y
45486	FBgn0036147	CG6199	Plod	wt	PRO	GLU	OXR	GO:0050211	procollagen galactosyltransferase activity	804.59	61.6237	Y
48233	FBgn0031662	CG3792	CG3792	wt	PRO	GLU		GO:0006486	protein glycosylation	876.446	88.6115	Y
110406	FBgn0032078	CG9520	C1GalTA	wt	PRO	GLU	GT31BGTRA	GO:0016267	O-glycan processing,Core 1	950.51	20.5325	Y
109285	FBgn0036446	CG9384	Mgat4a	wt	PRO	GLU	GT54NNATRA	GO:0005975	carbohydrate metabolic process	1008.46	19.6103	Y
107003	FBgn0040271	CG6725	Sulf1	wt	PRO	GLU		GO:0008449	N-acetylglucosamine-6-sulfatase activity	1128.13	25.9603	Y
42678	FBgn0040397	CG3655	CG3655	wt	PRO	GLU	GT92BGTRA	IPR008166	Glycosyltransferase family 92	1331.85	43.6937	Y
104472	FBgn0051637	CG31637	CG31637	wt	PRO	GLU	TRFS	GO:0001517	N-acetylglucosamine 6-O-sulfotransferase activity	1368.22	17.103	Y
4638	FBgn0045063	CG8824	fdl	wt	PRO	GLU	BNAGLU	GO:0005794	Golgi apparatus	1437.19	23.7426	Y
106254	FBgn0032643	CG6453	GCS2beta	wt	PRO	GLU		GO:0006491	N-glycan processing	2771	111.583	Y
105649	FBgn0032015	CG7830	Ostgamma	wt	PRO	GLU	OST	GO:0012505	endomembrane system	3209.36	194.311	Y
110709	FBgn0031149	CG1518	Stt3A	wt	PRO	GLU	GT66OTRA	GO:0006486	protein glycosylation	6601.12	248.939	Y
106747	FBgn0266438	CG45068	PIG-Z	wt	PRO	GLU	GT22AMTRA	GO:0006506	GPI anchor biosynthetic process		4.72142	Y
100654	FBgn0259170	CG42275	alpha-Man-Ia	wt	PRO	GLU	AMANNII	GO:0035010	encapsulation of foreign target		7.29172	Y
50641	FBgn0285958	CG6128	Fuca	wt	PRO	GLU	GLYHIDRO	GO:0004560	alpha-L-fucosidase activity		7.73624	Y
102623	FBgn0034025	CG8182	Pgant1	wt	PRO	GLU	GT27NAGTRA	GO:0005795	Golgi stack		34.3803	Y
5838	FBgn0011740	CG18802	alpha-Man-IIa	wt	PRO	GLU	AMANNII	GO:0006491	N-glycan processing		37.3261	Y
103612	FBgn0039258	CG11780	beta4GalT7	wt	PRO	GLU	GLYTRA7	GO:0030166	proteoglycan biosynthetic process		41.7484	Y
105861	FBgn0039625	CG14517	beta4GalNAcTB	wt	PRO	GLU	GLYTRA7	GO:0005794	Golgi apparatus		41.9092	Y
103607	FBgn0033050	CG7865	Pngl	wt	PRO	GLU		GO:0006516	glycoproteinCatabolic process		54.54	Y
5584	FBgn0086368	CG12311	tw	wt	PRO	GLU	GT39OMTRA	GO:0005783	endoplasmic reticulum		73.9863	Y
39481	FBgn0035464	CG12006	PIG-B	wt	PRO	GLU	GT22AMTRA	GO:0005789	endoplasmic reticulum membrane		110.722	Y
7882	FBgn0031732	CG11149	CG11149	wt // wt	PRO	GLU	GT49BGTRA	GO:0035269	protein O-linked mannosylation	4.31336	6	Y
44264	FBgn0001970	CG7480	Pgant35A	wt // wt	PRO	GLU	GT27NAGTRA	GO:0005795	Golgi stack	130.039	4.80482	Y
30953	FBgn0035999	CG3552	CG3552	wt // wt	PRO	GLU	OGLYTRA	GO:0080048	GDP-D-glucose phosphorylase activity	175.902	7.51451	Y
103579	FBgn0027538	CG8536	beta4GalNAcTA	wt // wt	PRO	GLU	GLYTRA7	GO:0005794	Golgi apparatus		12.6734	Y
	FBgn0044872	CG40305	FucTC		PRO	GLU	GT10FTRA	GO:0008417	fucosyltransferase activity	4.45344	0.0467476	N
	FBgn0039596	CG10000	CG10000		PRO	GLU	GT27NAGTRA	GO:0009312	oligosaccharide biosynthetic process	4.53609	0.0110656	N
	FBgn0031986	CG8673	CG8673		PRO	GLU	GT31BGTRA	GO:0006486	protein glycosylation	4.62438	0.124398	N
	FBgn0039378	CG5878	alpha4GT2		PRO	GLU	GT32NATRA	GO:0006688	glycosphingolipid biosynthetic process		0	N
	FBgn0085480	CG34451	CG34451		PRO	GLU		GO:0008378	galactosyltransferase activity		0	N
	FBgn0054057	CG34057	CG34057		PRO	GLU	GT31BGTRA	GO:0016263	glycoprotein-N-acetylgalactosamine 3-beta-galactosyltransferase activity		0.406738	N
	FBgn0051139	CG31139	CG31139		PRO	GLU	GT90OGTRA	GO:0006493	protein O-linked glycosylation	4.53953	1.68162	Y
	FBgn0036144	CG6207	GlcAT-P		PRO	GLU	GT43BGTRA	GO:0006688	glycosphingolipid biosynthetic process	7.26507	1.63675	Y
	FBgn0041629	CG1787	Hexo2		PRO	GLU	BNAGLU	GO:0016231	beta-N-acetylglucosaminidase activity	33.5024	6.0629	Y
	FBgn0003292	CG6097	rt		PRO	GLU	GT39OMTRA	GO:0035269	protein O-linked mannosylation	105.494	13.0806	Y
	FBgn0000221	CG4934	brn		PRO	GLU	GT31BGTRA	GO:0006486	protein glycosylation	124.872	11.9571	Y
	FBgn0028499	CG7985	CG7985		PRO	GLU	BNAGLU	GO:0005975	carbohydrate metabolic process	180.148	17.628	Y
	FBgn0030327	CG2448	FucT6		PRO	GLU	OGLYTRA	GO:0006486	protein glycosylation	394.179	23.6613	Y
	FBgn0038870	CG5871	Oga		PRO	GLU	GLYHIDRO	GO:0006493	protein O-linked glycosylation	994.31	61.8347	Y
	FBgn0039273	CG9996	shams		PRO	GLU	GLYTRA8	GO:0042285	xylosyltransferase activity	1018.9	70.9463	Y
	FBgn0052076	CG32076	Alg10		PRO	GLU	OGLYTRA	GO:0004583	dolichyl-phosphate-glucose-glycolipid alpha-glucosyltransferase activity	1091.75	55.2639	Y
	FBgn0036667	CG9669	kud		PRO	GLU	OST	IPR007915	Oligosaccharyltransferase complex subunit	4613.93	316.868	Y
	FBgn0034277	CG6370	OstDelta		PRO	GLU	OST	GO:0006487	protein N-linked glycosylation	8848.04	309.57	Y
	FBgn0041630	CG1318	Hexo1		PRO	GLU	BNAGLU	GO:0006517	protein deglycosylation	8982.28	135.677	Y
	FBgn0085481	CG34452	CG34452		PRO	GLU	GT31BGTRA	GO:0006486	protein glycosylation		1.10634	Y
	FBgn0259933	CG42456	Dpm2		PRO	GLU	OGLYTRA	GO:0019348	dolichol metabolic process		13.0663	Y
	FBgn0066114	CG32775	GlcAT-I		PRO	GLU	GT43BGTRA	GO:0015018	galactosylgalactosylxylosylprotein 3-beta-glucuronosyltransferase activity		25.5199	Y
	FBgn0030930	CG6394	Pgant7		PRO	GLU	GT27NAGTRA	GO:0004653	polypeptide N-acetylgalactosaminyltransferase activity		56.5968	Y
	FBgn0014075	CG6850	Uggt		PRO	GLU	OGLYTRA	GO:0003980	UDP-glucose:glycoprotein glucosyltransferase activity		85.6439	Y
	FBgn0053977	CG33977	Dpm3		PRO	GLU	OGLYTRA	GO:0006506	GPI anchor biosynthetic process		109.987	Y
	FBgn0011336	CG7748	Stt3B		PRO	GLU	GT66OTRA	GO:0006486	protein glycosylation		249.808	Y
	FBgn0053774	CG33774	CG33774		PRO	GLU	OST	GO:0006487	protein N-linked glycosylation		291.589	Y
	FBgn0053303	CG33303	CG33303		PRO	GLU	OST	GO:0006486	protein glycosylation		313.919	Y
104134	FBgn0053531	CG33521	Ddr	WA	PRO	KIN	TK	GO:0004713	protein tyrosine kinase activity		1.44979	Y
57150	FBgn0036187	CG11660	RIOK1	WA(s)/S	PRO	KIN	APK	GO:0006468	protein phosphorylation		16.9212	Y
38595	FBgn0039313	CG11892	CG11892	WA(w)	PRO	KIN		IPR004119	Ecdysteroid kinase-like	4.53351	0.0202475	N
108362	FBgn0031801	CG9498	CG9498	EPL/nec	PRO	KIN		IPR015897	CHK kinase-like	4.40724	0	N
109790	FBgn0085385	CG34356	bma	EPL/nec	PRO	KIN		GO:0004672	protein kinase activity		0.0978391	N
105471	FBgn0030384	CG2577	CG2577	EPL/S(s)/WA // V+	PRO	KIN	CK1	GO:0004672	protein kinase activity	4.27656	0	N
104272	FBgn0039325	CG10560	CG10560	WF(s)	PRO	KIN		IPR004119	Ecdysteroid kinase-like	4.31845	0	N
100717	FBgn0036544	CG6114	sff	WF(s)	PRO	KIN	CCPK	GO:0004674	protein serine/threonine kinase activity	5.93605	0.0877179	N
102632	FBgn0025702	CG11489	Srpk79D	WF(s)	PRO	KIN	SAK	IPR008271	Serine/threonine-protein kinase, active site	6.84045	0.193577	N
101763	FBgn0022382	CG15862	Pka-R2	WF(s)	PRO	KIN		GO:0008603	cAMP-dependent protein kinase regulator activity	222.913	13.774	Y
100863	FBgn0038961	CG13850	CG13850	WF(s)	PRO	KIN	LK	GO:0004672	protein kinase activity	398.013	32.1462	Y
105661	FBgn0030864	CG8173	CG8173	WF(s)	PRO	KIN	OCK	GO:0006468	protein phosphorylation	1156.47	80.5399	Y
101146	FBgn0028410	CG5182	Pk34A	WF(s) // wt	PRO	KIN	GSLK	GO:0004674	protein serine/threonine kinase activity	4.60795	0.0240474	N
101875	FBgn0037325	CG12147	CG12147	WF(s) // wt	PRO	KIN	CK1	GO:0004674	protein serine/threonine kinase activity	4.85431	0.00785741	N
103725	FBgn0037679	CG8866	Aduk	WF(s) // wt	PRO	KIN	OCK	GO:0004672	protein kinase activity	179.273	10.3486	Y
110336	FBgn0033988	CG7761	pcs	WF(s) // wt	PRO	KIN		GO:0004860	protein kinase inhibitor activity	999.871	80.3226	Y
103410	FBgn0036896	CG8789	wnd	WF(s) // wt	PRO	KIN		GO:0000186	activation of MAPKK activity	1795.55	27.9872	Y
100039	FBgn0015380	CG17348	drl	WF(s) // wt	PRO	KIN	TK	GO:0006468	protein phosphorylation	5325.89	64.9857	Y
101951	FBgn0283473	CG7001	S6KL	WF(s) // wt	PRO	KIN	AGCK	GO:0004674	protein serine/threonine kinase activity		18.6898	Y
105267	FBgn0039316	CG11893	CG11893	WF(s)/S	PRO	KIN		IPR015897	CHK kinase-like	5.54333	0.141899	N
109296	FBgn0039306	CG11859	RIOK2	LL/EPL/nec	PRO	KIN	APK	GO:0004674	protein serine/threonine kinase activity	912.99	47.8247	Y
101737	FBgn0023097	CG5206	bon	WM	PRO	KIN	APK/TRIMUL	GO:0003682	chromatin binding	4450.78	12.6648	Y
102291	FBgn0031800	CG9497	CG9497	nW	PRO	KIN		IPR011009	Protein kinase-like domain superfamily	3.92989	0.497119	N
35134	FBgn0259791	CG6897	bora	PL	PRO	KIN		GO:0032147	activation of protein kinase activity	159.644	12.4452	Y
103739	FBgn0025625	CG4290	Sik2	PL // wt	PRO	KIN	CCPK	GO:0004674	protein serine/threonine kinase activity	4.0812	0.623527	N
105610	FBgn0037491	CG1227	CG1227	PL// S-P	PRO	KIN	OCK	GO:0006468	protein phosphorylation	267.736	16.3083	Y
102633	FBgn0026136	CG8914	CkIIbeta2	S	PRO	KIN		GO:0005956	protein kinaseCK2Complex		0	N
25641	FBgn0046332	CG31003	gskt	S-P/WA	PRO	KIN	GSLK	GO:0004674	protein serine/threonine kinase activity		0.109674	N
106928	FBgn0037098	CG7177	Wnk	S(s)	PRO	KIN	OCK	GO:0004672	protein kinase activity	473.733	17.3491	Y
106808	FBgn0040079	CG4132	pkaap	S(s)	PRO	KIN		GO:0051018	protein kinase A binding	574.104	21.1262	Y
108293	FBgn0000721	CG10033	for	S/WA	PRO	KIN	PKG	GO:0004674	protein serine/threonine kinase activity	3117.96	17.9788	Y
34184	FBgn0013759	CG6703	CASK	S/WA	PRO	KIN	CCPK	GO:0006468	protein phosphorylation		14.6123	Y
104701	FBgn0039015	CG4803	Takl2	S/WA/V+(w)	PRO	KIN	TK	GO:0006468	protein phosphorylation	4.30045	0.255041	N
100163	FBgn0031855	CG11221	meng	S/WF	PRO	KIN	OCK	GO:0004674	protein serine/threonine kinase activity	4.94364	37.2461	Y
110638	FBgn0011754	CG1830	PhKgamma	S/WF(w)	PRO	KIN	CCPK	GO:0006468	protein phosphorylation		29.4358	Y
107606	FBgn0051436	CG31436	CG31436	S/V- // wt	PRO	KIN			CHK kinase-like	24.4264	3.53068	Y
108102	FBgn0259712	CG42366	CG42366	S/V+(s)/WF	PRO	KIN	CMGCK	GO:0004674	protein serine/threonine kinase activity		0.0771054	N
5469	FBgn0003656	CG2212	sws	V-(cvp)	PRO	KIN		GO:0004622	lysophospholipase activity	975.876	12.4802	Y
110278	FBgn0037327	CG2087	PEK	V+/WA	PRO	KIN	OCK	IPR008271	Serine/threonine-protein kinase, active site	2727.37	35.5515	Y
107652	FBgn0051097	CG31097	CG31097	wt	PRO	KIN		IPR015897	CHK kinase-like	3.86933	0.0311561	N
100987	FBgn0264087	CG43756	Slob	wt	PRO	KIN	OCK	GO:0004672	protein kinase activity	4.08959	0.0774781	N
104447	FBgn0039310	CG11878	CG11878	wt	PRO	KIN		IPR015897	CHK kinase-like	4.09392	0.0115826	N
102841	FBgn0035948	CG5644	CG5644	wt	PRO	KIN		IPR015897	CHK kinase-like	4.12152	0.359621	N
108424	FBgn0000274	CG12066	Pka-C2	wt	PRO	KIN	PKA	GO:0034237	protein kinase A regulatory subunit binding	4.12507	0	N
31261	FBgn0039326	CG10562	CG10562	wt	PRO	KIN		IPR004119	Ecdysteroid kinase-like	4.22706	0	N
109661	FBgn0052703	CG32703	Erk7	wt	PRO	KIN	MAPK	GO:0004707	MAP kinase activity	4.23089	0.0192764	N
103513	FBgn0000442	CG3324	Pkg21D	wt	PRO	KIN	PKG	GO:0004674	protein serine/threonine kinase activity	4.26484	0	N
18642	FBgn0039311	CG10513	CG10513	wt	PRO	KIN		IPR004119	Ecdysteroid kinase-like	4.29417	0	N
108721	FBgn0031441	CG9962	CG9962	wt	PRO	KIN	CK1	GO:0004674	protein serine/threonine kinase activity	4.3069	0	N
104249	FBgn0036956	CG13813	CG13813	wt	PRO	KIN		IPR015897	CHK kinase-like	4.31331	0.176372	N
24683	FBgn0034137	CG4945	CG4945	wt	PRO	KIN	OCK	GO:0004672	protein kinase activity	4.38199	0.193822	N
108692	FBgn0015300	CG13591	Ssl	wt	PRO	KIN		GO:0005956	protein kinaseCK2Complex	4.402	0	N
108891	FBgn0034327	CG14505	CG14505	wt	PRO	KIN		GO:0051018	protein kinase A binding	4.44019	0.191051	N
104259	FBgn0031784	CG9222	CG9222	wt	PRO	KIN	CCPK	GO:0004674	protein serine/threonine kinase activity	4.44338	0.0243342	N
100494	FBgn0030895	CG7135	CG7135	wt	PRO	KIN		IPR004119	Ecdysteroid kinase-like	4.44556	0.0804985	N
17477	FBgn0038630	CG14305	CG14305	wt	PRO	KIN	CCPK	GO:0004672	protein kinase activity	4.45625	0.0249523	N
103642	FBgn0052944	CG32944	CG32944	wt	PRO	KIN	AGCK	IPR008271	Serine/threonine-protein kinase, active site	4.4688	0.294936	N
108052	FBgn0031518	CG3277	CG3277	wt	PRO	KIN	TK	GO:0004713	protein tyrosine kinase activity	4.5673	0.747355	N
	FBgn0030697	CG8565	CG8565	wt	PRO	KIN	SAK	GO:0004672	protein kinase activity	4.58657	0.0433757	N
108273	FBgn0032650	CG7094	CG7094	wt	PRO	KIN	CK1	GO:0004672	protein kinase activity	4.59192	0	N
100886	FBgn0039796	CG12069	CG12069	wt	PRO	KIN	PKA	GO:0004691	cAMP-dependent protein kinase activity	4.66667	0	N
100406	FBgn0042110	CG18765	CG18765	wt	PRO	KIN		IPR015897	CHK kinase-like	4.79415	0	N
27699	FBgn0003091	CG6622	Pkc53E	wt	PRO	KIN	PKC	GO:0004697	protein kinaseC activity	4.85003	0.0919666	N
100999	FBgn0032187	CG4839	CG4839	wt	PRO	KIN	PKG	GO:0004692	cGMP-dependent protein kinase activity	5.05126	0.530241	N
106527	FBgn0051300	CG31300	CG31300	wt	PRO	KIN		IPR015897	CHK kinase-like	5.50142	0.0208197	N
100224	FBgn0037934	CG6830	CG6830	wt	PRO	KIN		IPR011009	Protein kinase-like domain superfamily	6.08391	0.0770756	N
50352	FBgn0039308	CG11889	CG11889	wt	PRO	KIN		IPR004119	Ecdysteroid kinase-like		0	N
44271	FBgn0039309	CG11891	CG11891	wt	PRO	KIN		IPR004119	Ecdysteroid kinase-like		0	N
49760	FBgn0053242	CG33242	Ste:CG33242	wt	PRO	KIN		GO:0005956	protein kinaseCK2Complex		0	N
49762	FBgn0053246	CG33246	Ste:CG33246	wt	PRO	KIN		GO:0005956	protein kinaseCK2Complex		0	N
107941	FBgn0051104	CG31104	CG31104	wt	PRO	KIN		IPR011009	Protein kinase-like domain superfamily		0.0224402	N
109366	FBgn0053237	CG33237	Ste:CG33237	wt	PRO	KIN		GO:0005956	protein kinaseCK2Complex		0.0343318	N
101258	FBgn0053511	CG33511	CG33511	wt	PRO	KIN		IPR015897	CHK kinase-like		0.101238	N
48366	FBgn0053510	CG33510	CG33510	wt	PRO	KIN		IPR015897	CHK kinase-like		0.135922	N
35850	FBgn0263980	CG43729	Stacl	wt	PRO	KIN		IPR002219	Protein kinaseC-like, phorbol ester/diacylglycerol-binding domain		0.167278	N
101029	FBgn0287828	CG42349	Pkcdelta	wt	PRO	KIN	PKC	GO:0004674	protein serine/threonine kinase activity		0.343945	N
107169	FBgn0039312	CG10514	CG10514	wt	PRO	KIN		IPR011009	Protein kinase-like domain superfamily	4.02584	2	Y
109317	FBgn0028424	CG3767	JhI-26	wt	PRO	KIN		IPR015897	CHK kinase-like	4.183	2.10792	Y
107527	FBgn0035179	CG12038	CG12038	wt	PRO	KIN		IPR022049	FAM69, protein-kinase domain	4.53307	2.18572	Y
106064	FBgn0039321	CG10550	CG10550	wt	PRO	KIN		IPR015897	CHK kinase-like	4.72909	3.99928	Y
21324	FBgn0051370	CG31370	CG31370	wt	PRO	KIN		IPR004119	Ecdysteroid kinase-like	5.14796	2.90933	Y
100997	FBgn0025620	CG13360	CG13360	wt	PRO	KIN		IPR015897	CHK kinase-like	5.27081	2.65747	Y
108898	FBgn0052195	CG32195	CG32195	wt	PRO	KIN		IPR011009	Protein kinase-like domain superfamily	7.07232	3.78739	Y
106623	FBgn0039323	CG10559	CG10559	wt	PRO	KIN		IPR011009	Protein kinase-like domain superfamily	7.20171	6.46462	Y
108356	FBgn0038167	CG9374	Lkb1	wt	PRO	KIN	CCPK	GO:0004672	protein kinase activity	29.822	18.4575	Y
46253	FBgn0005666	CG32019	bt	wt	PRO	KIN		GO:0004674	protein serine/threonine kinase activity	77.6669	0.207105	Y
39562	FBgn0261984	CG4583	Ire1	wt	PRO	KIN	OCK	GO:0051082	unfolded protein binding	127.399	28.0006	Y
31643-R1	FBgn0051643	CG31643	CG31643	wt	PRO	KIN	LK	GO:0004672	protein kinase activity	147.297	4.79761	Y
109451	FBgn0033244	CG8726	CG8726	wt	PRO	KIN	OCK	GO:0004672	protein kinase activity	183.649	22.9865	Y
26036	FBgn0038588	CG7156	CG7156	wt	PRO	KIN	AGCK	GO:0004674	protein serine/threonine kinase activity	243.233	12.7291	Y
108938	FBgn0046296	CG11534	DEF8	wt	PRO	KIN		IPR002219	Protein kinaseC-like, phorbol ester/diacylglycerol-binding domain	281.144	11.6641	Y
	FBgn0000489	CG6117	Pka-C3	wt	PRO	KIN	PKA	IPR000719	Protein kinase domain	283.409	4.93545	Y
110214	FBgn0260990	CG1973	yata	wt	PRO	KIN		GO:0004672	protein kinase activity	293.532	17.9201	Y
106805	FBgn0031752	CG9044	CG9044	wt	PRO	KIN		GO:0019901	protein kinase binding	298.303	13.6857	Y
100265	FBgn0264607	CG18069	CaMKII	wt	PRO	KIN	CCPK	GO:0004683	calmodulin-dependent protein kinase activity	353.861	68.8694	Y
110187	FBgn0039623	CG1951	CG1951	wt	PRO	KIN		GO:0004672	protein kinase activity	465.388	22.3097	Y
105835	FBgn0034141	CG8311	CG8311	wt	PRO	KIN		GO:0004168	dolichol kinase activity	519.52	45.7102	Y
25344	FBgn0283712	CG1848	LIMK1	wt	PRO	KIN	TK	GO:0004674	protein serine/threonine kinase activity	696.894	8.54875	Y
110423	FBgn0038183	CG9286	CG9286	wt	PRO	KIN		GO:0045859	regulation of protein kinase activity	1010.32	101.284	Y
106056	FBgn0024245	CG17559	dnt	wt	PRO	KIN	TK	GO:0004713	protein tyrosine kinase activity	1133.73	25.0421	Y
35940	FBgn0033915	CG8485	CG8485	wt	PRO	KIN	CCPK	GO:0004674	protein serine/threonine kinase activity	1170.28	33.8326	Y
25391	FBgn0030060	CG2004	CG2004	wt	PRO	KIN		IPR011009	Protein kinase-like domain superfamily	1195.43	45.4237	Y
103416	FBgn0286813	CG8174	SRPK	wt	PRO	KIN	SAK	GO:0018105	peptidyl-serine phosphorylation	1722.37	30.5177	Y
109663	FBgn0017581	CG17342	Lk6	wt	PRO	KIN	CCPK	GO:0033138	positive regulation of peptidyl-serine phosphorylation	2324.6	114.209	Y
101380	FBgn0016126	CG1495	CaMKI	wt	PRO	KIN	CCPK	GO:0004683	calmodulin-dependent protein kinase activity	3917.36	65.7215	Y
9241	FBgn0002413	CG2048	dco	wt	PRO	KIN	CK1	GO:0006468	protein phosphorylation	3979.52	66.0149	Y
52126	FBgn0053531	CG33531	Ddr	wt	PRO	KIN		GO:0004713	protein tyrosine kinase activity		4.60022	Y
110482	FBgn0053509	CG33509	CG33509	wt	PRO	KIN		IPR011009	Protein kinase-like domain superfamily		10.2575	Y
102484	FBgn0015765	CG5475	p38a	wt	PRO	KIN	MAPK	GO:0004707	MAP kinase activity		17.5645	Y
26427	FBgn0024222	CG4201	IKKbeta	wt	PRO	KIN	OCK	GO:0045088	regulation of innate immune response		23.3478	Y
101376	FBgn0016930	CG4551	Dyrk2	wt	PRO	KIN	DSTK	GO:0006468	protein phosphorylation		23.6179	Y
105884	FBgn0040056	CG17698	CG17698	wt	PRO	KIN	OCK	GO:0004674	protein serine/threonine kinase activity		24.3822	Y
103748	FBgn0086657	CG2615	IKKepsilon	wt	PRO	KIN	OCK	GO:0004674	protein serine/threonine kinase activity process		31.7175	Y
100823	FBgn0045980	CG10951	niki	wt	PRO	KIN	OCK	GO:0004674	protein serine/threonine kinase activity		45	Y
	FBgn0051380	CG31380	CG31380		PRO	KIN		IPR011009	Protein kinase-like domain superfamily	4.40703	0	N
	FBgn0051975	CG31975	CG31975		PRO	KIN		IPR011009	Protein kinase-like domain superfamily	4.68957	0.280433	N
	FBgn0031730	CG7236	CG7236		PRO	KIN	CMGCK	GO:0000281	mitotic cytokinesis	4.73115	0	N
	FBgn0053236	CG33236	Ste:CG33236		PRO	KIN		GO:0005956	protein kinase CK2 complex		0	N
	FBgn0053238	CG33238	Ste:CG33238		PRO	KIN		GO:0005956	protein kinase CK2 complex		0	N
	FBgn0053239	CG33239	Ste:CG33239		PRO	KIN		GO:0005956	protein kinase CK2 complex		0	N
	FBgn0053240	CG33240	Ste:CG33240		PRO	KIN		GO:0005956	protein kinase CK2 complex		0	N
	FBgn0053241	CG33241	Ste:CG33241		PRO	KIN		GO:0005956	protein kinase CK2 complex		0	N
	FBgn0053243	CG33243	Ste:CG33243		PRO	KIN		GO:0005956	protein kinase CK2 complex		0	N
	FBgn0053244	CG33244	Ste:CG33244		PRO	KIN		GO:0005956	protein kinase CK2 complex		0	N
	FBgn0053245	CG33245	Ste:CG33245		PRO	KIN		GO:0005956	protein kinase CK2 complex		0	N
	FBgn0053247	CG33247	Ste:CG33247		PRO	KIN		GO:0005956	protein kinase CK2 complex		0.0343318	N
	FBgn0259817	CG42398	SteXh:CG42398		PRO	KIN		GO:0019887	protein kinase regulator activity		0.571799	N
	FBgn0260972	CG8057	alc		PRO	KIN		GO:0031588	nucleotide-activated protein kinase complex	4.22082	34.18	Y
	FBgn0085506	CG40635	CG40635		PRO	KIN		GO:0019887	protein kinase regulator activity	11.4865	0	Y
	FBgn0044817	CG32616	Ste12DOR		PRO	KIN		GO:0005956	protein kinase CK2 complex	37.1373	0	Y
	FBgn0030581	CG14408	CG14408		PRO	KIN		GO:0004860	protein kinase inhibitor activity	51.1112	2.4742	Y
	FBgn0034113	CG8060	CG8060		PRO	KIN		GO:0061099	negative regulation of protein tyrosine kinase activity	197.76	14.1101	Y
	FBgn0034420	CG10737	CG10737		PRO	KIN		IPR002219	Protein kinase C-like, phorbol ester/diacylglycerol-binding domain	363.289	7.68055	Y
	FBgn0046685	CG31127	Wsck		PRO	KIN		GO:0004672	protein kinase activity	619.972	34.8408	Y
	FBgn0261387	CG17528	CG17528		PRO	KIN	CCPK	GO:0004674	protein serine/threonine kinase activity	916.563	69.5584	Y
	FBgn0029175	CG8433	sotv		PRO	KIN		GO:0006024	glycosaminoglycan biosynthetic process		10.5342	Y
	FBgn0027101	CG40478	Dyrk3		PRO	KIN	DSTK	GO:0004672	protein kinase activity		62.1468	Y
107212	FBgn0035776	CG8564	CG8564	WA	PRO	PEP		GO:0006508	proteolysis	4.86034	0.0548022	N
102898	FBgn0010357	CG18211	betaTry	WA	PRO	PEP	PEPSPROT-l	GO:0004252	serine-type endopeptidase activity		0.182716	N
107354	FBgn0034175	CG9001	ste24b	WA	PRO	PEP		GO:0004222	metalloendopeptidase activity	4.50816	3.78768	Y
100371	FBgn0050047	CG30047	CG30047	WA	PRO	PEP		IPR007484	Peptidase M28	4.85419	1.21997	Y
105785	FBgn0263236	CG11956	SP1029	WA	PRO	PEP		GO:0008237	metallopeptidase activity	649.524	38.754	Y
108040	FBgn0038507	CG5863	CG5863	WA(s)	PRO	PEP		GO:0004190	aspartic-type endopeptidase activity	4.66768	0	N
31091	FBgn0038727	CG7432	CG7432	WA(s)	PRO	PEP	PEPSPROT-l	GO:0004252	serine-type endopeptidase activity	10.865	5.20964	Y
110324	FBgn0030366	CG1490	Usp7	WA(s)	PRO	PEP	UDEUBI	GO:0004843	thiol-dependent ubiquitin-specific protease activity	711.7	62.2222	Y
106239	FBgn0030420	CG12717	CG12717	WA/V+(w)	PRO	PEP		GO:0016929	SUMO-specific protease activity	89.0821	7.778	Y
32771	FBgn0085465	CG34436	CG34436	WA/WD	PRO	PEP	PEPS1H	GO:0004252	serine-type endopeptidase activity		0.690525	N
13820	FBgn0051267	CG31267	CG31267	EPL	PRO	PEP	PEPS1H	GO:0004252	serine-type endopeptidase activity	4.33558	0	N
100532	FBgn0031622	CG3251	CG3251	EPL	PRO	PEP	OTDEUBI	GO:0016579	protein deubiquitination	4.52137	0.0178615	N
15541	FBgn0032049	CG13095	Bace	EPL	PRO	PEP		GO:0004190	aspartic-type endopeptidase activity	4.75674	0	N
34377	FBgn0033551	CG7222	CG7222	EPL	PRO	PEP		IPR008580	PPPDE putative peptidase domain	2606.65	90.9087	Y
100197	FBgn0267488	CG7586	Mcr	EPL	PRO	PEP		GO:0004866	endopeptidase inhibitor activity	6761.31	164.137	Y
3245	FBgn0028983	CG10913	Spn55B	EPL	PRO	PEP	ISER	GO:0004867	serine-type endopeptidase inhibitor activity		32.2305	Y
105587	FBgn0039759	CG9733	CG9733	EPL // S-P/WA/V+	PRO	PEP	PEPSPROT-l	GO:0004252	serine-type endopeptidase activity	5.48248	1.09491	Y
108705	FBgn0035501	CG1299	CG1299	EPL // V+(w)	PRO	PEP	PEPSPROT-l	GO:0004252	serine-type endopeptidase activity	363.223	9.52225	Y
102857	FBgn0029827	CG6048	CG6048	EPL/nec	PRO	PEP	PEPSPROT-l	GO:0004252	serine-type endopeptidase activity	4.01939	0.0276871	N
105042	FBgn0031654	CG8869	Jon25Bii	EPL/nec	PRO	PEP	PEPSPROE-l	GO:0004252	serine-type endopeptidase activity	4.22162		N
100968	FBgn0051220	CG31220	CG31220	EPL/nec	PRO	PEP	PEPSPRO	GO:0004252	serine-type endopeptidase activity	4.36921	0.0108617	N
108031	FBgn0039064	CG4467	CG4467	EPL/nec	PRO	PEP		IPR001930	Peptidase M1, alanine aminopeptidase/leukotriene A4 hydrolase	4.46942	0.0607292	N
105921	FBgn0035780	CG18417	CG18417	EPL/nec	PRO	PEP		GO:0004181	metallocarboxypeptidase activity	4.61474	0	N
102741	FBgn0051313	CG31313	CG31313	EPL/nec	PRO	PEP		GO:0004869	cysteine-type endopeptidase inhibitor activity	4.64	0.310749	N
103207	FBgn0036264	CG11529	CG11529	EPL/nec	PRO	PEP	PEPSPROT-l	GO:0004252	serine-type endopeptidase activity	4.71882	0.777875	N
14710	FBgn0039180	CG5715	CG5715	EPL/nec	PRO	PEP		GO:0004222	metalloendopeptidase activity	4.74125	0.306836	N
109648	FBgn0033656	CG8988	S2P	EPL/nec	PRO	PEP		GO:0004222	metalloendopeptidase activity	598.202	26.703	Y
101800	FBgn0037395	CG10280	CG10280	EPL/nec // S-P(w)	PRO	PEP		GO:0004222	metalloendopeptidase activity	5.26578	6.5586	Y
106768	FBgn0034535	CG11110	CG11110	EPL/nec/S-P(s)	PRO	PEP		GO:0008236	serine-type peptidase activity	36.8509	11.1778	Y
105003	FBgn0051704	CG31704	CG31704	WF(s)	PRO	PEP		IPR002350	Kazal domain	4.10258	0	N
107738	FBgn0051198	CG31198	CG31198	WF(s)	PRO	PEP		GO:0008237	metallopeptidase activity	4.27329	0.0094091	N
110254	FBgn0039495	CG5909	CG5909	WF(s)	PRO	PEP	PEPSPRO	GO:0004252	serine-type endopeptidase activity	4.32822	0.285321	N
104269	FBgn0050288	CG30288	CG30288	WF(s)	PRO	PEP	PEPSPROT-l	GO:0004252	serine-type endopeptidase activity	4.33007	0.260042	N
104289	FBgn0050083	CG30083	CG30083	WF(s)	PRO	PEP	PEPSPROT-l	GO:0004252	serine-type endopeptidase activity	4.4114	0.039707	N
101032	FBgn0034195	CG10956	Spn53F	WF(s)	PRO	PEP	NISER	GO:0004867	serine-type endopeptidase inhibitor activity	4.44524	0	N
106742	FBgn0051681	CG31681	CG31681	WF(s)	PRO	PEP	PEPSPROT-l	GO:0004252	serine-type endopeptidase activity	4.47962	0.0531194	N
103966	FBgn0037230	CG9780	Nepl11	WF(s)	PRO	PEP	N-LMENP	GO:0004222	metalloendopeptidase activity	4.48841	0.00669129	N
106621	FBgn0051199	CG31199	CG31199	WF(s)	PRO	PEP	PEPS1H	GO:0004252	serine-type endopeptidase activity	4.51176	0.146813	N
105073	FBgn0038113	CG11668	CG11668	WF(s)	PRO	PEP	PEPSPROT-l	GO:0004252	serine-type endopeptidase activity	4.56229	0.311643	N
103322	FBgn0038654	CG14298	CG14298	WF(s)	PRO	PEP		GO:0004867	serine-type endopeptidase inhibitor activity	4.58652	0.415279	N
100641	FBgn0031808	CG9507	Nepl5	WF(s)	PRO	PEP	N-LMENP	GO:0004222	metalloendopeptidase activity	4.59892	0.00678717	N
106877	FBgn0020906	CG8867	Jon25Bi	WF(s)	PRO	PEP	PEPSPROE-l	GO:0004252	serine-type endopeptidase activity	4.59924	0.0398262	N
100379	FBgn0039024	CG4721	Nepl15	WF(s)	PRO	PEP	N-LMENP	GO:0004222	metalloendopeptidase activity	4.63312	0.138353	N
107120	FBgn0260474	CG30002	CG30002	WF(s)	PRO	PEP	PEPSPROT-l	GO:0004252	serine-type endopeptidase activity	4.68001	0.26556	N
110083	FBgn0039077	CG17380	CG17380	WF(s)	PRO	PEP		GO:0004867	serine-type endopeptidase inhibitor activity	4.68628	0	N
101566	FBgn0033774	CG12374	CG12374	WF(s)	PRO	PEP		GO:0004181	metallocarboxypeptidase activity	4.69964	0.283289	N
101300	FBgn0038485	CG5255	CG5255	WF(s)	PRO	PEP	PEPSPRO	GO:0004252	serine-type endopeptidase activity	4.75516	0.334339	N
105535	FBgn0032585	CG4580	Nepl8	WF(s)	PRO	PEP	N-LMENP	GO:0004222	metalloendopeptidase activity	4.78539	0.253037	N
107847	FBgn0051200	CG31200	CG31200	WF(s)	PRO	PEP	PEPS1H	GO:0004252	serine-type endopeptidase activity	4.78751	0.148388	N
103438	FBgn0031563	CG10031	CG10031	WF(s)	PRO	PEP		GO:0004867	serine-type endopeptidase inhibitor activity	4.82379	0	N
102324	FBgn0031249	CG11911	CG11911	WF(s)	PRO	PEP	PEPSPRO	GO:0004252	serine-type endopeptidase activity	4.87898	0	N
109788	FBgn0028947	CG11865	CG11865	WF(s)	PRO	PEP		GO:0004222	metalloendopeptidase activity	4.94838	0	N
109866	FBgn0041707	CG1168	7B2	WF(s)	PRO	PEP		GO:0045862	positive regulation of proteolysis	4.97158	0.227432	N
108235	FBgn0050203	CG30203	CG30203	WF(s)	PRO	PEP		GO:0004867	serine-type endopeptidase inhibitor activity	4.98712	0	N
107316	FBgn0052351	CG32351	S-Lap2	WF(s)	PRO	PEP		GO:0008235	metalloexopeptidase activity	5.10282	0.0771453	N
108815	FBgn0051326	CG31326	CG31326	WF(s)	PRO	PEP	PEPS1H	GO:0006508	proteolysis	5.10334	0	N
102143	FBgn0034666	CG9294	CG9294	WF(s)	PRO	PEP	PEPSPROT-l	GO:0004252	serine-type endopeptidase activity	5.28557	0.0869648	N
101824	FBgn0052260	CG32260	CG32260	WF(s)	PRO	PEP	PEPSPROT-l	GO:0004252	serine-type endopeptidase activity	5.29488	0.0973016	N
104651	FBgn0038214	CG9616	CG9616	WF(s)	PRO	PEP		IPR031986	Serine protease gd, N-terminal domain	5.32865	0.454702	N
107831	FBgn0031219	CG13694	CG13694	WF(s)	PRO	PEP		IPR002350	Kazal domain	5.61594	0.0717648	N
100544	FBgn0040968	CG14933	CG14933	WF(s)	PRO	PEP		IPR036058	Kazal domain superfamily	5.71486	0.0484904	N
104737	FBgn0086408	CG3622	stl	WF(s)	PRO	PEP	METZ	GO:0006508	proteolysis	5.86648	0.207546	N
109378	FBgn0031141	CG1304	CG1304	WF(s)	PRO	PEP	PEPSPROE-l	GO:0004252	serine-type endopeptidase activity	6.38922	0	N
106412	FBgn0050088	CG30088	CG30088	WF(s)	PRO	PEP	PEPSPROT-l	GO:0004252	serine-type endopeptidase activity		0	N
106552	FBgn0259237	CG42335	CG42335	WF(s)	PRO	PEP		GO:0008237	metallopeptidase activity		0.0307706	N
105787	FBgn0045770	CG32063	S-Lap3	WF(s)	PRO	PEP		GO:0004177	aminopeptidase activity		0.0426924	N
110603	FBgn0265726	CG44533	Nna1	WF(s)	PRO	PEP		GO:0004181	metallocarboxypeptidase activity		0.527055	N
108908	FBgn0041183	CG18096	Tep1	WF(s)	PRO	PEP		GO:0004866	endopeptidase inhibitor activity	4.19063	1.38264	Y
101266	FBgn0039798	CG11313	CG11313	WF(s)	PRO	PEP	PEPSPROT-l	GO:0004252	serine-type endopeptidase activity	4.42311	26	Y
100054	FBgn0039101	CG16710	CG16710	WF(s)	PRO	PEP	PEPSPROT-l	GO:0004252	serine-type endopeptidase activity	4.8813	6.06269	Y
101581	FBgn0033113	CG9455	Spn42Dc	WF(s)	PRO	PEP	ISER	GO:0045861	negative regulation of proteolysis	6.79813	4.90307	Y
101885	FBgn0038243	CG8066	CG8066	WF(s)	PRO	PEP		GO:0004869	cysteine-type endopeptidase inhibitor activity	7.34717	3.78929	Y
105988	FBgn0051954	CG31954	CG31954	WF(s)	PRO	PEP	PEPSPROT-l	GO:0004252	serine-type endopeptidase activity	9.27806	0.0834096	Y
101941	FBgn0037678	CG16749	CG16749	WF(s)	PRO	PEP	PEPSPRO	GO:0006508	proteolysis	14.6037	3.40914	Y
106970	FBgn0037656	CG11986	CG11986	WF(s)	PRO	PEP		IPR003738	SOS response associated peptidase (SRAP)	90.6349	22.5566	Y
102808	FBgn0050197	CG30197	CG30197	WF(s)	PRO	PEP		GO:0030414	peptidase inhibitor activity	104.827	14.2061	Y
104011	FBgn0038806	CG5412	CG5412	WF(s)	PRO	PEP		IPR005645	Serine hydrolase FSH; Alpha/Beta hydrolase fold	245.653	37.1016	Y
100398	FBgn0039795	CG1342	Spn100A	WF(s)	PRO	PEP	NISER	GO:0004867	serine-type endopeptidase inhibitor activity	250.531	19.8427	Y
109470	FBgn0039272	CG11836	CG11836	WF(s)	PRO	PEP	PEPSPROT-l	GO:0004252	serine-type endopeptidase activity	281.555	7.05108	Y
101333	FBgn0025109	CG18642	Bem46	WF(s)	PRO	PEP		IPR005645	Serine aminopeptidase, S33	305.054	14.8833	Y
104308	FBgn0027930	CG1102	MP1	WF(s)	PRO	PEP	PEPSPROT-l	GO:0004252	serine-type endopeptidase activity	1330.81	90.5982	Y
106586	FBgn0052473	CG32473	CG32473	WF(s)	PRO	PEP		GO:0008237	metallopeptidase activity	1681.12	43.2432	Y
109603	FBgn0032242	CG5355	CG5355	WF(s)	PRO	PEP		GO:0004252	serine-type endopeptidase activity	2017.79	188.251	Y
110459	FBgn0283478	CG4008	und	WF(s)	PRO	PEP		GO:0004177	aminopeptidase activity	4667.34	195.267	Y
101851	FBgn0085438	CG34409	CG34409	WF(s)	PRO	PEP	PEPSPROT-l	GO:0004252	serine-type endopeptidase activity		1.19102	Y
101240	FBgn0050091	CG30091	CG30091	WF(s)	PRO	PEP	PEPSPROT-l	GO:0004252	serine-type endopeptidase activity	5.10611	0.0358194	N
101250	FBgn0032797	CG10186	Hasp	WF(s)	PRO	PEP		GO:0030414	peptidase inhibitor activity	4.1195	15.053	Y
101242	FBgn0004598	CG18734	Fur2	WF(s)	PRO	PEP		GO:0004252	serine-type endopeptidase activity	1841.74	19.3352	Y
101263	FBgn0032213	CG5390	CG5390	WF(s)	PRO	PEP	PEPS1H	GO:0004252	serine-type endopeptidase activity	10074.1	182.011	Y
100419	FBgn0038482	CG4053	CG4053	WF(s) // wt	PRO	PEP	PEPSPRO	GO:0004252	serine-type endopeptidase activity	4.35069	0	N
110619	FBgn0013770	CG6692	Cp1	WF(s) // wt	PRO	PEP		GO:0004197	cysteine-type endopeptidase activity	4532.48	194.783	Y
104996	FBgn0033873	CG6337	CG6337	WF(s)/ds	PRO	PEP		GO:0008234	cysteine-type peptidase activity	4.07433	0	N
110261	FBgn0034132	CG4439	S-Lap8	WF(s)/ds	PRO	PEP		GO:0004177	aminopeptidase activity	4.1564	0.0428964	N
100037	FBgn0011832	CG17240	Ser12	WF(s)/ds	PRO	PEP	PEPSPROT-l	GO:0004252	serine-type endopeptidase activity	4.27009	0	N
106322	FBgn0031930	CG7025	CG7025	WF(s)/ds	PRO	PEP		GO:0004181	metallocarboxypeptidase activity	4.37103	0.0691937	N
110522	FBgn0033277	CG14760	CG14760	WF(s)/ds	PRO	PEP	PEPSPROT-l	GO:0004252	serine-type endopeptidase activity	4.37167	0.0163932	N
102070	FBgn0036817	CG6865	CG6865	WF(s)/ds	PRO	PEP	PEPSPROT-l	GO:0004252	serine-type endopeptidase activity	4.37867	0.260221	N
109728	FBgn0028949	CG15254	CG15254	WF(s)/ds	PRO	PEP		GO:0004222	metalloendopeptidase activity	4.59491	0	N
107577	FBgn0034052	CG8299	CG8299	WF(s)/ds	PRO	PEP	PEPSPROT-l	GO:0004252	serine-type endopeptidase activity	4.71957	0	N
109919	FBgn0028514	CG4793	CG4793	WF(s)/ds	PRO	PEP	PEPS1H	GO:0004252	serine-type endopeptidase activity	5.713	0.770937	N
105531	FBgn0039613	CG14527	Nepl20	WF(s)/ds	PRO	PEP	N-LMENP	GO:0004222	metalloendopeptidase activity	6.24815	0.156105	N
108046	FBgn0034221	CG10764	CG10764	WF(s)/ds	PRO	PEP	PEPSPROT-l	GO:0004252	serine-type endopeptidase activity	5.25998	136	Y
110147	FBgn0263602	CG5241	Tasp1	WF(s)/ds	PRO	PEP		GO:0004298	threonine-type endopeptidase activity	53.5722	13.5853	Y
105143	FBgn0034792	CG3499	YME1L	WF(s)/ds	PRO	PEP		GO:0004222	metalloendopeptidase activity	595.063	43.4807	Y
103553	FBgn0050421	CG30421	Usp15-31	WF(s)/ds	PRO	PEP	UDEUBI	GO:0016579	protein deubiquitination	863.4	10.9917	Y
101917	FBgn0052376	CG32376	CG32376	WF(s)/ds // wt	PRO	PEP	PEPSPROT-l	GO:0004252	serine-type endopeptidase activity	4.25443	0	N
101992	FBgn0033192	CG2105	Corin	WF(s)/ds // wt	PRO	PEP		GO:0004252	serine-type endopeptidase activity	4.83062	0.139324	N
107199	FBgn0034903	CG9850	sona	WF(s)/ds // wt	PRO	PEP	METZ	GO:0004222	metalloendopeptidase activity	623.289	7.37779	Y
110432	FBgn0004885	CG6863	tok	WF(s)/S	PRO	PEP		GO:0004222	metalloendopeptidase activity	4361.55	61.4838	Y
100141	FBgn0028945	CG7631	CG7631	WF(s)/wt	PRO	PEP		GO:0004222	metalloendopeptidase activity	4.72094	0	N
100482	FBgn0030815	CG8945	CG8945	WF(w)	PRO	PEP		GO:0004181	metallocarboxypeptidase activity	15.4716	0.0337205	Y
43143	FBgn0051823	CG31823	CG31823	WF/WA	PRO	PEP		GO:0004185	serine-typeCarboxypeptidase activity	4.39058	0	N
14107	FBgn0052374	CG32374	CG32374	LL	PRO	PEP	PEPSPROT-l	GO:0004252	serine-type endopeptidase activity	4.65612	0.113675	N
109651	FBgn0029093	CG1548	cathD	LL	PRO	PEP		GO:0004190	aspartic-type endopeptidase activity	4164.58	239.738	Y
106192	FBgn0039214	CG5794	puf	LL/EPL	PRO	PEP	UDEUBI	GO:0045751	negative regulation of Toll signaling pathway	801.018	19.6659	Y
110112	FBgn0033439	CG1773	CG1773	LL/EPL/nec	PRO	PEP	PEPSPROT-l	GO:0004252	serine-type endopeptidase activity	4.44926	0.411047	N
104113	FBgn0038072	CG6225	CG6225	LL/EPL/Nec	PRO	PEP		GO:0070006	metalloaminopeptidase activity	4.62271	0.117861	N
109874	FBgn0030773	CG9676	CG9676	LL/EPL/nec	PRO	PEP	PEPSPROE-l	GO:0004252	serine-type endopeptidase activity	5.12246	0.0520764	N
105515	FBgn0036970	CG6289	Spn77Bc	LL/EPL/nec	PRO	PEP	NISER	GO:0004867	serine-type endopeptidase inhibitor activity	6.36572	0.267382	N
108343	FBgn0033672	CG8972	rho-7	LL/EPL/nec	PRO	PEP		GO:0004252	serine-type endopeptidase activity	771.553	43.6139	Y
108756	FBgn0011556	CG12387	zetaTry	LL/EPL/nec // S-P	PRO	PEP	PEPSPROT-l	GO:0004252	serine-type endopeptidase activity		0.0355077	N
106625	FBgn0027603	CG12359	Ulp1	nW	PRO	PEP		GO:0016929	SUMO-specific protease activity	1338.67	77.7504	Y
107427	FBgn0032178	CG4804	Spn31A	WP	PRO	PEP	NISER	GO:0004867	serine-type endopeptidase inhibitor activity	4.6542	0.129597	N
44074	FBgn0019929	CG2045	Ser7	PL	PRO	PEP	PEPSPROT-l	GO:0004252	serine-type endopeptidase activity	4.36523	0	N
104284	FBgn0039277	CG13650	Nepl16	PL	PRO	PEP	N-LMENP	GO:0004222	metalloendopeptidase activity	4.50543	0.443854	N
37859	FBgn0052479	CG32479	Usp10	PL	PRO	PEP	UDEUBI	GO:0016579	protein deubiquitination	6665.98	37.4062	Y
103743	FBgn0016756	CG5486	Usp47	PL	PRO	PEP	UDEUBI	GO:0004843	thiol-dependent ubiquitin-specific protease activity		68.8554	Y
44567	FBgn0038001	CG17404	CG17404	PL/WM(s)	PRO	PEP	PEPSPRO	GO:0004252	serine-type endopeptidase activity	4.11528	0.0742977	N
109694	FBgn0032613	CG13283	Nepl9	PL/nec	PRO	PEP	N-LMENP	GO:0004222	metalloendopeptidase activity	4.04761	0.103449	N
12412	FBgn0028950	CG15255	CG15255	PL/nec	PRO	PEP		GO:0004222	metalloendopeptidase activity	4.69222	0	N
102148	FBgn0025383	CG14780	CG14780	PL/nW	PRO	PEP	PEPSPROT-l	GO:0004252	serine-type endopeptidase activity	4.04517	0.0601457	N
46349	FBgn0030640	CG6294	CG6294	PL/S(s)	PRO	PEP		IPR021917	Uncharacterised protein family, zinc metallopeptidase-like	134.449	15.0206	Y
105844	FBgn0026721	CG6953	fat-spondin	S	PRO	PEP		GO:0004867	serine-type endopeptidase inhibitor activity	11.6558	4.27303	Y
101429	FBgn0038738	CG4572	CG4572	S	PRO	PEP		GO:0004185	serine-type carboxypeptidase activity	3007.83	70.004	Y
37941	FBgn0031741	CG11034	CG11034	S-P(w) // S-P(w)	PRO	PEP		GO:0006508	proteolysis	8.04986	0.885524	Y
100189	FBgn0038818	CG4058	Nep4	S(s)	PRO	PEP	NEPRI	GO:0004222	metalloendopeptidase activity	4.18965	0.016943	N
24030	FBgn0037734	CG9448	trbd	S(s)	PRO	PEP	OTDEUBI	GO:0016579	protein deubiquitination	305.359	15.4045	Y
11066R1	FBgn0033033	CG11066	scaf	S(s) // wt	PRO	PEP	PEPS1H	GO:0004252	serine-type endopeptidase activity	172.348	30.0073	Y
104817	FBgn0024294	CG12172	Spn43Aa	S(s)/WA(w)/V+	PRO	PEP	ISER	GO:0045861	negative regulation of proteolysis	2914.9	375.155	Y
106050	FBgn0031057	CG14224	Ubqn	S(s)/V- // V-(w)	PRO	PEP		GO:0042982	amyloid precursor protein metabolic process	1230.48	67.9432	Y
15161	FBgn0037727	CG8358	Nepl12	S(w)	PRO	PEP	N-LMENP	GO:0004222	metalloendopeptidase activity	4.14898	0.0398462	N
110536	FBgn0030344	CG2025	Nrd1	S(w)	PRO	PEP		GO:0004222	metalloendopeptidase activity	1859.81	40.7719	Y
105297	FBgn0265011	CG34350	Np	S(w)	PRO	PEP	PEPSPROT-l	GO:0004252	serine-type endopeptidase activity		15.1291	Y
106595	FBgn0259795	CG4750	loopin-1	S/WA/V+	PRO	PEP		GO:0004177	aminopeptidase activity	4.6292	0.127113	N
9705	FBgn0040623	CG11500	Spase12	S/WF // S/WD	PRO	PEP		GO:0008233	peptidase activity	4378.38	230.37	Y
101056	FBgn0038484	CG5246	CG5246	S/V+	PRO	PEP	PEPSPRO	GO:0004252	serine-type endopeptidase activity	4.5653	0	N
105053	FBgn0025378	CG3795	CG3795	S/V+	PRO	PEP	PEPSPROT-l	GO:0004252	serine-type endopeptidase activity	4.67002	0.0436401	N
106716	FBgn0038702	CG3739	CG3739	S/V+(w)	PRO	PEP		GO:0008236	serine-type peptidase activity	4.50898	0.0861177	N
102572	FBgn0035670	CG10472	CG10472	S/V+(w)	PRO	PEP	PEPSPRO	GO:0004252	serine-type endopeptidase activity	5.19043	43	Y
15570	FBgn0031406	CG17012	Send1	S/V+/Bs	PRO	PEP	PEPSPRO	GO:0004252	serine-type endopeptidase activity	4.70296	0	N
100215	FBgn0039647	CG46339	jus	S/V+/L	PRO	PEP		GO:0004177	aminopeptidase activity	2308.62		Y
108455	FBgn0003319	CG4316	Sb	S/WD	PRO	PEP	PEPSPROT-l	GO:0004252	serine-type endopeptidase activity	871.233	11.2477	Y
100161	FBgn0051661	CG31661	CG31661	S/WD/WF	PRO	PEP		GO:0004190	aspartic-type endopeptidase activity	4.68363	0	N
51621	FBgn0051515	CG31515	CG31515	V-(2,4,5) // wt	PRO	PEP		GO:0004867	serine-type endopeptidase inhibitor activity	5.72955	0	N
31017	FBgn0010359	CG30028	gammaTry	V-(cva)	PRO	PEP	PEPSPROT-l	GO:0004252	serine-type endopeptidase activity		0	N
47642	FBgn0036891	CG9372	CG9372	V-(cvp)	PRO	PEP	PEPSPROT-l	GO:0004252	serine-type endopeptidase activity	63.5315	12.274	Y
110092	FBgn0041180	CG10363	Tep4	V-(L2,L3,-L5) // S/WA	PRO	PEP		GO:0004866	endopeptidase inhibitor activity	2943.77	55.3348	Y
102144	FBgn0035777	CG8563	CG8563	V+	PRO	PEP		GO:0004181	metallocarboxypeptidase activity	5.27343		N
107439	FBgn0263040	CG43335	CG43335	V+(w)	PRO	PEP	PEPSPRO	GO:0004252	serine-type endopeptidase activity	4.38874	0	N
20113	FBgn0044011	CG1859	Spn43Ad	V+(w)	PRO	PEP	NISER	GO:0004867	serine-type endopeptidase inhibitor activity	4.43205	0.150706	N
107596	FBgn0039597	CG9997	CG9997	V+(w)	PRO	PEP	PEPS1H	GO:0004252	serine-type endopeptidase activity	4.55694	0	N
101253	FBgn0033874	CG6347	CG6347	V+(w)	PRO	PEP		GO:0008234	cysteine-type peptidase activity	4.58646	0	N
107407	FBgn0050087	CG30087	CG30087	V+(w)	PRO	PEP	PEPSPROT-l	GO:0004252	serine-type endopeptidase activity	4.64168	0	N
108480	FBgn0037037	CG10588	CG10588	V+(w)	PRO	PEP		GO:0004222	metalloendopeptidase activity	5.26884	40.0589	Y
22853	FBgn0004509	CG10772	Fur1	V+(w)	PRO	PEP		GO:0004252	serine-type endopeptidase activity	557.066	16.6132	Y
103744	FBgn0037472	CG10098	CG10098	V+(w)	PRO	PEP		IPR005322	PeptidaseC69, dipeptidase A	2093.88	40.2505	Y
105989	FBgn0260936	CG5505	scny	V+/WD	PRO	PEP	UDEUBI	GO:0004843	thiol-dependent ubiquitin-specific protease activity	1460.22	33.5031	Y
104346	FBgn0039612	CG14523	Nepl19	WD	PRO	PEP	N-LMENP	GO:0004222	metalloendopeptidase activity	4.13948	0.356171	N
101073	FBgn0032549	CG4650	CG4650	WD	PRO	PEP	PEPS1H	GO:0004252	serine-type endopeptidase activity	4.82776	0	N
109097	FBgn0035887	CG7170	Jon66Cii	WD	PRO	PEP	PEPSPRO	GO:0004252	serine-type endopeptidase activity	4228.62	0.105255	N
15246	FBgn0035076	CG10142	Ance-5	WD	PRO	PEP		GO:0006508	proteolysis	5.03229	3.47473	Y
106330	FBgn0034438	CG9416	CG9416	WD	PRO	PEP		IPR007484	Peptidase M28	857.352	62.5247	Y
4698	FBgn0034439	CG10062	CG10062	WD(w)	PRO	PEP		IPR007484	Peptidase M28	4.40062	0	N
107288	FBgn0286782	CG8213	flz	WD(s)	PRO	PEP	PEPSPROT-l	GO:0004252	serine-type endopeptidase activity	5.23664	0.144546	N
110093	FBgn0033235	CG8728	CG8728	WD(s)	PRO	PEP		GO:0004222	metalloendopeptidase activity	1108.75	43.6466	Y
109629	FBgn0036702	CG6512	CG6512	WD(s)	PRO	PEP		GO:0004222	metalloendopeptidase activity	1524.94	44.7789	Y
102953	FBgn0036612	CG4998	CG4998	WS (dp)	PRO	PEP	PEPS1H	GO:0004252	serine-type endopeptidase activity	8.83724	0.786315	N
105983	FBgn0039688	CG1964	Kul	WS (ds)	PRO	PEP	METZ	GO:0004222	metalloendopeptidase activity	12.1901	55.6362	Y
108757	FBgn0039008	CG6972	CG6972	WS // wt	PRO	PEP		IPR008580	PPPDE putative peptidase domain	4.70538	0.18266	N
17229	FBgn0034776	CG13527	CG13527	wt	PRO	PEP	PEPS1H	GO:0006508	proteolysis	3.95892	0.0100547	N
107557	FBgn0053160	CG33160	CG33160	wt	PRO	PEP	PEPSPROT-l	GO:0004252	serine-type endopeptidase activity	3.99809	0.148536	N
103924	FBgn0031929	CG18585	CG18585	wt	PRO	PEP		GO:0004181	metallocarboxypeptidase activity	4.02088	0.0229052	N
107491	FBgn0262870	CG43225	axo	wt	PRO	PEP		GO:0004867	serine-type endopeptidase inhibitor activity	4.04921	0.0665783	N
104230	FBgn0039656	CG11951	CG11951	wt	PRO	PEP		GO:0008237	metallopeptidase activity	4.06733	0	N
38032	FBgn0050025	CG30025	CG30025	wt	PRO	PEP	PEPSPROT-l	GO:0004252	serine-type endopeptidase activity	4.09701	0	N
7737	FBgn0033742	CG8550	Nepl10	wt	PRO	PEP	N-LMENP	GO:0004222	metalloendopeptidase activity	4.10624	0.452039	N
108512	FBgn0052755	CG32755	CG32755	wt	PRO	PEP	PEPSPROT-l	GO:0004252	serine-type endopeptidase activity	4.10876	0.439373	N
106335	FBgn0039734	CG7908	Tace	wt	PRO	PEP	METZ	GO:0004222	metalloendopeptidase activity	4.12308	0.202029	N
14209	FBgn0036023	CG18179	CG18179	wt	PRO	PEP	PEPSPRO	GO:0004252	serine-type endopeptidase activity	4.12774	0.197942	N
102390	FBgn0038481	CG17475	CG17475	wt	PRO	PEP	PEPSPRO	GO:0004252	serine-type endopeptidase activity	4.15646	0	N
14849	FBgn0039628	CG11841	CG11841	wt	PRO	PEP	PEPSPROT-l	GO:0004252	serine-type endopeptidase activity	4.18094	0.121115	N
31705	FBgn0031026	CG12231	CG12231	wt	PRO	PEP			PPPDE putative peptidase domain	4.1858	0	N
27387	FBgn0034154	CG5267	CG5267	wt	PRO	PEP		IPR002919	Trypsin Inhibitor-like,Cysteine rich domain	4.19379	0.659303	N
100832	FBgn0053012	CG33012	CG33012	wt	PRO	PEP		IPR007484	Peptidase M28	4.20968	0.0100129	N
30727	FBgn0042187	CG17234	CG17234	wt	PRO	PEP	PEPSPRO	GO:0004252	serine-type endopeptidase activity	4.22206	0	N
109204	FBgn0259998	CG17571	CG17571	wt	PRO	PEP	PEPSPROT-l	GO:0004252	serine-type endopeptidase activity	4.22636	0	N
106713	FBgn0031805	CG9505	Nepl4	wt	PRO	PEP	N-LMENP	GO:0004222	metalloendopeptidase activity	4.23585	0.308129	N
108165	FBgn0038479	CG17477	CG17477	wt	PRO	PEP	PEPSPROE-l	GO:0004252	serine-type endopeptidase activity	4.23873	0	N
100964	FBgn0052834	CG32834	CG32834	wt	PRO	PEP	PEPS1H	GO:0004252	serine-type endopeptidase activity	4.23906	0	N
107760	FBgn0032415	CG17212	rho-6	wt	PRO	PEP		GO:0004252	serine-type endopeptidase activity	4.24633	0	N
28351	FBgn0051205	CG31205	CG31205	wt	PRO	PEP	PEPS1H	GO:0004252	serine-type endopeptidase activity	4.25125	0.0369934	N
101665	FBgn0032536	CG17988	Ance-3	wt	PRO	PEP		GO:0008237	metallopeptidase activity	4.26067	0.0767178	N
37374	FBgn0051343	CG31343	CG31343	wt	PRO	PEP		GO:0006508	proteolysis	4.2636	0	N
48507	FBgn0031562	CG3604	CG3604	wt	PRO	PEP		GO:0004867	serine-type endopeptidase inhibitor activity	4.26416	0	N
101685	FBgn0051266	CG31266	CG31266	wt	PRO	PEP	PEPS1H	GO:0004252	serine-type endopeptidase activity	4.27223	0.033448	N
109471	FBgn0052064	CG32064	S-Lap4	wt	PRO	PEP		GO:0008235	metalloexopeptidase activity	4.27393	0.0283076	N
100205	FBgn0051269	CG31269	CG31269	wt	PRO	PEP	PEPSPRO	GO:0004252	serine-type endopeptidase activity	4.2788	0	N
100932	FBgn0051445	CG31445	CG31445	wt	PRO	PEP		GO:0006508	proteolysis	4.28781	0.0535712	N
106967	FBgn0029807	CG3108	CG3108	wt	PRO	PEP		GO:0004181	metallocarboxypeptidase activity	4.31238	0.160967	N
103250	FBgn0050375	CG30375	CG30375	wt	PRO	PEP	PEPSPROT-l	GO:0004252	serine-type endopeptidase activity	4.31376	0	N
106597	FBgn0033320	CG8586	CG8586	wt	PRO	PEP	PEPS1H	GO:0004252	serine-type endopeptidase activity	4.31666	0.0657085	N
100423	FBgn0031471	CG3117	CG3117	wt	PRO	PEP	PEPS1H	GO:0004252	serine-type endopeptidase activity	4.3214	0.117364	N
26142	FBgn0260481	CG32454	CG32454	wt	PRO	PEP		GO:0004177	aminopeptidase activity	4.32862	0.949033	N
19760	FBgn0051780	CG31780	CG31780	wt	PRO	PEP	PEPS1H	GO:0004252	serine-type endopeptidase activity	4.33062	0.0206736	N
23009	FBgn0039420	CG6154	CG6154	wt	PRO	PEP		GO:0006508	proteolysis	4.33397	0.0613486	N
107550	FBgn0050090	CG30090	CG30090	wt	PRO	PEP	PEPSPROT-l	GO:0004252	serine-type endopeptidase activity	4.33425	0.232378	N
108363	FBgn0038136	CG8774	CG8774	wt	PRO	PEP		GO:0008237	metallopeptidase activity	4.33687	0	N
106131	FBgn0033710	CG17739	CG17739	wt	PRO	PEP		GO:0004867	serine-type endopeptidase inhibitor activity	4.33937	0.0302558	N
101193	FBgn0036427	CG4613	CG4613	wt	PRO	PEP	PEPSPROT-l	GO:0004252	serine-type endopeptidase activity	4.3487	0.0127398	N
100223	FBgn0039022	CG4725	Nepl13	wt	PRO	PEP	N-LMENP	GO:0004222	metalloendopeptidase activity	4.35611	0.051329	N
107425	FBgn0039779	CG1546	PH4alphaSG2	wt	PRO	PEP	OXR	GO:0055114	oxidation-reduction process	4.3606	0	N
100922	FBgn0031409	CG4271	CG4271	wt	PRO	PEP	PEPS1H	GO:0004252	serine-type endopeptidase activity	4.37325	0.788149	N
12276	FBgn0051928	CG31928	CG31928	wt	PRO	PEP		GO:0004190	aspartic-type endopeptidase activity	4.38378	0	N
6995	FBgn0039023	CG4723	Nepl14	wt	PRO	PEP	N-LMENP	GO:0004222	metalloendopeptidase activity	4.38984	0.153615	N
18462	FBgn0030222	CG9806	CG9806	wt	PRO	PEP		GO:0006508	proteolysis	4.40937	0.0244328	N
107960	FBgn0030918	CG15056	CG15056	wt	PRO	PEP		IPR009003	Peptidase S1, PA clan	4.41185	0	N
108687	FBgn0036858	CG14088	CG14088	wt	PRO	PEP	PEPS1H	GO:0004252	serine-type endopeptidase activity	4.41578	0	N
104260	FBgn0038135	CG8773	CG8773	wt	PRO	PEP		GO:0008237	metallopeptidase activity	4.42619	0.0270196	N
44578	FBgn0035779	CG8562	CG8562	wt	PRO	PEP		GO:0004181	metallocarboxypeptidase activity	4.42998	0.0103368	N
34446	FBgn0052203	CG32203	Spn75F	wt	PRO	PEP	NISER	GO:0004867	serine-type endopeptidase inhibitor activity	4.43278	0.0419246	N
35548	FBgn0039609	CG14529	Nepl17	wt	PRO	PEP	N-LMENP	GO:0004222	metalloendopeptidase activity	4.44323	0.0481759	N
47673	FBgn0264253	CG18125	Send2	wt	PRO	PEP	PEPSPRO	GO:0004252	serine-type endopeptidase activity	4.45169	0.231048	N
14853	FBgn0039629	CG11842	CG11842	wt	PRO	PEP	PEPSPROT-l	GO:0004252	serine-type endopeptidase activity	4.45677	0.173361	N
107211	FBgn0028944	CG11864	Semp1	wt	PRO	PEP		GO:0004222	metalloendopeptidase activity	4.46599	0	N
45341	FBgn0038505	CG17283	CG17283	wt	PRO	PEP		GO:0004190	aspartic-type endopeptidase activity	4.48446	0.0191511	N
108973	FBgn0036738	CG7542	CG7542	wt	PRO	PEP	PEPSPRO	GO:0004252	serine-type endopeptidase activity	4.4846	0.180532	N
20689	FBgn0042106	CG18754	CG18754	wt	PRO	PEP	PEPSPROT-l	GO:0004252	serine-type endopeptidase activity	4.49247	0.890628	N
41207	FBgn0053121	CG33121	Spn28Db	wt	PRO	PEP	NISER	GO:0004867	serine-type endopeptidase inhibitor activity	4.50117	0	N
104307	FBgn0032638	CG6639	SPH93	wt	PRO	PEP	PEPS1H	GO:0004252	serine-type endopeptidase activity	4.51354	0.296414	N
11133	FBgn0034440	CG10073	CG10073	wt	PRO	PEP		IPR007484	Peptidase M28	4.52027	0	N
48434	FBgn0034513	CG13423	CG13423	wt	PRO	PEP		GO:0004197	cysteine-type endopeptidase activity	4.53595	0	N
18830	FBgn0035070	CG3650	CG3650	wt	PRO	PEP	PEPSPROT-l	GO:0004252	serine-type endopeptidase activity	4.55019	0.0131699	N
108698	FBgn0015586	CG3801	Acp76A	wt	PRO	PEP	NISER	GO:0004867	serine-type endopeptidase inhibitor activity	4.55505	0	N
100541	FBgn0032304	CG17134	CG17134	wt	PRO	PEP		GO:0004190	aspartic-type endopeptidase activity	4.55781	0	N
108773	FBgn0263235	CG16997	Phae2	wt	PRO	PEP	PEPSPRO	GO:0004252	serine-type endopeptidase activity	4.56181	0.161845	N
106940	FBgn0050046	CG30046	CG30046	wt	PRO	PEP		GO:0004867	serine-type endopeptidase inhibitor activity	4.56802	0.881012	N
106059	FBgn0051821	CG31821	CG31821	wt	PRO	PEP		GO:0004185	serine-typeCarboxypeptidase activity	4.57179	0	N
10066	FBgn0034441	CG10081	CG10081	wt	PRO	PEP		IPR007484	Peptidase M28	4.57881	0.99841	N
102296	FBgn0032753	CG17572	CG17572	wt	PRO	PEP	PEPS1H	GO:0004252	serine-type endopeptidase activity	4.59207	0.173892	N
101151	FBgn0033366	CG8196	Ance-4	wt	PRO	PEP		GO:0008237	metallopeptidase activity	4.59479	0.303481	N
32617	FBgn0032442	CG15485	Nepl7	wt	PRO	PEP	N-LMENP	GO:0004222	metalloendopeptidase activity	4.60368	0.56275	N
101960	FBgn0038595	CG7142	CG7142	wt	PRO	PEP	PEPSPRO	GO:0004252	serine-type endopeptidase activity	4.60401	0.60388	N
108431	FBgn0033933	CG10104	CG10104	wt	PRO	PEP		GO:0004190	aspartic-type endopeptidase activity	4.60954	0	N
104987	FBgn0034807	CG9897	CG9897	wt	PRO	PEP	PEPS1H	GO:0004252	serine-type endopeptidase activity	4.6124	0	N
104055	FBgn0050286	CG30286	CG30286	wt	PRO	PEP	PEPSPROT-l	GO:0004252	serine-type endopeptidase activity	4.61281	0.365243	N
38229	FBgn0030777	CG9672	CG9672	wt	PRO	PEP	PEPS1H	GO:0004252	serine-type endopeptidase activity	4.62001	0.129809	N
42909	FBgn0030776	CG4653	CG4653	wt	PRO	PEP	PEPS1H	GO:0004252	serine-type endopeptidase activity	4.62008	0.0763288	N
100237	FBgn0032969	CG2528	CG2528	wt	PRO	PEP		GO:0004252	serine-type endopeptidase activity	4.62362	0.0557232	N
108514	FBgn0041723	CG33304	rho-5	wt	PRO	PEP		GO:0004252	serine-type endopeptidase activity	4.62503	0.265125	N
105451	FBgn0053458	CG33458	CG33458	wt	PRO	PEP	PEPSPROE-l	GO:0004252	serine-type endopeptidase activity	4.62632	0.762192	N
107430	FBgn0039478	CG6265	Nep5	wt	PRO	PEP	NEPRI	GO:0004222	metalloendopeptidase activity	4.63194	0.0167557	N
106231	FBgn0030223	CG2111	CG2111	wt	PRO	PEP		GO:0008237	metallopeptidase activity	4.63283	0	N
30717	FBgn0053128	CG33128	CG33128	wt	PRO	PEP		GO:0004190	aspartic-type endopeptidase activity	4.64455	0.0893825	N
103610	FBgn0032143	CG4017	CG4017	wt	PRO	PEP		GO:0004181	metallocarboxypeptidase activity	4.64652	0.468296	N
51582	FBgn0053159	CG33159	CG33159	wt	PRO	PEP	PEPSPROT-l	GO:0004252	serine-type endopeptidase activity	4.64685	0.462095	N
106868	FBgn0035971	CG4477	CG4477	wt	PRO	PEP	PEPS1H	GO:0004252	serine-type endopeptidase activity	4.66097	0	N
106374	FBgn0259110	CG42252	mmd	wt	PRO	PEP	METZ	GO:0004222	metalloendopeptidase activity	4.67358	0.0680498	N
101735	FBgn0033363	CG13744	CG13744	wt	PRO	PEP	PEPSPROT-l	GO:0004252	serine-type endopeptidase activity	4.68583	0.163327	N
102794	FBgn0036832	CG18223	CG18223	wt	PRO	PEP	PEPS1H	GO:0004252	serine-type endopeptidase activity	4.69046	0	N
15151	FBgn0051219	CG31219	CG31219	wt	PRO	PEP	PEPSPROT-l	GO:0004252	serine-type endopeptidase activity	4.69493	0.115306	N
110486	FBgn0031157	CG1503	CG1503	wt	PRO	PEP		GO:0008234	cysteine-type peptidase activity	4.69599	0.0789413	N
102522	FBgn0037396	CG11459	CG11459	wt	PRO	PEP		GO:0008234	cysteine-type peptidase activity	4.71322	0.546003	N
107657	FBgn0035663	CG6462	CG6462	wt	PRO	PEP	PEPSPRO	GO:0004252	serine-type endopeptidase activity	4.72182	0	N
107969	FBgn0038705	CG11626	CG11626	wt	PRO	PEP		GO:0006508	proteolysis	4.72184	0.648736	N
106230	FBgn0035795	CG16998	CG16998	wt	PRO	PEP	PEPSPROT-l	GO:0004252	serine-type endopeptidase activity	4.73345	0.0807896	N
15765	FBgn0028517	CG18478	CG18478	wt	PRO	PEP	PEPS1H	GO:0004252	serine-type endopeptidase activity	4.74242	0	N
107637	FBgn0033321	CG8738	CG8738	wt	PRO	PEP	PEPS1H	GO:0004252	serine-type endopeptidase activity	4.75233	0.0185614	N
14844	FBgn0039599	CG12558	intr	wt	PRO	PEP	PEPS1H	GO:0004252	serine-type endopeptidase activity	4.76515	0	N
107290	FBgn0039048	CG17111	CG17111	wt	PRO	PEP		IPR003609	PAN/Apple domain	4.77685	0.279563	N
101910	FBgn0038700	CG3734	CG3734	wt	PRO	PEP		GO:0008236	serine-type peptidase activity	4.7777	0.0198535	N
13884	FBgn0050289	CG30289	CG30289	wt	PRO	PEP	PEPSPROT-l	GO:0004252	serine-type endopeptidase activity	4.78167	0.357692	N
104234	FBgn0038506	CG5860	CG5860	wt	PRO	PEP		GO:0004190	aspartic-type endopeptidase activity	4.78714	0	N
37847	FBgn0028935	CG7653	CG7653	wt	PRO	PEP		GO:0004177	aminopeptidase activity	4.83042	0	N
110308	FBgn0039703	CG7829	CG7829	wt	PRO	PEP	PEPSPROT-l	GO:0004252	serine-type endopeptidase activity	4.83514	0.0683615	N
102505	FBgn0051778	CG31778	CG31778	wt	PRO	PEP		GO:0004867	serine-type endopeptidase inhibitor activity	4.84037	0.722577	N
100194	FBgn0038211	CG9649	CG9649	wt	PRO	PEP	PEPSPRO	GO:0004252	serine-type endopeptidase activity	4.84116	0	N
108696	FBgn0027563	CG9631	CG9631	wt	PRO	PEP	PEPSPROE-l	GO:0004252	serine-type endopeptidase activity	4.8494	0	N
42837	FBgn0032507	CG9377	CG9377	wt	PRO	PEP	PEPS1H	GO:0004252	serine-type endopeptidase activity	4.85146	0	N
38220	FBgn0039758	CG9737	CG9737	wt	PRO	PEP	PEPSPROT-l	GO:0004252	serine-type endopeptidase activity	4.85241	0.794804	N
27632	FBgn0037818	CG6465	CG6465	wt	PRO	PEP		GO:0008237	metallopeptidase activity	4.8858	0	N
49627	FBgn0036969	CG6663	Spn77Bb	wt	PRO	PEP	NISER	GO:0004867	serine-type endopeptidase inhibitor activity	4.90407	0.041401	N
43139	FBgn0250841	CG17242	CG17242	wt	PRO	PEP	PEPS1H	GO:0004252	serine-type endopeptidase activity	4.9202	0.0317656	N
18843	FBgn0052271	CG32271	CG32271	wt	PRO	PEP	PEPSPROT-l	GO:0004252	serine-type endopeptidase activity	4.92026	0.0731704	N
102836	FBgn0039568	CG4815	CG4815	wt	PRO	PEP	PEPSPRO	GO:0004252	serine-type endopeptidase activity	4.96371	0	N
107634	FBgn0052110	CG32110	CG32110	wt	PRO	PEP		GO:0016929	SUMO-specific protease activity	4.99455	0.620253	N
103490	FBgn0035661	CG10477	CG10477	wt	PRO	PEP	PEPSPRO	GO:0004175	endopeptidase activity	5.07734	0	N
100950	FBgn0029828	CG6067	CG6067	wt	PRO	PEP	PEPS1H	GO:0004252	serine-type endopeptidase activity	5.1065	0.219572	N
15457	FBgn0035718	CG14820	CG14820	wt	PRO	PEP		GO:0006508	proteolysis	5.20308	0.172516	N
105078	FBgn0011834	CG2071	Ser6	wt	PRO	PEP	PEPSPROE-l	GO:0004252	serine-type endopeptidase activity	5.21188	0.0189189	N
106807	FBgn0042098	CG18735	CG18735	wt	PRO	PEP	PEPSPROT-l	GO:0004252	serine-type endopeptidase activity	5.25224	0.216746	N
110499	FBgn0028866	CG18420	CG18420	wt	PRO	PEP	PEPS1H	GO:0004252	serine-type endopeptidase activity	5.39827	0.0080037	N
14426	FBgn0038897	CG5849	CG5849	wt	PRO	PEP		GO:0008237	metallopeptidase activity	5.43942	0.0373318	N
105588	FBgn0040341	CG11664	CG11664	wt	PRO	PEP	PEPSPRO	GO:0004252	serine-type endopeptidase activity	5.77557	0.038949	N
47491	FBgn0050043	CG30043	CG30043	wt	PRO	PEP		IPR007484	Peptidase M28	5.80429	0.0184068	N
37804	FBgn0031081	CG9565	Nep3	wt	PRO	PEP	NEPRI	GO:0004222	metalloendopeptidase activity	5.8131	0.427331	N
15236	FBgn0039073	CG4408	CG4408	wt	PRO	PEP		GO:0004181	metallocarboxypeptidase activity	6.08474	0.824389	N
46921	FBgn0037677	CG12951	CG12951	wt	PRO	PEP	PEPSPRO	GO:0004252	serine-type endopeptidase activity	6.1657	0	N
18961	FBgn0083141	CG6717	Spn28B	wt	PRO	PEP	ISER	GO:0045861	negative regulation of proteolysis	6.26941	0.0403513	N
110788	FBgn0023179	CG6438	amon	wt	PRO	PEP		GO:0004252	serine-type endopeptidase activity	6.4561	0.202903	N
105067	FBgn0031560	CG16713	CG16713	wt	PRO	PEP		GO:0004867	serine-type endopeptidase inhibitor activity	6.52055	0.318291	N
104736	FBgn0051619	CG31619	nolo	wt	PRO	PEP		GO:0008237	metallopeptidase activity	6.56357	0.00777838	N
50985	FBgn0028864	CG18477	CG18477	wt	PRO	PEP	PEPS1H	GO:0004252	serine-type endopeptidase activity	6.72039	0.0206736	N
100220	FBgn0038114	CG11670	CG11670	wt	PRO	PEP	PEPSPROT-l	GO:0004252	serine-type endopeptidase activity	6.967	0.174962	N
109238	FBgn0031561	CG16712	IM33	wt	PRO	PEP		GO:0004867	serine-type endopeptidase inhibitor activity	7.01045	0.166819	N
47139	FBgn0027578	CG14526	Nepl21	wt	PRO	PEP	N-LMENP	GO:0004222	metalloendopeptidase activity	7.19424	0.443529	N
109332	FBgn0003358	CG31039	Jon99Ci	wt	PRO	PEP	PEPSPROE-l	GO:0004252	serine-type endopeptidase activity	8.42619	0.0750333	N
15769	FBgn0051827	CG31827	CG31827	wt	PRO	PEP	PEPS1H	GO:0004252	serine-type endopeptidase activity		0	N
104128	FBgn0083966	CG34130	CG34130	wt	PRO	PEP	PEPS1H	GO:0004252	serine-type endopeptidase activity		0	N
109902	FBgn0003356	CG31034	Jon99Cii	wt	PRO	PEP	PEPSPRO	GO:0004252	serine-type endopeptidase activity		0	N
103758	FBgn0085487	CG34458	CG34458	wt	PRO	PEP	PEPSPRO	GO:0004252	serine-type endopeptidase activity		0	N
104607	FBgn0001285	CG8579	Jon44E	wt	PRO	PEP	PEPSPRO	GO:0004252	serine-type endopeptidase activity		0	N
100480	FBgn0043470	CG12350	lambdaTry	wt	PRO	PEP	PEPSPROT-l	GO:0004252	serine-type endopeptidase activity		0	N
33233	FBgn0011554	CG12386	etaTry	wt	PRO	PEP	PEPSPROT-l	GO:0004252	serine-type endopeptidase activity		0	N
48806	FBgn0036495	CG33259	CG33259	wt	PRO	PEP		IPR002919	Trypsin Inhibitor-like,Cysteine rich domain		0	N
102779	FBgn0264750	CG44008	CG44008	wt	PRO	PEP		GO:0004867	serine-type endopeptidase inhibitor activity		0	N
102258	FBgn0261804	CG42750	CG42750	wt	PRO	PEP		GO:0008235	metalloexopeptidase activity		0.0113042	N
102026	FBgn0011555	CG12385	thetaTry	wt	PRO	PEP	PEPSPROT-l	GO:0006508	proteolysis		0.0313155	N
107082	FBgn0083946	CG34110	lobo	wt	PRO	PEP		IPR038765	Papain-likeCysteine peptidase superfamily		0.0349135	N
17407	FBgn0266100	CG44837	CG44837	wt	PRO	PEP		GO:0016805	dipeptidase activity		0.0383538	N
49812	FBgn0050462	CG9002	ste24c	wt	PRO	PEP		GO:0004222	metalloendopeptidase activity		0.0437405	N
49716	FBgn0052270	CG32270	CG32270	wt	PRO	PEP	PEPSPROT-l	GO:0004252	serine-type endopeptidase activity		0.0577556	N
19603	FBgn0259149	CG42264	CG42264	wt	PRO	PEP		GO:0004181	metallocarboxypeptidase activity		0.182732	N
109846	FBgn0024293	CG1865	Spn43Ab	wt	PRO	PEP	NISER	GO:0004867	serine-type endopeptidase inhibitor activity		0.246683	N
110244	FBgn0259716	CG42370	Nepl6	wt	PRO	PEP	N-LMENP	GO:0004222	metalloendopeptidase activity		0.317783	N
105331	FBgn0262009	CG42827	CG42827	wt	PRO	PEP		GO:0004867	serine-type endopeptidase inhibitor activity		0.370451	N
102721	FBgn0050082	CG30082	CG30082	wt	PRO	PEP	PEPSPROT-l	IPR001254	Serine proteases, trypsin domain		0.453759	N
37956	FBgn0028988	CG9456	Spn42Dd	wt	PRO	PEP	ISER	GO:0004867	serine-type endopeptidase inhibitor activity		0.839713	N
109992	FBgn0050323	CG30323	CG30323	wt	PRO	PEP	PEPS1H	GO:0004252	serine-type endopeptidase activity	4.17215	2.16626	Y
31450	FBgn0034507	CG11192	CG11192	wt	PRO	PEP	PEPSPROT-l	GO:0004252	serine-type endopeptidase activity	4.19508	57	Y
107196	FBgn0030947	CG6696	CG6696	wt	PRO	PEP		GO:0004222	metalloendopeptidase activity	4.24945	1.14268	Y
18796	FBgn0037036	CG10586	Sems	wt	PRO	PEP	PEPSPROT-l	GO:0006508	proteolysis	4.26203	16	Y
110063	FBgn0038014	CG10041	CG10041	wt	PRO	PEP	PEPSPRO	GO:0004252	serine-type endopeptidase activity	4.27873	1.79885	Y
102532	FBgn0031031	CG14218	CG14218	wt	PRO	PEP		GO:0004252	serine-type endopeptidase activity	4.39649	1.27688	Y
104263	FBgn0033112	CG9454	Spn42Db	wt	PRO	PEP	ISER	GO:0045861	negative regulation of proteolysis	4.48823	2.3505	Y
103208	FBgn0039630	CG11843	CG11843	wt	PRO	PEP	PEPSPROT-l	GO:0004252	serine-type endopeptidase activity	4.57522	2.30446	Y
109715	FBgn0038002	CG12256	CG12256	wt	PRO	PEP	PEPSPRO	GO:0004252	serine-type endopeptidase activity	4.61638	1.00821	Y
102342	FBgn0037039	CG10587	CG10587	wt	PRO	PEP	PEPSPROT-l	GO:0004252	serine-type endopeptidase activity	4.67168	6	Y
102297	FBgn0031554	CG15418	CG15418	wt	PRO	PEP		GO:0004867	serine-type endopeptidase inhibitor activity	4.71113	4.10507	Y
18982	FBgn0036913	CG8334	Usp32	wt	PRO	PEP	UDEUBI	GO:0004843	thiol-dependent ubiquitin-specific protease activity	4.73377	9.28836	Y
45232	FBgn0023479	CG4821	teq	wt	PRO	PEP	PEPSPROT-l	GO:0004252	serine-type endopeptidase activity	4.87112	3.82261	Y
101724	FBgn0033362	CG8172	CG8172	wt	PRO	PEP	PEPSPROT-l	GO:0004252	serine-type endopeptidase activity	4.97596	1.28602	Y
14207	FBgn0036015	CG3088	CG3088	wt	PRO	PEP	PEPS1H	GO:0004252	serine-type endopeptidase activity	5.0557	86.2527	Y
102667	FBgn0035496	CG14990	CG14990	wt	PRO	PEP	PEPS1H	GO:0004252	serine-type endopeptidase activity	5.15835	1.18629	Y
109856	FBgn0038431	CG10405	CG10405	wt	PRO	PEP	PEPSPROT-l	GO:0004252	serine-type endopeptidase activity	5.19593	6	Y
106111	FBgn0030105	CG15369	CG15369	wt	PRO	PEP		GO:0004869	cysteine-type endopeptidase inhibitor activity	5.19731	1.26536	Y
104264	FBgn0032639	CG18563	CG18563	wt	PRO	PEP	PEPS1H	GO:0004252	serine-type endopeptidase activity	5.27163	1.17353	Y
106161	FBgn0031389	CG4259	CG4259	wt	PRO	PEP	PEPS1H	GO:0004252	serine-type endopeptidase activity	5.38096	1.77066	Y
14835	FBgn0030688	CG8952	CG8952	wt	PRO	PEP	PEPSPROE-l	GO:0004252	serine-type endopeptidase activity	5.3896	1.02016	Y
31020	FBgn0032252	CG6232	loh	wt	PRO	PEP		GO:0004222	metalloendopeptidase activity	5.52707	2.19655	Y
43770	FBgn0038250	CG3505	CG3505	wt	PRO	PEP	PEPS1H	GO:0004252	serine-type endopeptidase activity	5.70832	1.09059	Y
38133	FBgn0036186	CG6071	CG6071	wt	PRO	PEP		GO:0008237	metallopeptidase activity	5.76285	2.4228	Y
37499	FBgn0051337	CG31337	CG31337	wt	PRO	PEP		IPR022700	Proteinase, regulatoryCLIP domain	5.7954	5.8239	Y
106612	FBgn0050187	CG30187	CG30187	wt	PRO	PEP	PEPSPROT-l	GO:0004252	serine-type endopeptidase activity	6.35148	10.0739	Y
3324	FBgn0016122	CG10593	Acer	wt	PRO	PEP		GO:0008241	peptidyl-dipeptidase activity	7.64811	1.62227	Y
48863	FBgn0015316	CG9564	Try29F	wt	PRO	PEP	PEPSPROT-l	GO:0004252	serine-type endopeptidase activity	7.97696	3.43361	Y
30288	FBgn0001256	CG10717	ImpL1	wt	PRO	PEP		IPR036058	Kazal domain superfamily	8.04713	33.8241	Y
27300	FBgn0036287	CG10663	CG10663	wt	PRO	PEP	PEPSPROT-l	GO:0006508	proteolysis	8.27842	3.25569	Y
100878	FBgn0039069	CG6763	CG6763	wt	PRO	PEP		GO:0004222	metalloendopeptidase activity	9.07372	3.47098	Y
106263	FBgn0052483	CG32483	CG32483	wt	PRO	PEP		GO:0004185	serine-typeCarboxypeptidase activity	12.4651	0.0448803	Y
102693	FBgn0030927	CG15046	CG15046	wt	PRO	PEP	PEPS1H	IPR009003	Peptidase S1, PAClan	12.5973	5.84781	Y
104634	FBgn0037515	CG3066	Sp7	wt	PRO	PEP	PEPSPROT-l	GO:0004252	serine-type endopeptidase activity	16.8584	2.5199	Y
103274	FBgn0035665	CG6483	Jon65Aiii	wt	PRO	PEP	PEPSPROE-l	GO:0004252	serine-type endopeptidase activity	17.1729	0.609076	Y
29700	FBgn0031564	CG2816	CG2816	wt	PRO	PEP		GO:0004867	serine-type endopeptidase inhibitor activity	18.8108	4.59506	Y
104242	FBgn0031248	CG11912	CG11912	wt	PRO	PEP	PEPSPRO	GO:0004252	serine-type endopeptidase activity	20.0837	0.0760008	Y
104066	FBgn0051777	CG31777	CG31777	wt	PRO	PEP		GO:0004867	serine-type endopeptidase inhibitor activity	24.3408	14.6981	Y
100469	FBgn0032228	CG5367	CG5367	wt	PRO	PEP		GO:0008234	cysteine-type peptidase activity	28.601	1.52982	Y
27127	FBgn0035678	CG10469	CG10469	wt	PRO	PEP	PEPSPRO	GO:0004252	serine-type endopeptidase activity	30.8497	9.19533	Y
108660	FBgn0029843	CG5905	Nep1	wt	PRO	PEP	NEPRI	GO:0004222	metalloendopeptidase activity	31.2984	3.79638	Y
15973	FBgn0036416	CG7924	CG7924	wt	PRO	PEP		IPR002350	Kazal domain	33.3715	3.17545	Y
100637	FBgn0038701	CG18493	CG18493	wt	PRO	PEP		GO:0008236	serine-type peptidase activity	45.4491	0.00970874	Y
1306	FBgn0039527	CG5639	CG5639	wt	PRO	PEP		GO:0004867	serine-type endopeptidase inhibitor activity	60.4848	1.77857	Y
102284	FBgn0031619	CG3355	CG3355	wt	PRO	PEP	PEPSPROT-l	GO:0004252	serine-type endopeptidase activity	73.1839	2.81856	Y
108379	FBgn0029853	CG3781	CG3781	wt	PRO	PEP	JCDEUBI	GO:0004843	thiol-dependent ubiquitin-specific protease activity	90.1695	11.3373	Y
104615	FBgn0029826	CG6041	CG6041	wt	PRO	PEP	PEPSPROT-l	GO:0004252	serine-type endopeptidase activity	99.7709	14.6899	Y
109488	FBgn0034661	CG4386	tpr	wt	PRO	PEP	PEPSPROT-l	GO:0004252	serine-type endopeptidase activity	113.242	4.11025	Y
3231	FBgn0034229	CG4847	CG4847	wt	PRO	PEP		GO:0008234	cysteine-type peptidase activity	113.34	0.0478471	Y
109912	FBgn0036180	CG6091	Duba	wt	PRO	PEP	OTDEUBI	GO:0004843	thiol-dependent ubiquitin-specific protease activity	124.196	17.9254	Y
108622	FBgn0039773	CG2224	CG2224	wt	PRO	PEP	JDDEUBI	GO:0004843	thiol-dependent ubiquitin-specific protease activity	152.932	17.9862	Y
109427	FBgn0025879	CG6281	Timp	wt	PRO	PEP		GO:0008191	metalloendopeptidase inhibitor activity	156.828	5.88026	Y
107301	FBgn0034709	CG3074	Swim	wt	PRO	PEP		GO:0008234	cysteine-type peptidase activity	160.289	1.0128	Y
104875	FBgn0053096	CG33096	CG33096	wt	PRO	PEP		IPR022742	Serine aminopeptidase, S33	169.734	27.208	Y
100328	FBgn0033574	CG7722	Spn47C	wt	PRO	PEP	NISER	GO:0004867	serine-type endopeptidase inhibitor activity	171.405	6.55877	Y
28410	FBgn0030925	CG6361	Hayan	wt	PRO	PEP	PEPSPROT-l	GO:0004252	serine-type endopeptidase activity	208.046	16.0948	Y
44999	FBgn0037105	CG7169	S1P	wt	PRO	PEP		GO:0004252	serine-type endopeptidase activity	217.456	12.5665	Y
49714	FBgn0052269	CG32269	CG32269	wt	PRO	PEP	PEPSPROT-l	GO:0004252	serine-type endopeptidase activity	226.985	0.0577556	Y
106107	FBgn0030027	CG1632	CG1632	wt	PRO	PEP	PEPS1H	GO:0004252	serine-type endopeptidase activity	248.308	8.71041	Y
38155	FBgn0035065	CG3589	CG3589	wt	PRO	PEP	PEPS1	GO:0004252	serine-type endopeptidase activity	248.421	13.1535	Y
101414	FBgn0032210	CG5603	CYLD	wt	PRO	PEP	UDEUBI	GO:0004843	thiol-dependent ubiquitin-specific protease activity	253.948	26.4258	Y
105150	FBgn0031093	CG9581	CG9581	wt	PRO	PEP		GO:0004177	aminopeptidase activity	268.586	20.4075	Y
106916	FBgn0032644	CG5131	CG5131	wt	PRO	PEP		GO:0004222	metalloendopeptidase activity	274.368	31.5735	Y
105117	FBgn0032247	CG5188	CG5188	wt	PRO	PEP		GO:0004177	aminopeptidase activity	276.739	22.8064	Y
34696	FBgn0039240	CG3744	CG3744	wt	PRO	PEP		GO:0008236	serine-type peptidase activity	300.122	21.8535	Y
8782	FBgn0033875	CG6357	CG6357	wt	PRO	PEP		GO:0008234	cysteine-type peptidase activity	304.502	21.2023	Y
100586	FBgn0039025	CG7023	Usp12-46	wt	PRO	PEP	UDEUBI	GO:0016579	protein deubiquitination	310.655	16.2179	Y
101294	FBgn0012051	CG7563	CalpA	wt	PRO	PEP		GO:0004198	calcium-dependentCysteine-type endopeptidase activity	371.471	30.5483	Y
106810	FBgn0037156	CG11523	CG11523	wt	PRO	PEP			GSK3B-interacting protein (IPR037395	492.923	57.0396	Y
28960	FBgn0033738	CG8830	DUBAI	wt	PRO	PEP	UDEUBI	IPR001394	Peptidase C19, ubiquitin carboxyl-terminal hydrolase	509.821	14.6175	Y
106997	FBgn0041182	CG7052	Tep2	wt	PRO	PEP		GO:0004866	endopeptidase inhibitor activity	509.901	11.8071	Y
34419	FBgn0047178	CG32147	CG32147	wt	PRO	PEP		GO:0016920	pyroglutamyl-peptidase activity	569.083	34.3573	Y
103301	FBgn0030447	CG2200	CG2200	wt	PRO	PEP		GO:0008236	serine-type peptidase activity	571.318	30.795	Y
103912	FBgn0030038	CG1440	CG1440	wt	PRO	PEP		GO:0004197	cysteine-type endopeptidase activity	593.338	41.5912	Y
107716	FBgn0005632	CG1945	faf	wt	PRO	PEP	UDEUBI	GO:0016579	protein deubiquitination	665.674	30.7206	Y
110157	FBgn0286071	CG14869	AdamTS-A	wt	PRO	PEP	METZ	GO:0004222	metalloendopeptidase activity	683.308	11.7206	Y
109658	FBgn0033038	CG7791	CG7791	wt	PRO	PEP		GO:0004222	metalloendopeptidase activity	719.735	32.2585	Y
110770	FBgn0003464	CG1391	sol	wt	PRO	PEP		GO:0004198	calcium-dependentCysteine-type endopeptidase activity	788.665	19.773	Y
110807	FBgn0000455	CG5663	Dip-C	wt	PRO	PEP		GO:0008239	dipeptidyl-peptidase activity	874.996	29.5733	Y
103596	FBgn0030669	CG9240	CG9240	wt	PRO	PEP		GO:0008236	serine-type peptidase activity	885.513	47.6231	Y
102584	FBgn0027570	CG9761	Nep2	wt	PRO	PEP	NEPRI	GO:0004222	metalloendopeptidase activity	912.612	53.7424	Y
110402	FBgn0035154	CG3344	hiro	wt	PRO	PEP		GO:0004185	serine-typeCarboxypeptidase activity	916.867	0.0414442	Y
110657	FBgn0261243	CG1009	Psa	wt	PRO	PEP		GO:0008237	metallopeptidase activity	925.218	35.6325	Y
106853	FBgn0259482	CG4946	Mob3	wt	PRO	PEP			MOB kinase activator family (IPR005301	983.904	53.0485	Y
108188	FBgn0039252	CG11771	CG11771	wt	PRO	PEP		GO:0004222	metalloendopeptidase activity	1029.11	34.1487	Y
100992	FBgn0028476	CG15817	Usp1	wt	PRO	PEP	UDEUBI	GO:0004843	thiol-dependent ubiquitin-specific protease activity	1108.46	21.8828	Y
35420	FBgn0034068	CG8400	casp	wt	PRO	PEP		GO:0045861	negative regulation of proteolysis	1138.2	39.7269	Y
100200	FBgn0030318	CG1697	rho-4	wt	PRO	PEP		GO:0008236	serine-type peptidase activity	1140.12	38.1857	Y
102301	FBgn0031653	CG8871	Jon25Biii	wt	PRO	PEP	PEPSPRO	GO:0004252	serine-type endopeptidase activity	1233.7	0.0634552	Y
107844	FBgn0260450	CG3692	CalpC	wt	PRO	PEP		GO:0004198	calcium-dependentCysteine-type endopeptidase activity	1295.96	55.9199	Y
105431	FBgn0034176	CG9000	ste24a	wt	PRO	PEP		GO:0004222	metalloendopeptidase activity	1296.06	83.452	Y
43972	FBgn0051217	CG31217	modSP	wt	PRO	PEP	PEPSPRO	GO:0004252	serine-type endopeptidase activity	1383.72	65.8282	Y
110361	FBgn0259175	CG42280	ome	wt	PRO	PEP		GO:0008236	serine-type peptidase activity	1475.36	28.2607	Y
17568	FBgn0035402	CG12082	Usp5	wt	PRO	PEP	UDEUBI	GO:0016579	protein deubiquitination	1486.14	72.2725	Y
15300	FBgn0250815	CG6467	Jon65Aiv	wt	PRO	PEP	PEPSPRO	GO:0004252	serine-type endopeptidase activity	1506.67	0.979589	Y
21894	FBgn0035593	CG4603	CG4603	wt	PRO	PEP	OTDEUBI	GO:0004843	thiol-dependent ubiquitin-specific protease activity	1530.82	25.4529	Y
103423	FBgn0032229	CG5045	ClpP	wt	PRO	PEP		GO:0004252	serine-type endopeptidase activity	1562.04	42.312	Y
40513	FBgn0030753	CG4420	rngo	wt	PRO	PEP		GO:0004190	aspartic-type endopeptidase activity	1582.04	55.7116	Y
107559	FBgn0033241	CG2915	CG2915	wt	PRO	PEP		GO:0004181	metallocarboxypeptidase activity	1625.26	87.418	Y
14704	FBgn0039155	CG6173	Kal1	wt	PRO	PEP		GO:0030414	peptidase inhibitor activity	1644.37	83.7772	Y
108820	FBgn0035666	CG6580	Jon65Aii	wt	PRO	PEP	PEPSPRO	GO:0004252	serine-type endopeptidase activity	1671.26	0	Y
101317	FBgn0001247	CG5517	Ide	wt	PRO	PEP		GO:0004222	metalloendopeptidase activity	1820.7	43.3572	Y
46241	FBgn0025866	CG8107	CalpB	wt	PRO	PEP		GO:0004198	calcium-dependentCysteine-type endopeptidase activity	1957.82	15.4792	Y
9024	FBgn0035726	CG9953	CG9953	wt	PRO	PEP		GO:0008236	serine-type peptidase activity	1983.49	93.278	Y
104344	FBgn0027528	CG9634	goe	wt	PRO	PEP	N-LMENP	GO:0004222	metalloendopeptidase activity	1997.31	71.6739	Y
21978	FBgn0032214	CG4968	CG4968	wt	PRO	PEP	OTDEUBI	GO:0004843	thiol-dependent ubiquitin-specific protease activity	2332.98	123.527	Y
108462	FBgn0032144	CG17633	CG17633	wt	PRO	PEP		GO:0004181	metallocarboxypeptidase activity	2402.67	0.0461292	Y
3929	FBgn0032864	CG2493	CG2493	wt	PRO	PEP		GO:0008236	serine-type peptidase activity	2680.25	190.719	Y
22752	FBgn0034443	CG10460	cer	wt	PRO	PEP		GO:0008234	cysteine-type peptidase activity	2883.8	90.7959	Y
108315	FBgn0030521	CG10992	CtsB	wt	PRO	PEP		GO:0004197	cysteine-type endopeptidase activity	3133.27	154.091	Y
45530	FBgn0032348	CG4751	CG4751	wt	PRO	PEP	JDDEUBI	IPR000555	JAB1/MPN/MOV34 metalloenzyme domain	3203.9	45.4708	Y
102464	FBgn0035667	CG10475	Jon65Ai	wt	PRO	PEP	PEPSPRO	GO:0004252	serine-type endopeptidase activity	3444.82	0	Y
106199	FBgn0037580	CG7415	DppIII	wt	PRO	PEP		GO:0008239	dipeptidyl-peptidase activity	3504.07	173.575	Y
102622	FBgn0033115	CG9460	Spn42De	wt	PRO	PEP	ISER	GO:0045861	negative regulation of proteolysis	3531.38	3.09679	Y
6297	FBgn0000454	CG9285	Dip-B	wt	PRO	PEP		GO:0008235	metalloexopeptidase activity	3743.13	97.7987	Y
100286	FBgn0015737	CG3373	Hmu	wt	PRO	PEP		GO:0004252	serine-type endopeptidase activity	4766.64	183.552	Y
102162	FBgn0035781	CG8560	CG8560	wt	PRO	PEP		GO:0004181	metallocarboxypeptidase activity	5424.86	0.09356	Y
107589	FBgn0053293	CG12163	CG33293	wt	PRO	PEP		GO:0008234	cysteine-type peptidase activity	5546.81	239.348	Y
100102	FBgn0250848	CG8947	26-29-p	wt	PRO	PEP		GO:0008234	cysteine-type peptidase activity	5873.43	336.638	Y
108005	FBgn0003137	CG33103	Ppn	wt	PRO	PEP	METZ	GO:0004867	serine-type endopeptidase inhibitor activity	7680.39	146.334	Y
106001	FBgn0037222	CG14642	CG14642	wt	PRO	PEP	PEPSPROT-l	GO:0004252	serine-type endopeptidase activity	8262.2	0.833563	Y
49632	FBgn0035886	CG7118	Jon66Ci	wt	PRO	PEP	PEPSPROE-l	GO:0004252	serine-type endopeptidase activity	10232.5	0.291019	Y
50475	FBgn0039778	CG18030	Jon99Fi	wt	PRO	PEP	PEPSPRO	GO:0004252	serine-type endopeptidase activity	12629.4	0	Y
50078	FBgn0036024	CG18180	CG18180	wt	PRO	PEP	PEPSPROE-l	GO:0004252	serine-type endopeptidase activity	19160.9	0.283783	Y
41241	FBgn0010358	CG12351	deltaTry	wt	PRO	PEP	PEPSPROT-l	GO:0006508	proteolysis		1.06209	Y
104765	FBgn0046253	CG3502	CG3502	wt	PRO	PEP		GO:0008237	metallopeptidase activity		1.09241	Y
38031	FBgn0050031	CG30031	CG30031	wt	PRO	PEP	PEPSPROT-l	GO:0004252	serine-type endopeptidase activity		2.23457	Y
43206	FBgn0015001	CG7754	iotaTry	wt	PRO	PEP	PEPSPROT-l	GO:0004252	serine-type endopeptidase activity		2.78977	Y
49662	FBgn0034518	CG13430	CG13430	wt	PRO	PEP	PEPSPROT-l	GO:0004252	serine-type endopeptidase activity		5.05092	Y
101186	FBgn0263109	CG43366	CG43366	wt	PRO	PEP	NISER	GO:0004867	serine-type endopeptidase inhibitor activity		7.46613	Y
103199	FBgn0263780	CG17684	CG17684	wt	PRO	PEP		GO:0008236	serine-type peptidase activity		7.66707	Y
16416	FBgn0086359	CG3953	Invadolysin	wt	PRO	PEP		GO:0004222	metalloendopeptidase activity		20.5894	Y
102041	FBgn0265140	CG7649	Meltrin	wt	PRO	PEP	METZ	GO:0004222	metalloendopeptidase activity		20.7839	Y
39684	FBgn0031678	CG31918	Nepl3	wt	PRO	PEP	N-LMENP	GO:0004222	metalloendopeptidase activity		39.2709	Y
106306	FBgn0265137	CG9453	Spn42Da	wt	PRO	PEP	ISER	GO:0004867	serine-type endopeptidase inhibitor activity		39.334	Y
108589	FBgn0020370	CG3991	TppII	wt	PRO	PEP		GO:0004252	serine-type endopeptidase activity		90.9822	Y
108845	FBgn0003023	CG12743	otu	wt // wt	PRO	PEP	OTDEUBI	GO:0016579	protein deubiquitination	5.14942	0.083244	N
110286	FBgn0029763	CG4165	Usp16-45	wt // wt	PRO	PEP	UDEUBI	GO:0004843	thiol-dependent ubiquitin-specific protease activity	433.402	26.2078	Y
100880	FBgn0262057	CG6680	Spn77Ba	wt // wt	PRO	PEP	ISER	GO:0045861	negative regulation of proteolysis	1949.68	48.7858	Y
103826	FBgn0033005	CG3107	CG3107	wt // wt	PRO	PEP		GO:0004222	metalloendopeptidase activity	2329.42	35.8159	Y
	FBgn0263234	CG16996	Phae1		PRO	PEP	PEPSPRO	GO:0004252	serine-type endopeptidase activity	3.80614	0	N
	FBgn0033720	CG13160	CG13160		PRO	PEP		IPR007484	Peptidase M28	3.89029	0	N
	FBgn0051902	CG31902	Spn28Da		PRO	PEP	ISER	GO:0045861	negative regulation of proteolysis	3.97005	0.236488	N
	FBgn0051926	CG31926	CG31926		PRO	PEP		GO:0004190	aspartic-type endopeptidase activity	3.97883	0	N
	FBgn0030775	CG9673	CG9673		PRO	PEP	PEPS1H	GO:0004252	serine-type endopeptidase activity	4.02441	0.153541	N
	FBgn0053127	CG33127	CG33127		PRO	PEP	PEPS1H	GO:0004252	serine-type endopeptidase activity	4.10596	0	N
	FBgn0039611	CG14528	Nepl18		PRO	PEP	N-LMENP	GO:0004222	metalloendopeptidase activity	4.15754	0.146986	N
	FBgn0052379	CG32379	CG32379		PRO	PEP		GO:0004181	metallocarboxypeptidase activity	4.16609	0	N
	FBgn0019928	CG4812	Ser8		PRO	PEP	PEPSPROT-l	GO:0004252	serine-type endopeptidase activity	4.19045	0.0207545	N
	FBgn0033355	CG13748	CG13748		PRO	PEP		GO:0004867	serine-type endopeptidase inhibitor activity	4.20724	0.152438	N
	FBgn0038447	CG14892	CG14892		PRO	PEP	PEPSPRO	GO:0004252	serine-type endopeptidase activity	4.20783	0.265243	N
	FBgn0038144	CG8870	CG8870		PRO	PEP	PEPSPROT-l	GO:0004252	serine-type endopeptidase activity	4.22553	0.132279	N
	FBgn0033868	CG13340	S-Lap7		PRO	PEP		GO:0008235	metalloexopeptidase activity	4.22683	0.195671	N
	FBgn0051265	CG31265	CG31265		PRO	PEP	PEPSPRO	GO:0004252	serine-type endopeptidase activity	4.26255	0	N
	FBgn0038003	CG3916	CG3916		PRO	PEP	PEPSPRO	GO:0004252	serine-type endopeptidase activity	4.26364	0	N
	FBgn0053329	CG33329	Sp212		PRO	PEP	PEPSPRO	IPR009003	Peptidase S1, PA clan	4.30023	0.492586	N
	FBgn0032551	CG18636	CG18636		PRO	PEP	PEPSPRO	GO:0004252	serine-type endopeptidase activity	4.31734	0	N
	FBgn0052523	CG32523	CG32523		PRO	PEP	PEPSPRO	GO:0004252	serine-type endopeptidase activity	4.33904	0.0383853	N
	FBgn0052277	CG32277	CG32277		PRO	PEP	PEPSPROT-l	IPR009003	Peptidase S1, PA clan	4.35314	0.306049	N
	FBgn0036153	CG7573	CG7573		PRO	PEP		GO:0004222	metalloendopeptidase activity	4.37534	0.0801943	N
	FBgn0051609	CG31609	CG31609		PRO	PEP		GO:0004867	serine-type endopeptidase inhibitor activity	4.39014	0	N
	FBgn0033860	CG18369	S-Lap5		PRO	PEP		GO:0004177	aminopeptidase activity	4.39019	0.0212307	N
	FBgn0039564	CG5527	Nep7		PRO	PEP	NEPRI	GO:0004222	metalloendopeptidase activity	4.3988	0.327536	N
	FBgn0033469	CG12133	CG12133		PRO	PEP	PEPSPROT-l	GO:0004252	serine-type endopeptidase activity	4.40546	0	N
	FBgn0053462	CG33462	CG33462		PRO	PEP	PEPSPROE-l	GO:0004252	serine-type endopeptidase activity	4.42331	0.0803766	N
	FBgn0052833	CG32833	CG32833		PRO	PEP	PEPS1H	GO:0004252	serine-type endopeptidase activity	4.49659	0	N
	FBgn0039640	CG14516	superdeath		PRO	PEP		GO:0008237	metallopeptidase activity	4.50901	0.120646	N
	FBgn0034437	CG10051	CG10051		PRO	PEP		IPR007484	Peptidase M28	4.51948	0.284158	N
	FBgn0032303	CG6508	CG6508		PRO	PEP		GO:0004190	aspartic-type endopeptidase activity	4.53464	0	N
	FBgn0053225	CG33225	CG33225		PRO	PEP	PEPS1H	GO:0004252	serine-type endopeptidase activity	4.53892	0.380557	N
	FBgn0050098	CG30098	CG30098		PRO	PEP	PEPSPRO	GO:0004252	serine-type endopeptidase activity	4.56086	0	N
	FBgn0035915	CG6372	S-Lap1		PRO	PEP		GO:0004177	aminopeptidase activity	4.56469	0.11046	N
	FBgn0034139	CG4927	CG4927		PRO	PEP	PEPSPROT-l	GO:0004252	serine-type endopeptidase activity	4.58506	0.711419	N
	FBgn0051233	CG31233	CG31233		PRO	PEP		GO:0008237	metallopeptidase activity	4.5978	0	N
	FBgn0029769	CG3239	frma		PRO	PEP	N-LMENP	GO:0004222	metalloendopeptidase activity	4.60366	0.140069	N
	FBgn0003044	CG13374	Pcl		PRO	PEP		GO:0004190	aspartic-type endopeptidase activity	4.61127	0	N
	FBgn0028948	CG15253	CG15253		PRO	PEP		GO:0004222	metalloendopeptidase activity	4.66261	0	N
	FBgn0035003	CG15873	CG15873		PRO	PEP	PEPS1H	GO:0004252	serine-type endopeptidase activity	4.69819	0	N
	FBgn0042186	CG17239	CG17239		PRO	PEP	PEPSPROT-l	GO:0004252	serine-type endopeptidase activity	4.70468	0	N
	FBgn0053459	CG33459	CG33459		PRO	PEP	PEPSPRO	GO:0004252	serine-type endopeptidase activity	4.71456	0.612956	N
	FBgn0039598	CG14061	aqrs		PRO	PEP	PEPS1H	GO:0004252	serine-type endopeptidase activity	4.71615	0	N
	FBgn0032535	CG16869	Ance-2		PRO	PEP		GO:0008237	metallopeptidase activity	4.75104	0.826424	N
	FBgn0050371	CG30371	CG30371		PRO	PEP	PEPSPROT-l	GO:0004252	serine-type endopeptidase activity	4.78292	0	N
	FBgn0036417	CG7906	CG7906		PRO	PEP		IPR002350	Kazal domain	4.80604	0.128385	N
	FBgn0020509	CG1262	Acp62F		PRO	PEP		GO:0004867	serine-type endopeptidase inhibitor activity	4.83636	0.237673	N
	FBgn0037627	CG13318	CG13318		PRO	PEP	PEPS1H	IPR001314	Peptidase S1A, chymotrypsin family	4.88483	0	N
	FBgn0050049	CG30049	CG30049		PRO	PEP			Peptidase M28	4.89172	0.0306521	N
	FBgn0038631	CG7695	CG7695		PRO	PEP		IPR002350	Kazal domain	4.98033	0.242108	N
	FBgn0035669	CG6592	CG6592		PRO	PEP	PEPSPRO	GO:0004252	serine-type endopeptidase activity	5.08861	0.0188785	N
	FBgn0030425	CG3775	Nep6		PRO	PEP	NEPRI	GO:0004222	metalloendopeptidase activity	5.11207	0.542411	N
	FBgn0052382	CG32382	sphinx2		PRO	PEP	PEPS1H	GO:0004252	serine-type endopeptidase activity	5.14414	0	N
	FBgn0263999	CG43742	CG43742		PRO	PEP	PEPSPROT-l	GO:0004252	serine-type endopeptidase activity	5.32431	0.101392	N
	FBgn0051779	CG31779	Acp24A4		PRO	PEP		GO:0004867	serine-type endopeptidase inhibitor activity	5.35432	0	N
	FBgn0040063	CG13549	yip3		PRO	PEP		GO:0004298	threonine-type endopeptidase activity	5.39244	0.0575364	N
	FBgn0035791	CG8539	CG8539		PRO	PEP		GO:0004181	metallocarboxypeptidase activity	5.44999	0.0711106	N
	FBgn0028987	CG8137	Spn28F		PRO	PEP	ISER	GO:0004867	serine-type endopeptidase inhibitor activity		0	N
	FBgn0043471	CG12388	kappaTry		PRO	PEP	PEPS1H	GO:0004252	serine-type endopeptidase activity		0	N
	FBgn0083965	CG34129	CG34129		PRO	PEP	PEPS1H	GO:0004252	serine-type endopeptidase activity		0	N
	FBgn0085324	CG34295	CG34295		PRO	PEP	PEPS1H	GO:0004252	serine-type endopeptidase activity		0	N
	FBgn0039777	CG2229	Jon99Fii		PRO	PEP	PEPSPRO	GO:0004252	serine-type endopeptidase activity		0	N
	FBgn0085319	CG34290	CG34290		PRO	PEP	PEPSPROT-l	GO:0004252	serine-type endopeptidase activity		0	N
	FBgn0085309	CG34280	CG34280		PRO	PEP		IPR002350	Kazal domain		0	N
	FBgn0259951	CG42461	Sfp24Ba		PRO	PEP		GO:0004867	serine-type endopeptidase inhibitor activity		0	N
	FBgn0259952	CG42462	Sfp24Bb		PRO	PEP		GO:0004867	serine-type endopeptidase inhibitor activity		0	N
	FBgn0259953	CG42463	Sfp24Bd		PRO	PEP		GO:0004867	serine-type endopeptidase inhibitor activity		0	N
	FBgn0259954	CG42464	CG42464		PRO	PEP		GO:0004867	serine-type endopeptidase inhibitor activity		0	N
	FBgn0259955	CG42465	CG42465		PRO	PEP		GO:0004867	serine-type endopeptidase inhibitor activity		0	N
	FBgn0259956	CG42466	Sfp24C1		PRO	PEP		GO:0004867	serine-type endopeptidase inhibitor activity		0	N
	FBgn0259957	CG42467	CG42467		PRO	PEP		GO:0004867	serine-type endopeptidase inhibitor activity		0	N
	FBgn0259964	CG42474	Sfp33A3		PRO	PEP		IPR002350	Kazal domain		0	N
	FBgn0262003	CG42821	CG42821		PRO	PEP		IPR002350	Kazal domain		0	N
	FBgn0262005	CG42823	CG42823		PRO	PEP		IPR002350	Kazal domain		0	N
	FBgn0262170	CG42878	CG42878		PRO	PEP		IPR036084	Serine protease inhibitor-like superfamily		0	N
	FBgn0262621	CG43145	CG43145		PRO	PEP		GO:0004867	serine-type endopeptidase inhibitor activity		0	N
	FBgn0262721	CG43165	CG43165		PRO	PEP		GO:0004867	serine-type endopeptidase inhibitor activity		0	N
	FBgn0262999	CG43307	CG43307		PRO	PEP		IPR002350	Kazal domain		0	N
	FBgn0263082	CG43350	CG43350		PRO	PEP		GO:0004867	serine-type endopeptidase inhibitor activity		0	N
	FBgn0263842	CG43703	CG43703		PRO	PEP		GO:0004867	serine-type endopeptidase inhibitor activity		0	N
	FBgn0266363	CG45011	CG45011		PRO	PEP		IPR002350	Kazal domain		0	N
	FBgn0266364	CG45012	CG45012		PRO	PEP		IPR002350	Kazal domain		0	N
	FBgn0053461	CG33461	CG33461		PRO	PEP	PEPSPROE-l	GO:0004252	serine-type endopeptidase activity		0.0399462	N
	FBgn0010425	CG18681	epsilonTry		PRO	PEP	PEPSPROT-l	GO:0004252	serine-type endopeptidase activity		0.042102	N
	FBgn0058470	CG40470	CG40470		PRO	PEP		GO:0008237	metallopeptidase activity		0.0427811	N
	FBgn0259989	CG42486	CG42486		PRO	PEP		GO:0004867	serine-type endopeptidase inhibitor activity		0.0484904	N
	FBgn0262010	CG42828	CG42828		PRO	PEP		GO:0004867	serine-type endopeptidase inhibitor activity		0.0489378	N
	FBgn0267106	CG45546	CG45546		PRO	PEP		IPR036084	Serine protease inhibitor-like superfamily		0.0552589	N
	FBgn0261630	CG42713	CG42713		PRO	PEP		GO:0004867	serine-type endopeptidase inhibitor activity		0.059206	N
	FBgn0263041	CG43336	CG43336		PRO	PEP	PEPSPRO	GO:0004252	serine-type endopeptidase activity		0.0828883	N
	FBgn0003863	CG18444	alphaTry		PRO	PEP	PEPSPROT-l	GO:0004252	serine-type endopeptidase activity		0.0843889	N
	FBgn0261932	CG42798	CG42798		PRO	PEP		IPR002350	Kazal domain		0.0884142	N
	FBgn0266354	CG45002	CG45002		PRO	PEP		GO:0008236	serine-type peptidase activity		0.0901204	N
	FBgn0085273	CG34244	CG34244		PRO	PEP		IPR002350	Kazal domain		0.095411	N
	FBgn0003357	CG31362	Jon99Ciii		PRO	PEP	PEPSPRO	GO:0004252	serine-type endopeptidase activity		0.102016	N
	FBgn0259949	CG42459	Sfp23F		PRO	PEP		GO:0004867	serine-type endopeptidase inhibitor activity		0.108706	N
	FBgn0023197	CG6298	Jon74E		PRO	PEP	PEPSPRO	GO:0004252	serine-type endopeptidase activity		0.127113	N
	FBgn0261054	CG42602	Sfp24Bc		PRO	PEP		GO:0004867	serine-type endopeptidase inhibitor activity		0.142604	N
	FBgn0260646	CG42538	CG42538		PRO	PEP		GO:0004867	serine-type endopeptidase inhibitor activity		0.189459	N
	FBgn0261633	CG42716	CG42716		PRO	PEP		GO:0004867	serine-type endopeptidase inhibitor activity		0.212194	N
	FBgn0085200	CG34171	CG34171		PRO	PEP	PEPS1H	GO:0004252	serine-type endopeptidase activity		0.302608	N
	FBgn0261584	CG42694	CG42694		PRO	PEP	PEPS1H	GO:0004252	serine-type endopeptidase activity		0.354602	N
	FBgn0262570	CG43110	CG43110		PRO	PEP	PEPSPROT-l	GO:0004252	serine-type endopeptidase activity		0.453312	N
	FBgn0030778	CG4678	CG4678		PRO	PEP		GO:0004185	serine-type carboxypeptidase activity		0.473165	N
	FBgn0262880	CG43235	CG43235		PRO	PEP		GO:0004180	carboxypeptidase activity		0.633984	N
	FBgn0054043	CG34043	CG34043		PRO	PEP		IPR009003	Peptidase S1, PA clan		0.697327	N
	FBgn0085466	CG34437	CG34437		PRO	PEP	PEPS1H	GO:0004252	serine-type endopeptidase activity		0.823979	N
	FBgn0262588	CG43125	CG43125		PRO	PEP	PEPS1H	GO:0004252	serine-type endopeptidase activity		0.988339	N
	FBgn0031058	CG14227	CG14227		PRO	PEP	PEPSPRO	GO:0004252	serine-type endopeptidase activity	4.12184	2.684	Y
	FBgn0031470	CG18557	CG18557		PRO	PEP	PEPS1H	GO:0004252	serine-type endopeptidase activity	4.16139	3.14463	Y
	FBgn0050414	CG30414	CG30414		PRO	PEP	PEPSPROT-l	IPR018114	Serine proteases, trypsin family, histidine active site	4.2503	3.29263	Y
	FBgn0050287	CG30287	CG30287		PRO	PEP	PEPSPRO	GO:0004252	serine-type endopeptidase activity	4.37026	2.37137	Y
	FBgn0051019	CG31019	CG31019		PRO	PEP		GO:0004181	metallocarboxypeptidase activity	4.38385	1.7956	Y
	FBgn0036986	CG5282	CG5282		PRO	PEP		GO:0016805	dipeptidase activity	4.61189	4.88813	Y
	FBgn0037038	CG11037	CG11037		PRO	PEP	PEPSPROT-l	GO:0006508	proteolysis	4.76541	17.0206	Y
	FBgn0037772	CG12807	Spn85F		PRO	PEP	NISER	GO:0004867	serine-type endopeptidase inhibitor activity	5.28895	2.11406	Y
	FBgn0052808	CG32808	CG32808		PRO	PEP	PEPSPRO	GO:0004252	serine-type endopeptidase activity	5.45235	3.48842	Y
	FBgn0050157	CG30157	CG30157		PRO	PEP		IPR012462	Peptidase C78, ubiquitin fold modifier-specific peptidase 1/ 2	5.47036	4.54608	Y
	FBgn0031835	CG11319	CG11319		PRO	PEP		GO:0008236	serine-type peptidase activity	5.50075	62.9929	Y
	FBgn0260477	CG30283	CG30283		PRO	PEP	PEPSPRO	GO:0004252	serine-type endopeptidase activity	8.09799	4.47757	Y
	FBgn0040532	CG8369	CG8369		PRO	PEP		IPR002350	Kazal domain	8.15758	1.13338	Y
	FBgn0051278	CG31278	CG31278		PRO	PEP		GO:0042586	peptide deformylase activity	37.6634	10.5104	Y
	FBgn0033438	CG1794	Mmp2		PRO	PEP		GO:0004222	metalloendopeptidase activity	57.7294	18.8888	Y
	FBgn0033875	CG6457	CG6357		PRO	PEP		GO:0008234	cysteine-type peptidase activity	61.0746	0.508633	Y
	FBgn0033365	CG8170	CG8170		PRO	PEP	PEPSPROT-l	GO:0004252	serine-type endopeptidase activity	100.819	2.96937	Y
	FBgn0036022	CG8329	CG8329		PRO	PEP	PEPSPRO	GO:0004252	serine-type endopeptidase activity	121.673	0.261507	Y
	FBgn0004648	CG4122	svr		PRO	PEP		GO:0004181	metallocarboxypeptidase activity	135.019	45.1386	Y
	FBgn0033916	CG8494	Usp20-33		PRO	PEP	UDEUBI	GO:0004843	thiol-dependent ubiquitin-specific protease activity	153.839	15.9853	Y
	FBgn0030778	CG4768	CG4678		PRO	PEP		GO:0004181	metallocarboxypeptidase activity	176.126	22.701	Y
	FBgn0038862	CG5798	Usp8		PRO	PEP	UDEUBI	GO:0006511	ubiquitin-dependent protein catabolic process	221.005	20.2838	Y
	FBgn0031060	CG14231	Tcs4		PRO	PEP		GO:0004222	metalloendopeptidase activity	233.558	14.7458	Y
	FBgn0034796	CG3700	CG3700		PRO	PEP	PEPSPROT-l	GO:0004252	serine-type endopeptidase activity	249.198	58.7959	Y
	FBgn0029804	CG3097	CG3097		PRO	PEP		GO:0004181	metallocarboxypeptidase activity	315.671	77.935	Y
	FBgn0026738	CG7857	CG7857		PRO	PEP	OTDEUBI	GO:0016579	protein deubiquitination	407.747	29.4301	Y
	FBgn0029791	CG4096	AdamTS-B		PRO	PEP	METZ	GO:0004222	metalloendopeptidase activity	550.814	25.9041	Y
	FBgn0029121	CG4852	Sras		PRO	PEP		GO:0004197	cysteine-type endopeptidase activity	590.055	16.8284	Y
	FBgn0284244	CG31728	l(2)k05911		PRO	PEP	PEPSPROT-l	GO:0004252	serine-type endopeptidase activity	691.411	28.7174	Y
	FBgn0024992	CG2658	Spg7		PRO	PEP		GO:0004222	metalloendopeptidase activity	694.992	18.1093	Y
	FBgn0035049	CG4859	Mmp1		PRO	PEP		GO:0004222	metalloendopeptidase activity	1076.37	18.0834	Y
	FBgn0034436	CG11961	CG11961		PRO	PEP		IPR007484	Peptidase M28	1124.65	83.4438	Y
	FBgn0036436	CG4914	CG4914		PRO	PEP	PEPSPROT-l	GO:0004252	serine-type endopeptidase activity	1315.16	103.539	Y
	FBgn0011653	CG15002	mas		PRO	PEP	PEPS1H	GO:0004252	serine-type endopeptidase activity	1379.66	53.7368	Y
	FBgn0026150	CG6291	ApepP		PRO	PEP		GO:0070006	metalloaminopeptidase activity	1457.26	88.8244	Y
	FBgn0039108	CG10232	CG10232		PRO	PEP	PEPSPROT-l	GO:0004252	serine-type endopeptidase activity	1536.59	35.7434	Y
	FBgn0027053	CG14884	CSN5		PRO	PEP	JDDEUBI	GO:0000338	protein deneddylation	1553.07	96.1499	Y
	FBgn0029819	CG3016	Usp30		PRO	PEP	UDEUBI	GO:0004843	thiol-dependent ubiquitin-specific protease activity	1694.74	25.5633	Y
	FBgn0287767	CG17337	Cndp2		PRO	PEP		GO:0008237	metallopeptidase activity	1941.67	98.0825	Y
	FBgn0032216	CG5384	Usp14		PRO	PEP	UDEUBI	GO:0004843	thiol-dependent ubiquitin-specific protease activity	3571.02	150.963	Y
	FBgn0085308	CG34279	CG34279		PRO	PEP		IPR002350	Kazal domain		1.0235	Y
	FBgn0085305	CG34276	CG34276		PRO	PEP		GO:0004867	serine-type endopeptidase inhibitor activity		1.29058	Y
	FBgn0085218	CG34189	CG34189		PRO	PEP		IPR036084	Serine protease inhibitor-like superfamily		1.36384	Y
	FBgn0261634	CG42717	CG42717		PRO	PEP		GO:0004867	serine-type endopeptidase inhibitor activity		1.45653	Y
	FBgn0053460	CG33460	CG33460		PRO	PEP	PEPS1H	GO:0004252	serine-type endopeptidase activity		1.54666	Y
	FBgn0069056	CG33226	CG33226		PRO	PEP	PEPSPRO	GO:0004252	serine-type endopeptidase activity		1.7188	Y
	FBgn0259950	CG42460	CG42460		PRO	PEP		GO:0004867	serine-type endopeptidase inhibitor activity		2.67394	Y
	FBgn0053465	CG33465	CG33465		PRO	PEP	PEPS1H	GO:0004252	serine-type endopeptidase activity		2.83114	Y
	FBgn0262587	CG43124	CG43124		PRO	PEP	PEPS1H	GO:0004252	serine-type endopeptidase activity		4.2239	Y
	FBgn0262808	CG43179	CG43179		PRO	PEP		IPR031986	Serine protease gd, N-terminal domain		4.76484	Y
	FBgn0004629	CG8050	Cys		PRO	PEP		GO:0004869	cysteine-type endopeptidase inhibitor activity		8.82476	Y
	FBgn0085292	CG34263	CG34263		PRO	PEP		IPR002350	Kazal domain		13.7002	Y
	FBgn0260645	CG42537	CG42537		PRO	PEP		GO:0004867	serine-type endopeptidase inhibitor activity		15.5689	Y
	FBgn0266569	CG42259	CG42259		PRO	PEP		IPR036084	Serine protease inhibitor-like superfamily		35.8155	Y
	FBgn0000542	CG2904	ec		PRO	PEP	UDEUBI	GO:0004843	thiol-dependent ubiquitin-specific protease activity		51.9459	Y
	FBgn0058160	CG40160	CG40160		PRO	PEP	PEPS1H	GO:0004252	serine-type endopeptidase activity		68.3521	Y
	FBgn0039219	CG13630	CG13630		PRO	PEP		GO:0004177	aminopeptidase activity		76.9801	Y
	FBgn0040493	CG7340	grsm		PRO	PEP		GO:0004177	aminopeptidase activity		172.754	Y
	FBgn0063923	CG1220	Kaz1-ORFB		PRO	PEP		IPR002350	Kazal domain		0.747213	N
101274	FBgn0035426	CG12078	CG12078	WA	PRO	PHO	HADPHO/HADEHA	GO:0004722	protein serine/threonine phosphatase activity	4.53949	1.02467	Y
107386	FBgn0005777	CG8402	PpD3	WA(s)/S/V+	PRO	PHO	PPHO	GO:0004721	phosphoprotein phosphatase activity	1842.89	56.4086	Y
102071	FBgn0038655	CG14297	CG14297	WA/S	PRO	PHO	CTYRPHO	GO:0004725	protein tyrosine phosphatase activity	3.89224	0.0956404	N
105399	FBgn0030208	CG2890	PPP4R2r	EPL // wt	PRO	PHO		GO:0030289	protein phosphatase 4Complex	4222.38	199.897	Y
50642	FBgn0040076	CG33747	primo-2	EPL/nec	PRO	PHO	CTYRPHO	GO:0004726	non-membrane spanning protein tyrosine phosphatase activity		0.372333	N
104427	FBgn0028341	CG32697	Ptpmeg2	EPL/nec	PRO	PHO	CTYRPHO	GO:0004725	protein tyrosine phosphatase activity		14.7507	Y
	FBgn0035004	CG15874	Pgam5-2	WF(s)	PRO	PHO	USTPHO	GO:0006470	protein dephosphorylation	4.13147	0.0336122	N
103516	FBgn0001281	CG7931	janB	WF(s)	PRO	PHO		GO:0035971	peptidyl-histidine dephosphorylation	4.33153	0.970947	N
100121	FBgn0032632	CG6380	CG6380	WF(s)	PRO	PHO		GO:0004864	protein phosphatase inhibitor activity	4.33931	0	N
104211	FBgn0005779	CG8822	PpD6	WF(s)	PRO	PHO	PPHO	GO:0004722	protein serine/threonine phosphatase activity	4.42542	0	N
104452	FBgn0005778	CG10138	PpD5	WF(s)	PRO	PHO	PPHO	GO:0004722	protein serine/threonine phosphatase activity	4.77117	0	N
108490	FBgn0031333	CG5561	CG5561	WF(s)	PRO	PHO		GO:0016787	hydrolase activity	5.11414	0.0148845	N
104658	FBgn0030348	CG10352	CG10352	WF(s)	PRO	PHO		IPR036412	HAD-like superfamily	4.08584	18	Y
107996	FBgn0000464	CG10443	Lar	WF(s)	PRO	PHO	RTYRPHO	GO:0004725	protein tyrosine phosphatase activity	531.105	13.9099	Y
106180	FBgn0033021	CG10417	CG10417	WF(s)	PRO	PHO	MDPHO	GO:0004722	protein serine/threonine phosphatase activity	4599.82	127.433	Y
101392	FBgn0001280	CG7933	janA	WF(s)	PRO	PHO		GO:0035971	peptidyl-histidine dephosphorylation	6076.06	130.044	Y
102060	FBgn0025573	CG3245	PpN58A	WF(s) // wt	PRO	PHO	PPHO	GO:0004722	protein serine/threonine phosphatase activity	4.98435	0.0675261	N
109858	FBgn0267912	CG9819	CanA-14F	WF(s) // wt	PRO	PHO	PPHO	GO:0004722	protein serine/threonine phosphatase activity	10.6245	12.6552	Y
101973	FBgn0040963	CG18662	CG18662	WF(s)/ds	PRO	PHO		GO:0006470	protein dephosphorylation	4.33514	0.178414	N
100178	FBgn0035425	CG17746	CG17746	WF(s)/S	PRO	PHO	MDPHO	GO:0006470	protein dephosphorylation	1138.93	52.6739	Y
35025	FBgn0004103	CG5650	Pp1-87B	L	PRO	PHO	PPHO	GO:0004722	protein serine/threonine phosphatase activity	5870.57	440.792	Y
101547	FBgn0028429	CG10574	I-2	LL/EPL/nec	PRO	PHO		IPR007062	Protein phosphatase inhibitor 2	1032.06	56.7096	Y
110167	FBgn0030735	CG3632	CG3632	WM(s)	PRO	PHO	DSPHO	GO:0004725	protein tyrosine phosphatase activity	506.277	16.9073	Y
102021	FBgn0003140	CG10930	PpY-55A	nW	PRO	PHO	PPHO	GO:0004722	protein serine/threonine phosphatase activity	4.59237	0	N
103622	FBgn0051852	CG31852	Tap42	nW	PRO	PHO		GO:0000159	protein phosphatase type 2AComplex	894.946	74.49	Y
25317	FBgn0023177	CG32505	Pp4-19C	nW	PRO	PHO	PPHO	GO:0004722	protein serine/threonine phosphatase activity	3023.96	114.208	Y
41924	FBgn0004177	CG7109	mts	nW // S-P(s)	PRO	PHO	PP2AC	GO:0000159	protein phosphatase type 2AComplex	5695.49	353.293	Y
105525	FBgn0003134	CG6593	Pp1alpha-96A	nW/S-P(s)	PRO	PHO	PPHO	GO:0000164	protein phosphatase type 1Complex	459.95	43.7053	Y
101997	FBgn0003139	CG12217	PpV	PL	PRO	PHO	PPHO	GO:0004722	protein serine/threonine phosphatase activity	1787.8	34.6668	Y
49672	FBgn0260439	CG17291	Pp2A-29B	PL // S-P(s)	PRO	PHO	PP2AC	GO:0007059	chromosome segregation	5404.97	380.457	Y
104785	FBgn0029067	CG1696	Dd	S(L)/V-(L4)	PRO	PHO	HADPHO	GO:0071595	Nem1-Spo7 phosphataseComplex		29.9457	Y
104167	FBgn0004889	CG6235	tws	S(s)	PRO	PHO	PP2AC	GO:0005875	microtubule associatedComplex	3562.35	64.5041	Y
109622	FBgn0030582	CG14411	CG14411	S(w)	PRO	PHO	DSPHO	GO:0004725	protein tyrosine phosphatase activity	1185.34	28.2958	Y
101406	FBgn0027492	CG5643	wdb	S/WP	PRO	PHO	PP2AC	GO:0000159	protein phosphatase type 2AComplex	582.875	57.8405	Y
108744	FBgn0036369	CG10089	CG10089	V+(N)/WA	PRO	PHO	DSPHO	GO:0008138	protein tyrosine/serine/threonine phosphatase activity	5.85483	2.20961	Y
106825	FBgn0061515	CG6513	endos	V+(w)	PRO	PHO		GO:0034048	negative regulation of protein phosphatase type 2A activity		229.259	Y
104370	FBgn0015614	CG11217	CanB2	WD(w)	PRO	PHO		GO:0008597	calcium-dependent protein serine/threonine phosphatase regulator activity	1251.56	38.4614	Y
47314	FBgn0039694	CG7615	fig	wt	PRO	PHO	MDPHO	GO:0004722	protein serine/threonine phosphatase activity	4.25673	0.108262	N
105176	FBgn0024995	CG2680	CG2680	wt	PRO	PHO		GO:0006470	protein dephosphorylation	4.30387	0.338428	N
100241	FBgn0029949	CG15035	CG15035	wt	PRO	PHO	MDPHO	IPR039123	Protein phosphatase 2C	4.34012	0	N
39175	FBgn0034085	CG18243	Ptp52F	wt	PRO	PHO	RTYRPHO	GO:0004725	protein tyrosine phosphatase activity	4.35846	0.220582	N
108802	FBgn0030696	CG8509	CG8509	wt	PRO	PHO	PP2AA	GO:0019211	phosphatase activator activity	4.3857	0.088933	N
105565	FBgn0025821	CG14719	I-t	wt	PRO	PHO		GO:0004864	protein phosphatase inhibitor activity	4.45246	0	N
107621	FBgn0038744	CG4733	CG4733	wt	PRO	PHO	PPHO	IPR011992	EF-hand domain pair	4.48591	0.300224	N
12920	FBgn0041102	CG7929	ocn	wt	PRO	PHO		GO:0101006	Protein histidine phosphatase activity	4.49687	0.126607	N
101257	FBgn0035143	CG12169	Ppm1	wt	PRO	PHO	MDPHO	GO:0004722	protein serine/threonine phosphatase activity	4.52894	0	N
41421	FBgn0037826	CG14689	CG14689	wt	PRO	PHO		GO:0010923	negative regulation of phosphatase activity	4.54311	0.0726195	N
107849	FBgn0033322	CG8584	CG8584	wt	PRO	PHO	HADPHO	GO:0004722	protein serine/threonine phosphatase activity	4.61824	0	N
105568	FBgn0039421	CG6036	CG6036	wt	PRO	PHO	MDPHO	GO:0006470	protein dephosphorylation	4.71105	0	N
106098	FBgn0030976	CG7378	CG7378	wt	PRO	PHO	DSPHO	GO:0004725	protein tyrosine phosphatase activity	4.7653	0.333736	N
100216	FBgn0037365	CG2104	CG2104	wt	PRO	PHO	PP2AA	GO:0019211	phosphatase activator activity	4.79947	0.0210343	N
21984	FBgn0051025	CG31025	Ppi1	wt	PRO	PHO		GO:0008157	protein phosphatase 1 binding	4.84355	0.0255861	N
108964	FBgn0032626	CG12620	CG12620	wt	PRO	PHO		GO:0000164	protein phosphatase type 1Complex	4.90669	0.0732715	N
107770	FBgn0003132	CG9156	Pp1-13C	wt	PRO	PHO	PPHO	GO:0000164	protein phosphatase type 1Complex	4.98474	0.109738	N
25370	FBgn0040967	CG18666	CG18666	wt	PRO	PHO		GO:0004864	protein phosphatase inhibitor activity	5.3734	0.380125	N
103317	FBgn0052568	CG32568	CG32568	wt	PRO	PHO		GO:0000159	protein phosphatase type 2AComplex	5.48755	0.190923	N
102397	FBgn0267486	CG7180	Ptp36E	wt	PRO	PHO	CTYRPHO	GO:0004725	protein tyrosine phosphatase activity	5.50384	0	N
110595	FBgn0031294	CG31795	IA-2	wt	PRO	PHO	RTYRPHO	GO:0006470	protein dephosphorylation	6.13698	0.0659434	N
24443	FBgn0034104	CG15705	CG15705	wt	PRO	PHO		GO:0000164	protein phosphatase type 1Complex	6.23957	0	N
35105	FBgn0265959	CG44746	rdgC	wt	PRO	PHO	PPHO	GO:0006470	protein dephosphorylation	6.8002	0.0108145	N
107247	FBgn0051391	CG31391	CG31391	wt	PRO	PHO	TRFS	IPR026142	Protein phosphatase 1 regulatory subunit 36	6.88816	0.846519	N
110123	FBgn0261399	CG41534	Pp1-Y1	wt	PRO	PHO	PPHO	GO:0000164	protein phosphatase type 1Complex		0	N
101474	FBgn0034558	CG9236	Cib2	wt	PRO	PHO		GO:0004723	calcium-dependent protein serine/threonine phosphatase activity	4.34279	2.25474	Y
105484	FBgn0039742	CG15528	CG15528	wt	PRO	PHO	DSPHO	GO:0004725	protein tyrosine phosphatase activity	4.44791	1.1263	Y
110360	FBgn0032749	CG10493	Phlpp	wt	PRO	PHO	MDPHO	GO:0004722	protein serine/threonine phosphatase activity	4.74032	4	Y
100845	FBgn0034713	CG11291	CG11291	wt	PRO	PHO	HADEHA	GO:0004721	phosphoprotein phosphatase activity	4.80895	2	Y
102474	FBgn0051469	CG31469	CG31469	wt	PRO	PHO	CTYRPHO	GO:0004725	protein tyrosine phosphatase activity	9.64239	4.46353	Y
48995	FBgn0051467	CG31467	CG31467	wt	PRO	PHO		GO:0010923	negative regulation of phosphatase activity	11.6597	7.71405	Y
107658	FBgn0039026	CG7029	CG7029	wt	PRO	PHO		GO:0008157	protein phosphatase 1 binding	31.825	15.5441	Y
104729	FBgn0036212	CG11597	CG11597	wt	PRO	PHO	PPHO	GO:0000159	protein phosphatase type 2AComplex	51.0151	7.94399	Y
105249	FBgn0022768	CG2984	Pp2C1	wt	PRO	PHO	MDPHO	IPR015655	Protein phosphatase 2C family	206.257	12.0062	Y
103931	FBgn0004369	CG11516	Ptp99A	wt	PRO	PHO	RTYRPHO	GO:0004725	protein tyrosine phosphatase activity	291.412	22.3874	Y
104761	FBgn0014007	CG10975	Ptp69D	wt	PRO	PHO	RTYRPHO	GO:0005001	transmembrane receptor protein tyrosine phosphatase activity	339.117	26.602	Y
107208	FBgn0039137	CG13604	Epp	wt	PRO	PHO		GO:0016791	phosphatase activity	344.934	26.2669	Y
104296	FBgn0051457	CG31457	CG31457	wt	PRO	PHO		GO:0008157	protein phosphatase 1 binding	374.508	18.9293	Y
41913	FBgn0016698	CG3289	Ptpa	wt	PRO	PHO	PP2AA	GO:0045175	basal protein localization	435.626	40.4534	Y
110443	FBgn0004370	CG1817	Ptp10D	wt	PRO	PHO	RTYRPHO	GO:0005001	transmembrane receptor protein tyrosine phosphatase activity	522.459	29.4678	Y
103354	FBgn0027515	CG7115	CG7115	wt	PRO	PHO	MDPHO	GO:0006470	protein dephosphorylation	558.882	16.7116	Y
27232	FBgn0004368	CG6899	Ptp4E	wt	PRO	PHO	RTYRPHO	GO:0005001	transmembrane receptor protein tyrosine phosphatase activity	674.316	8.90908	Y
101335	FBgn0032702	CG10376	CG10376	wt	PRO	PHO	MDPHO	GO:0004722	protein serine/threonine phosphatase activity	685.969	24.4209	Y
32956	FBgn0031194	CG17598	CG17598	wt	PRO	PHO	MDPHO	GO:0004721	phosphoprotein phosphatase activity	690.473	38.2671	Y
107271	FBgn0029958	CG12151	Pdp	wt	PRO	PHO	MDPHO	GO:0004721	phosphoprotein phosphatase activity	741.584	23.2018	Y
101539	FBgn0036556	CG5830	hzg	wt	PRO	PHO	HADPHO	GO:0006470	protein dephosphorylation	894.733	34.9685	Y
108888	FBgn0267487	CG9181	Ptp61F	wt	PRO	PHO	CTYRPHO	GO:0004725	protein tyrosine phosphatase activity	1422.75	52.1676	Y
27720	FBgn0027526	CG6697	Ublcp1	wt	PRO	PHO	HADPHO	GO:0004722	protein serine/threonine phosphatase activity	1423.49	62.9202	Y
103740	FBgn0261985	CG1228	Ptpmeg	wt	PRO	PHO	CTYRPHO	GO:0004725	protein tyrosine phosphatase activity	1470.42	42.3142	Y
104806	FBgn0033224	CG1553	Nop17l	wt	PRO	PHO		GO:0008157	protein phosphatase 1 binding	2163.01	57.7963	Y
103144	FBgn0011826	CG9842	Pp2B-14D	wt	PRO	PHO	PPHO	GO:0004722	protein serine/threonine phosphatase activity	2332.61	37.7399	Y
100800	FBgn0035228	CG12091	CG12091	wt	PRO	PHO	MDPHO	GO:0004722	protein serine/threonine phosphatase activity	2356.66	66.7198	Y
107836	FBgn0024734	CG4993	PRL-1	wt	PRO	PHO	DSPHO	GO:0004727	prenylated protein tyrosine phosphatase activity	2965.88	122.428	Y
110219	FBgn0023517	CG14816	Pgam5	wt	PRO	PHO	USTPHO	GO:0004722	protein serine/threonine phosphatase activity	3000.7	69.7906	Y
104677	FBgn0000711	CG2096	flw	wt	PRO	PHO	PPHO	GO:0000164	protein phosphatase type 1Complex	3007.26	30.971	Y
104774	FBgn0039111	CG10371	PTPMT1	wt	PRO	PHO	DSPHO	GO:0005739	mitochondrion		21.3282	Y
105122	FBgn0062449	CG13197	CG13197	wt	PRO	PHO	DSPHO	GO:0004725	protein tyrosine phosphatase activity		26.8383	Y
7901-R2	FBgn0042693	CG7913	wrd	wt	PRO	PHO	PP2AC	GO:0000159	protein phosphatase type 2AComplex		60.923	Y
107578	FBgn0028965	CG9933	CG9933	wt	PRO	PHO		GO:0000164	protein phosphatase type 1Complex		63.1373	Y
108990	FBgn0261802	CG42748	CG42748	wt	PRO	PHO		GO:0008157	protein phosphatase 1 binding		69.3874	Y
103044	FBgn0036862	CG9619	Gbs-76A	wt // wt	PRO	PHO		GO:0008157	protein phosphatase 1 binding	23.334	2.82376	Y
108859	FBgn0026402	CG8980	NiPp1	wt // wt	PRO	PHO		GO:0035308	negative regulation of protein dephosphorylation	528.007	38.8132	Y
22781	FBgn0052685	CG32685	ZAP3	wt // wt	PRO	PHO		GO:0008157	protein phosphatase 1 binding	1770.56	32.7925	Y
	FBgn0010015	CG1455	CanA1		PRO	PHO	PPHO	IPR006186	Serine/threonine-specific protein phosphatase/bis(5-nucleosyl)-tetraphosphatase	4.73595	0.148158	N
	FBgn0051244	CG31244	CG31244		PRO	PHO		GO:0008157	protein phosphatase 1 binding	4.83852	0.240358	N
	FBgn0046698	CG40448	Pp1-Y2		PRO	PHO	PPHO	GO:0004722	protein serine/threonine phosphatase activity		0	N
	FBgn0069938	CG41106	CG41106		PRO	PHO		GO:0071595	Nem1-Spo7 phosphatase complex		0.508061	N
	FBgn0016641	CG9856	PTP-ER		PRO	PHO	CTYRPHO	GO:0004725	protein tyrosine phosphatase activity	359.664	16.4462	Y
	FBgn0036801	CG6896	MYPT-75D		PRO	PHO		GO:0008157	protein phosphatase 1 binding	509.808	9.06969	Y
	FBgn0027506	CG6542	EDTP		PRO	PHO	DSPHO	GO:0004725	protein tyrosine phosphatase activity	671.947	26.112	Y
	FBgn0259227	CG42327	CG42327		PRO	PHO	RTYRPHO	GO:0004725	protein tyrosine phosphatase activity		15.9385	Y
	FBgn0040077	CG33748	primo-1		PRO	PHO	CTYRPHO	GO:0004725	protein tyrosine phosphatase activity		65.3609	Y
102016	FBgn0023175	CG1519	Prosalpha7	EPL	PRO	PTS	PROSUB	GO:0000502	proteasomeComplex		312.891	Y
103733	FBgn0028691	CG10230	Rpn9	EPL/nec	PRO	PTS	PROSUB	GO:0000502	proteasomeComplex	4.93077	118	Y
105385	FBgn0028837	CG6932	CSN6	EPL/nec	PRO	PTS	COP9	GO:0008237	metallopeptidase activity	1253.62	87.9558	Y
105413	FBgn0050349	CG30349	CG30349	EPL/nec	PRO	PTS		IPR007148	Small-subunit processome, Utp12	1536.19	83.3014	Y
103803	FBgn0027054	CG8725	CSN4	EPL/nec	PRO	PTS	COP9	GO:0000338	protein deneddylation	2266.13	78.4385	Y
103939	FBgn0028695	CG7762	Rpn1	EPL/nec	PRO	PTS	PROSUB	GO:0008540	proteasome regulatory particle, base subcomplex	3697.96	190.585	Y
101467	FBgn0028688	CG5378	Rpn7	EPL/nec	PRO	PTS	PROSUB	GO:0008541	proteasome regulatory particle, lid subcomplex	4521.65	230.114	Y
103942	FBgn0028689	CG10149	Rpn6	EPL/nec	PRO	PTS	PROSUB	GO:0005838	proteasome regulatory particle	4579.06	221.913	Y
106457	FBgn0028692	CG11888	Rpn2	EPL/nec	PRO	PTS	PROSUB	GO:0000502	proteasomeComplex	5409.69	82.1519	Y
101990	FBgn0250746	CG12000	Prosbeta7	EPL/nec	PRO	PTS	PROSUB	GO:0000502	proteasomeComplex	6670.92	330.713	Y
49681	FBgn0263121	CG18495	Prosalpha1	EPL/nec	PRO	PTS	PROSUB	GO:0005839	proteasomeCoreComplex		7.80125	Y
108573	FBgn0002787	CG3416	Rpn8	EPL/nec	PRO	PTS	PROSUB	GO:0005838	proteasome regulatory particle		104.392	Y
100620	FBgn0020369	CG1489	Rpt6	EPL/nec	PRO	PTS	PROSUB	GO:0008540	proteasome regulatory particle, base subcomplex		240.768	Y
103575	FBgn0023174	CG3329	Prosbeta2	EPL/nec	PRO	PTS	PROSUB	GO:0000502	proteasomeComplex		335.315	Y
100561	FBgn0026380	CG11981	Prosbeta3	EPL/nec	PRO	PTS	PROSUB	GO:0000502	proteasomeComplex		349.219	Y
108834	FBgn0028687	CG1341	Rpt1	EPL/nec // S-P(s)	PRO	PTS	PROSUB	GO:0008540	proteasome regulatory particle, base subcomplex	5434.88	254.29	Y
100539	FBgn0034218	CG18467	CG18467	WF(s)	PRO	PTS		GO:0043161	proteasome-mediated ubiquitin-dependent proteinCatabolic process	4.46354	0.210176	N
106943	FBgn0034842	CG9868	Prosbeta5R1	WF(s)	PRO	PTS	PROSUB	GO:0004175	endopeptidase activity	4.59278	0	N
101203	FBgn0265606	CG17268	Prosalpha4T1	WF(s)	PRO	PTS	PROSUB	GO:0004298	threonine-type endopeptidase activity		0	N
110634	FBgn0032305	CG6700	CG6700	WF(s)	PRO	PTS		IPR000717	ProteasomeComponent (PCI) domain	1711.93	69.3481	Y
103481	FBgn0011327	CG3431	Uch-L5	WF(s)	PRO	PTS	PROSUB	GO:0004843	thiol-dependent ubiquitin-specific protease activity	2985.92	129.986	Y
108141	FBgn0029812	CG18341	Prosbeta2R1	WF(s)/ds	PRO	PTS	PROSUB	GO:0019774	proteasomeCoreComplex, beta-subunitComplex	4.07186	0	N
110471	FBgn0033886	CG13349	Rpn13	WF(s)/ds // wt	PRO	PTS	PROSUB	GO:0006511	ubiquitin-dependent proteinCatabolic process	3987.38	101.059	Y
19081	FBgn0032596	CG17331	Prosbeta4	LL // S-P(s)	PRO	PTS	PROSUB	GO:0005839	proteasomeCoreComplex	6622.18	307.178	Y
35924	FBgn0010590	CG8392	Prosbeta1	LL/EPL	PRO	PTS	PROSUB	GO:0005839	proteasomeCoreComplex		333.343	Y
52663	FBgn0028685	CG3455	Rpt4	LL/EPL/nec	PRO	PTS	PROSUB	GO:0008540	proteasome regulatory particle, base subcomplex	3973.37	209.435	Y
107661	FBgn0266666	CG13779	Sem1	LL/EPL/nec	PRO	PTS		GO:0008541	proteasome regulatory particle, lid subcomplex	5559.15	455.083	Y
108582	FBgn0261396	CG42641	Rpn3	LL/EPL/nec	PRO	PTS	PROSUB	GO:0005838	proteasome regulatory particle		193.24	Y
108090	FBgn0051855	CG31855	CG31855	WM	PRO	PTS		GO:0032434	regulation of proteasomal ubiquitin-dependent proteinCatabolic process	1189.39	56.4706	Y
109495	FBgn0052676	CG32676	stx	WM(s)	PRO	PTS		GO:0010499	proteasomal ubiquitin-independent proteinCatabolic process	1308.85	41.1795	Y
48044	FBgn0013746	CG9556	alien	PL/F(s)/S(s)/V+	PRO	PTS	COP9	GO:0008180	COP9 signalosome	3073.41	128.541	Y
108380	FBgn0016697	CG10938	Prosalpha5	PL/nec/nW	PRO	PTS	PROSUB	GO:0005839	proteasomeCoreComplex		333.481	Y
107628	FBgn0029134	CG12323	Prosbeta5	PL/nW	PRO	PTS	PROSUB	GO:0000502	proteasomeComplex		265.124	Y
100703	FBgn0250843	CG4904	Prosalpha6	PL/nW	PRO	PTS	PROSUB	GO:0019773	proteasomeCoreComplex, alpha-subunitComplex		338.828	Y
40691	FBgn0028836	CG2038	CSN7	PL/nW // S-P(w)	PRO	PTS	COP9	GO:0000338	protein deneddylation		139.36	Y
110477	FBgn0027057	CG3889	CSN1b	S(s)/CD	PRO	PTS	COP9	IPR033008	COP9 signalosome complex subunit 1	917.002	82.4454	Y
101516	FBgn0027055	CG18332	CSN3	S(s)/V+	PRO	PTS	COP9	GO:0000338	protein deneddylation	1569.69	71.4667	Y
50566	FBgn0261437	CG42522	CSN8	S/WA/V+	PRO	PTS	COP9	GO:0008180	COP9 signalosome		159.176	Y
107551	FBgn0036224	CG7257	Rpt4R	S/nW	PRO	PTS	PROSUB	GO:0043161	proteasome-mediated ubiquitin-dependent proteinCatabolic process	4.43614	0.0222706	N
105712	FBgn0004066	CG3422	Prosalpha4	WD	PRO	PTS	PROSUB	GO:0005839	proteasomeCoreComplex		321.253	Y
18253	FBgn0029816	CG12729	CG12729	wt	PRO	PTS		IPR021625	PI31 proteasome regulator, N-terminal	4.43744	0	N
103323	FBgn0037296	CG12161	Prosbeta2R2	wt	PRO	PTS	PROSUB	GO:0004175	endopeptidase activity	4.58752	0.0592589	N
47267	FBgn0031442	CG17301	Prosbeta4R1	wt	PRO	PTS	PROSUB	GO:0004298	threonine-type endopeptidase activity	4.76955	0	N
100337	FBgn0031443	CG17302	Prosbeta4R2	wt	PRO	PTS	PROSUB	GO:0004298	threonine-type endopeptidase activity	4.78244	0.00916526	N
105002	FBgn0039788	CG2241	Rpt6R	wt	PRO	PTS	PROSUB	GO:0043161	proteasome-mediated ubiquitin-dependent proteinCatabolic process	5.18178	0.213056	N
35023	FBgn0032492	CG5648	Prosalpha6T	wt	PRO	PTS	PROSUB	GO:0004298	threonine-type endopeptidase activity		0	N
106615	FBgn0029745	CG6789	Rpn13R	wt	PRO	PTS	PROSUB	GO:0008541	proteasome regulatory particle, lid subcomplex	10.5411	0.144281	Y
25452	FBgn0037350	CG2911	Dph4	wt	PRO	PTS		IPR001623	DnaJ domain	51.2043	6.95044	Y
110309	FBgn0037742	CG9475	Rpt3R	wt	PRO	PTS	PROSUB	GO:0043161	proteasome-mediated ubiquitin-dependent proteinCatabolic process	58.7085	5.54383	Y
105393	FBgn0033540	CG11887	Elp2	wt	PRO	PTS		GO:0000502	proteasomeComplex	251.211	58.0856	Y
27372	FBgn0036994	CG5199	CG5199	wt	PRO	PTS		GO:0071630	nucleus-associated proteasomal ubiquitin-dependent proteinCatabolic process	295.159	29.3613	Y
6923	FBgn0023511	CG3810	Edem1	wt	PRO	PTS	AMANN	GO:0030433	ER-associated ubiquitin-dependent proteinCatabolic process	424.137	13.3033	Y
108567	FBgn0033698	CG8858	CG8858	wt	PRO	PTS		GO:0000502	proteasomeComplex	487.684	43.4593	Y
32174	FBgn0033781	CG13319	CG13319	wt	PRO	PTS		GO:0000502	proteasomeComplex	798.666	63.4512	Y
24700	FBgn0036136	CG6233	Ufd1-like	wt	PRO	PTS		GO:0000502	proteasomeComplex	998.586	85.1476	Y
101179	FBgn0037378	CG2046	PSMG1	wt	PRO	PTS		GO:0000502	proteasomeComplex	1105.7	78.7026	Y
106486	FBgn0038577	CG12321	CG12321	wt	PRO	PTS		GO:0000502	proteasomeComplex	1684.42	77.9561	Y
110732	FBgn0024314	CG5105	Plap	wt	PRO	PTS		GO:0043161	proteasome-mediated ubiquitin-dependent proteinCatabolic process	2379.3	95.8346	Y
21799	FBgn0028693	CG4157	Rpn12	wt	PRO	PTS	PROSUB	GO:0000502	proteasomeComplex	3890.47	234.214	Y
19273	FBgn0028694	CG18174	Rpn11	wt	PRO	PTS	PROSUB	GO:0008541	proteasome regulatory particle, lid subcomplex	4759.88	271.374	Y
107504	FBgn0028690	CG1100	Rpn5	wt	PRO	PTS	PROSUB	GO:0000502	proteasomeComplex	8043.21	250.347	Y
105973	FBgn0015282	CG5289	Rpt2	wt	PRO	PTS	PROSUB	GO:0005838	proteasome regulatory particle		285.495	Y
101409	FBgn0086134	CG5266	Prosalpha2	wt	PRO	PTS	PROSUB	GO:0004298	threonine-type endopeptidase activity		410.527	Y
101943	FBgn0017556	CG4569	Prosalpha4T2	wt // wt	PRO	PTS	PROSUB	GO:0019773	proteasomeCoreComplex, alpha-subunitComplex		0.0136864	N
	FBgn0051742	CG31742	Prosbeta5R2		PRO	PTS	PROSUB	GO:0004298	threonine-type endopeptidase activity	4.14401	0	N
	FBgn0036465	CG11552	Rpn12R		PRO	PTS	PROSUB	GO:0006511	ubiquitin-dependent protein catabolic process	4.33394	0	N
	FBgn0030370	CG1950	Uch-L5R		PRO	PTS	PROSUB	GO:0005838	proteasome regulatory particle	5.21864	0	N
	FBgn0028838	CG4697	CSN1a		PRO	PTS	COP9	GO:0008180	COP9 signalosome		0	N
	FBgn0261395	CG1736	Prosalpha3T		PRO	PTS	PROSUB	GO:0019773	proteasome core complex, alpha-subunit complex		0	N
	FBgn0032480	CG5682	Edem2		PRO	PTS	AMANN	GO:0030433	ER-associated ubiquitin-dependent protein catabolic process	99.1167	17.5229	Y
	FBgn0050382	CG30382	Prosalpha1R		PRO	PTS	PROSUB	GO:0004298	threonine-type endopeptidase activity	113.495	368.35	Y
	FBgn0031253	CG11885	CG11885		PRO	PTS		GO:0000502	proteasome complex	842.651	65.1558	Y
	FBgn0030457	CG12096	CG12096		PRO	PTS		IPR019538	26S proteasome non-ATPase regulatory subunit 5	866.828	46.7863	Y
	FBgn0028686	CG16916	Rpt3		PRO	PTS	PROSUB	GO:0005838	proteasome regulatory particle	3838.23	217.399	Y
	FBgn0032884	CG9324	Pomp		PRO	PTS		GO:0000502	proteasome complex	4140.39	340.427	Y
	FBgn0015283	CG7619	Rpn10		PRO	PTS	PROSUB	GO:0000502	proteasome complex		220.067	Y
	FBgn0028684	CG10370	Rpt5		PRO	PTS	PROSUB	GO:0005838	proteasome regulatory particle		235.317	Y
	FBgn0002284	CG4097	Prosbeta6		PRO	PTS	PROSUB	GO:0043161	proteasome-mediated ubiquitin-dependent protein catabolic process		310.466	Y
	FBgn0261394	CG9327	Prosalpha3		PRO	PTS	PROSUB	GO:0000502	proteasome complex		351.833	Y
28995	FBgn0030823	CG8918	TTLL1A	WA	PRO	MOD	AAAL	GO:0018095	protein polyglutamylation	4.40688	0.0370969	N
103601	FBgn0031975	CG7356	Tg	WA	PRO	MOD	AATRA	GO:0045087	innate immune response	5.74237	2.91944	Y
107133	FBgn0035334	CG8993	CG8993	WA	PRO	MOD	OXR	GO:0015035	protein disulfide oxidoreductase activity	843.015	80.4404	Y
109417	FBgn0032671	CG7200	JMJD4	EPL	PRO	MOD		GO:0018126	protein hydroxylation	765.209	31.1604	Y
100761	FBgn0035853	CG7375	UbcE2M	EPL	PRO	MOD	NEDD8TRA	GO:0004842	ubiquitin-protein transferase activity	2614.03	86.6335	Y
104007	FBgn0010602	CG3018	lwr	EPL	PRO	MOD		GO:0061665	SUMO ligase activity	10792.8	464.116	Y
105924	FBgn0011761	CG4193	dhd	EPL/nec	PRO	MOD	OXR	GO:0015035	protein disulfide oxidoreductase activity	5.23954	0.0463711	N
110689	FBgn0031020	CG12202	Naa15-16	EPL/nec // S-P(s)	PRO	MOD	N-TACETRA	GO:0031415	NatA complex		86.4079	Y
28021	FBgn0020392	CG7436	Nmt	EPL/nec/nW	PRO	MOD		GO:0006499	N-terminal protein myristoylation	3740.42	140.766	Y
104564	FBgn0039782	CG15539	CG15539	WF(s)	PRO	MOD	OXR	GO:0018401	peptidyl-proline hydroxylation to 4-hydroxy-L-proline	4.24905	0	N
101020	FBgn0039616	CG11828	CG11828	WF(s)	PRO	MOD	OXR	IPR006620	Prolyl 4-hydroxylase, alpha subunit	4.39356	0.166266	N
104306	FBgn0051851	CG31851	Naa20B	WF(s)	PRO	MOD	N-TACETRA	GO:0008080	N-acetyltransferase activity	4.53834	0.164407	N
100678	FBgn0039784	CG9698	CG9698	WF(s)	PRO	MOD	OXR	GO:0055114	oxidation-reduction process	4.60061	0	N
106429	FBgn0051013	CG31013	CG31013	WF(s)	PRO	MOD	OXR	GO:0018401	peptidyl-proline hydroxylation to 4-hydroxy-L-proline	5.08388	0	N
106602	FBgn0034459	CG16716	TTLL6A	WF(s)	PRO	MOD	AAAL	GO:0018094	protein polyglycylation	7.47694	0	N
101484	FBgn0034075	CG8421	Asph	WF(s)	PRO	MOD	OXR	GO:0018193	peptidyl-amino acid modification	8.90998	1.59896	Y
104401	FBgn0034729	CG10327	CG10344	WF(s)	PRO	MOD	PALTRA	GO:0018345	protein palmitoylation	56.5361	33.0592	Y
105965	FBgn0039489	CG5880	CG5880	WF(s)	PRO	MOD	PALTRA	GO:0018345	protein palmitoylation	167.839	7.19116	Y
103484	FBgn0031494	CG17219	CG17219	WF(s)	PRO	MOD	TRFS	GO:0008757	S-adenosylmethionine-dependent methyltransferase activity	332.738	16.8504	Y
106128	FBgn0031604	CG15433	Elp3	WF(s)	PRO	MOD	TRFS	IPR016181	Acyl-CoA N-acyltransferase	463.541	42.3216	Y
108592	FBgn0037842	CG6567	CG6567	WF(s)	PRO	MOD		GO:0002084	protein depalmitoylation	638.844	41.0752	Y
106694	FBgn0033225	CG1550	TTLL12	WF(s)	PRO	MOD	AAAL	IPR004344	Tubulin-tyrosine ligase/Tubulin polyglutamylase	641.2	45.0807	Y
106238	FBgn0027508	CG4719	Tnks	WF(s)	PRO	MOD		GO:0006471	protein ADP-ribosylation		11.1391	Y
100877	FBgn0051524	CG31524	CG31524	WF(s) // wt	PRO	MOD	OXR	GO:0018401	peptidyl-proline hydroxylation to 4-hydroxy-L-proline	4.66107	0	N
40833	FBgn0034455	CG11007	CG11007	WF(s) // wt	PRO	MOD		IPR036249	Thioredoxin-like superfamily	294.439	14.963	Y
110646	FBgn0038424	CG17565	CG17565	WF(s) // wt	PRO	MOD	PRETRA	GO:0018343	protein farnesylation	459.805	33.6349	Y
101769	FBgn0024362	CG11412	Naa30A	WF(s) // wt	PRO	MOD	N-TACETRA	GO:0016573	histone acetylation	1169.94	41.9535	Y
100476	FBgn0260941	CG42318	app	WF(s) // wt	PRO	MOD	PALTRA	GO:0019706	protein-cysteine S-palmitoyltransferase activity		10.3134	Y
108669	FBgn0033815	CG4676	CG4676	WF(s)/ds	PRO	MOD	PALTRA	GO:0019706	protein-cysteine S-palmitoyltransferase activity	4.22746	0.305802	N
107152	FBgn0037251	CG9804	CG9804	WF(s)/ds	PRO	MOD	TRFS	GO:0009249	protein lipoylation	621.635	12.4319	Y
103372	FBgn0037377	CG1218	CG1218	WF(s)/ds	PRO	MOD		GO:0010835	regulation of protein ADP-ribosylation	722.503	47.0269	Y
101499	FBgn0019662	CG8593	qm	L	PRO	MOD	PRETRA	GO:0008299	isoprenoid biosynthetic process	191.827	16.9159	Y
105147	FBgn0037467	CG1104	Ufl1	LL/EPL/nec	PRO	MOD	UFM1TRA	GO:0012505	endomembrane system	669.53	0	Y
106769	FBgn0039305	CG11858	CG11858	LL/EPL/nec	PRO	MOD	ISO	IPR000297	Peptidyl-prolyl cis-trans isomerase, PpiC-type	2729.52	192.644	Y
105980	FBgn0264922	CG4494	smt3	LL/EPL/nec	PRO	MOD		GO:0016925	protein sumoylation	16299.5	1947.98	Y
47257	FBgn0029512	CG12276	Aos1	nW	PRO	MOD	SUMOA	GO:0019948	SUMO activating enzyme activity	7151.02	268.235	Y
34409	FBgn0086708	CG32130	stv	nW // S-P(s)	PRO	MOD		GO:0006497	protein lipidation	2375.5	10.2881	Y
110795	FBgn0032477	CG5287	Alg7	PL	PRO	MOD		GO:0008963	phospho-N-acetylmuramoyl-pentapeptide-transferase activity	163.974	11.7571	Y
103524	FBgn0035713	CG10107	velo	PL/WM/S-P	PRO	MOD		GO:0016926	protein desumoylation	1025.2	67.889	Y
110648	FBgn0020653	CG2151	Trxr-1	PL/nec	PRO	MOD	OXR	IPR006338	Thioredoxin/glutathione reductase selenoprotein	7933.72	222.381	Y
106315	FBgn0025638	CG16982	Roc1a	PL/nec/nW	PRO	MOD	NEDD8TRA	GO:0016567	protein ubiquitination	440.279	401.444	Y
110771	FBgn0024558	CG31289	Dph5	PL/nec/nW	PRO	MOD		GO:0004164	diphthine synthase activity	2024.89	149.385	Y
20599	FBgn0030359	CG18130	CG18130	PL/nW	PRO	MOD		IPR036249	Thioredoxin-like superfamily		0.573118	N
105123	FBgn0037293	CG12007	CG12007	PL/nW // S-P	PRO	MOD	PRETRA	GO:0018344	protein geranylgeranylation	468.259	20.1058	Y
33386	FBgn0028970	CG18627	betaggt-II	PL/nW // S-P	PRO	MOD	PRETRA	GO:0018344	protein geranylgeranylation		15.7683	Y
110288	FBgn0015000	CG3469	betaggt-I	PL/nW // S-P	PRO	MOD	PRETRA	GO:0004661	protein geranylgeranyltransferase activity		27.6274	Y
	FBgn0025373	CG12389	Fpps	S	PRO	MOD	PRETRA	GO:0045337	farnesyl diphosphate biosynthetic process	2530.33	112.153	Y
106744	FBgn0033538	CG11883	CG11883	S-P // S-P	PRO	MOD		GO:0009166	nucleotideCatabolic process	65.6503	4.80027	Y
106341	FBgn0052412	CG32412	QC	S-P // S-P	PRO	MOD	AATRA	GO:0016603	glutaminyl-peptideCyclotransferase activity	302.532	23.7032	Y
102140	FBgn0038396	CG5013	CG5013	S(L)/V-(cvp)	PRO	MOD		GO:0018023	peptidyl-lysine trimethylation	789.944	46.1687	Y
109613	FBgn0035245	CG13927	GC	S(s)	PRO	MOD		GO:0018214	proteinCarboxylation	4.44206	0.0254814	N
110252	FBgn0051371	CG31371	CG31371	S(s)	PRO	MOD	PPDOX	GO:0018401	peptidyl-proline hydroxylation to 4-hydroxy-L-proline	4.72191		N
101515	FBgn0037061	CG12975	Trmt112	S(s)/V-(L2)/WA	PRO	MOD		IPR039127	Multifunctional methyltransferase subunit Trm112	873.852	59.277	Y
101064	FBgn0030361	CG1492	CG1492	S(s)/V+	PRO	MOD		GO:0006749	glutathione metabolic process	37.3304	5.41112	Y
110395	FBgn0030305	CG1749	Uba5	S(s)/V+	PRO	MOD		GO:0071569	protein ufmylation	1327.95	101.124	Y
103550	FBgn0036194	CG11652	Dph1	S(w)	PRO	MOD		GO:0017183	peptidyl-diphthamide biosynthetic process from peptidyl-histidine	479.171	17.8498	Y
105141	FBgn0263697	CG13343	Uba3	S/WA/V-	PRO	MOD	NEDD8A	GO:0045116	protein neddylation	795.258	54.7844	Y
105652	FBgn0028507	CG3793	CG3793	S/WA/V+	PRO	MOD	CO-MTRA	GO:0008168	methyltransferase activity	1449.12	38.6678	Y
100420	FBgn0052413	CG32413	CG32413	S/V-(cv)	PRO	MOD	AATRA	IPR007484	Peptidase M28	4.69778	0.016661	N
100028	FBgn0038857	CG17282	Bdbt	S/WD	PRO	MOD		GO:0000413	protein peptidyl-prolyl isomerization	610.189	36.9311	Y
7728	FBgn0261112	CG7828	APP-BP1	V-(cv)	PRO	MOD	NEDD8A	GO:0045116	protein neddylation	443.848	31.6016	Y
106639	FBgn0034817	CG9882	Art7	V-(L5)	PRO	MOD	AN-MTRA	GO:0019919	peptidyl-arginine methylation, to asymmetrical-dimethyl arginine	161.827	17.6583	Y
24728	FBgn0052319	CG32319	Naa30B	V+	PRO	MOD	N-TACETRA	GO:0008080	N-acetyltransferase activity	4.1906	0	N
103558	FBgn0243511	CG4845	psidin	V+(w)	PRO	MOD	N-TACETRA	GO:0002253	activation of immune response	582.981	37.6702	Y
104274	FBgn0051730	CG31730	CG31730	WD	PRO	MOD	N-TACETRA	GO:0008080	N-acetyltransferase activity	4.23992	0.363356	N
107080	FBgn0033474	CG1407	CG1407	WD	PRO	MOD	PALTRA	GO:0019706	protein-cysteine S-palmitoyltransferase activity	215.376	28.9402	Y
106052	FBgn0027568	CG5366	Cand1	WD	PRO	MOD		GO:2000435	negative regulation of protein neddylation	1713.43	59.7084	Y
28517	FBgn0037883	CG14701	Dph3	WD(w)	PRO	MOD		GO:0017183	peptidyl-diphthamide biosynthetic process from peptidyl-histidine	114.074	25.0593	Y
51856	FBgn0002936	CG3966	ninaA	wt	PRO	MOD		GO:0003755	peptidyl-prolyl cis-trans isomerase activity	4.0733	0.0395295	N
106296	FBgn0039367	CG17197	CG17197	wt	PRO	MOD	PALTRA	GO:0018345	protein palmitoylation	4.08378	0	N
1574	FBgn0039369	CG17195	CG17195	wt	PRO	MOD	PALTRA	GO:0005783	endoplasmic reticulum	4.08451	0	N
107285	FBgn0039370	CG4956	CG4956	wt	PRO	MOD	PALTRA	GO:0018345	protein palmitoylation	4.09093	0.0949556	N
8052	FBgn0029137	CG6618	Patsas	wt	PRO	MOD	PALTRA	GO:0019706	protein-cysteine S-palmitoyltransferase activity	4.15664	0.323487	N
8982	FBgn0034129	CG15925	Parp16	wt	PRO	MOD		GO:0006471	protein ADP-ribosylation	4.19029	0.0399763	N
102038	FBgn0039780	CG9728	PH4alphaNE1	wt	PRO	MOD	OXR	GO:0018401	peptidyl-proline hydroxylation to 4-hydroxy-L-proline	4.23539	0	N
26401	FBgn0028892	CG4161	CG4161	wt	PRO	MOD	CO-MTRA	GO:0051998	proteinCarboxyl O-methyltransferase activity	4.30806	0.157645	N
50229	FBgn0031018	CG12200	narya	wt	PRO	MOD		GO:0019789	SUMO transferase activity	4.43832	0.735856	N
109925	FBgn0031592	CG3675	Art2	wt	PRO	MOD	AN-MTRA	GO:0018216	peptidyl-arginine methylation	4.45597	0.0665483	N
110062	FBgn0051016	CG31016	CG31016	wt	PRO	MOD	OXR	GO:0018401	peptidyl-proline hydroxylation to 4-hydroxy-L-proline	4.46811	0.0142489	N
33252	FBgn0034660	CG4402	Loxl2	wt	PRO	MOD	OXR	GO:0004720	protein-lysine 6-oxidase activity	4.48528	0	N
5176	FBgn0035970	CG4483	CG4483	wt	PRO	MOD	PALTRA	GO:0005783	endoplasmic reticulum	4.52944	0	N
19187	FBgn0265268	CG18234	CG18234	wt	PRO	MOD	OXR	GO:0018401	peptidyl-proline hydroxylation to 4-hydroxy-L-proline	4.53477	0.0385808	N
107861	FBgn0039366	CG17198	CG17198	wt	PRO	MOD	PALTRA	GO:0018345	protein palmitoylation	4.53504	0.0306285	N
21284	FBgn0051017	CG31017	PH4alphaNE3	wt	PRO	MOD	OXR	GO:0018401	peptidyl-proline hydroxylation to 4-hydroxy-L-proline	4.59338	0.0557623	N
104276	FBgn0051015	CG31015	PH4alphaPV	wt	PRO	MOD	OXR	IPR006620	Prolyl 4-hydroxylase, alpha subunit	4.62667	0.0151654	N
21601	FBgn0052199	CG32199	CG32199	wt	PRO	MOD	OXR	GO:0018401	peptidyl-proline hydroxylation to 4-hydroxy-L-proline	4.64521	0.0622218	N
47008	FBgn0052201	CG32201	CG32201	wt	PRO	MOD	OXR	GO:0018401	peptidyl-proline hydroxylation to 4-hydroxy-L-proline	4.70513	0.0168622	N
40826	FBgn0042133	CG18810	CG18810	wt	PRO	MOD	PALTRA	GO:0005794	Golgi apparatus	4.7212	0.109604	N
101152	FBgn0051014	CG31014	PH4alphaSG1	wt	PRO	MOD	OXR	GO:0018401	peptidyl-proline hydroxylation to 4-hydroxy-L-proline	4.74387	0	N
101201	FBgn0036796	CG18231	CG18231	wt	PRO	MOD	OXR	GO:0018401	peptidyl-proline hydroxylation to 4-hydroxy-L-proline	4.86304	0	N
107897	FBgn0038189	CG9927	Art6	wt	PRO	MOD	AN-MTRA	GO:0018216	peptidyl-arginine methylation	5.00326	0	N
102348	FBgn0029752	CG3315	TrxT	wt	PRO	MOD	OXR	IPR036249	Thioredoxin-like superfamily	5.05119	0.529623	N
41328	FBgn0036793	CG4174	CG4174	wt	PRO	MOD	OXR	GO:0018401	peptidyl-proline hydroxylation to 4-hydroxy-L-proline	5.05415	0.0476674	N
100523	FBgn0039783	CG9720	PH4alphaNE2	wt	PRO	MOD	OXR	GO:0018401	peptidyl-proline hydroxylation to 4-hydroxy-L-proline	5.38391	0	N
101594	FBgn0036795	CG18233	CG18233	wt	PRO	MOD	OXR	GO:0018401	peptidyl-proline hydroxylation to 4-hydroxy-L-proline	5.38395	0.0393535	N
108627	FBgn0031854	CG11323	TTLL3A	wt	PRO	MOD	AAAL	GO:0018094	protein polyglycylation	5.49704	0	N
101283	FBgn0026190	CG9726	PH4alphaMP	wt	PRO	MOD	OXR	GO:0018401	peptidyl-proline hydroxylation to 4-hydroxy-L-proline	6.11537	0.205003	N
8675	FBgn0025837	CG17636	CG17636	wt	PRO	MOD	AATRA	GO:0006749	glutathione metabolic process		0.0156578	N
100522	FBgn0051021	CG31021	CG31021	wt	PRO	MOD		GO:0018401	peptidyl-proline hydroxylation to 4-hydroxy-L-proline	4.6788	0.0102331	N
105577	FBgn0038188	CG9929	Art9	wt	PRO	MOD	AN-MTRA	GO:0018216	peptidyl-arginine methylation	4.39261	1.25334	Y
104449	FBgn0031853	CG11201	TTLL3B	wt	PRO	MOD	AAAL	GO:0018094	protein polyglycylation	4.67417	21.0079	Y
103741	FBgn0031239	CG17075	CG17075	wt	PRO	MOD	PALTRA	GO:0005783	endoplasmic reticulum	4.73244	1.16738	Y
102081	FBgn0036670	CG13029	CG13029	wt	PRO	MOD	PALTRA	GO:0019706	protein-cysteine S-palmitoyltransferase activity	14.9151	2.24544	Y
103604	FBgn0283510	CG12130	Pal1	wt	PRO	MOD	OXR/LYA	GO:0004598	peptidylamidoglycolate lyase activity	15.252	108.061	Y
103773	FBgn0039501	CG5987	TTLL6B	wt	PRO	MOD	AAAL	GO:0018094	protein polyglycylation	21.6178	5.09004	Y
108555	FBgn0034688	CG11474	CG11474	wt	PRO	MOD	CO-MTRA	GO:0008757	S-adenosylmethionine-dependent methyltransferase activity	22.5013	12.3924	Y
105634	FBgn0263278	CG9523	Fic	wt	PRO	MOD		GO:0018117	protein adenylylation	58.5166	9.16307	Y
102770	FBgn0040650	CG15456	CG15456	wt	PRO	MOD		IPR036249	Thioredoxin-like superfamily	92.8614	14.94	Y
101114	FBgn0037850	CG14695	CG14695	wt	PRO	MOD		IPR036249	Thioredoxin-like superfamily	122.895	0.202696	Y
104375	FBgn0036336	CG11268	ste14	wt	PRO	MOD	CO-MTRA	GO:0004671	protein C-terminal S-isoprenylcysteine carboxyl O-methyltransferase activity	167.395	13.5124	Y
18545	FBgn0030932	CG6461	Ggt-1	wt	PRO	MOD	AATRA	GO:0006749	glutathione metabolic process	199.797	2.29471	Y
104028	FBgn0283509	CG3832	Phm	wt	PRO	MOD	OXR	IPR000720	Peptidylglycine alpha-hydroxylating monooxygenase/peptidyl-hydroxyglycine alpha-amidating lyase	209.738	67.8335	Y
108988	FBgn0029892	CG3184	CG3184	wt	PRO	MOD		GO:0017183	peptidyl-diphthamide biosynthetic process from peptidyl-histidine	217.512	9.64519	Y
105482	FBgn0034371	CG5473	Ntan1	wt	PRO	MOD		GO:0008418	protein-N-terminal asparagine amidohydrolase activity	226.828	14.8342	Y
110263	FBgn0037332	CG14670	Hcs	wt	PRO	MOD		GO:0018054	peptidyl-lysine biotinylation	235.998	6.47957	Y
110676	FBgn0026147	CG16833	TTLL4A	wt	PRO	MOD	AAAL	GO:0018095	protein polyglutamylation	252.073	18.8456	Y
100898	FBgn0037838	CG4089	TTLL15	wt	PRO	MOD	AAAL	GO:0018094	protein polyglycylation	267.045	11.1076	Y
2612	FBgn0031495	CG17257	GABPI	wt	PRO	MOD	PALTRA	GO:0006888	ER to Golgi vesicle-mediated transport	306.772	10.4802	Y
106819	FBgn0032358	CG4851	Ppt2	wt	PRO	MOD		GO:0008474	palmitoyl-(protein) hydrolase activity	318.608	30.3385	Y
28866	FBgn0026378	CG8432	Rep	wt	PRO	MOD	PRETRA	GO:0018344	protein geranylgeranylation	338.505	23.9584	Y
105759	FBgn0035951	CG5068	CG5068	wt	PRO	MOD		GO:0006482	protein demethylation	471.988	23.7221	Y
102197	FBgn0031574	CG3964	TTLL4B	wt	PRO	MOD	AAAL	GO:0018095	protein polyglutamylation	499.851	17.9672	Y
100961	FBgn0027453	CG6627	Dnz1	wt	PRO	MOD	PALTRA	GO:0019706	protein-cysteine S-palmitoyltransferase activity	593.12	24.7536	Y
104465	FBgn0000565	CG7266	MsrA	wt	PRO	MOD		GO:0008113	peptide-methionine (S)-S-oxide reductase activity	601.183	36.0343	Y
12106	FBgn0036579	CG5027	CG5027	wt	PRO	MOD	OXR	GO:0018171	peptidyl-cysteine oxidation	686.157	67.4738	Y
110400	FBgn0034057	CG8314	CG8314	wt	PRO	MOD	PALTRA	GO:0018345	protein palmitoylation	743.314	61.1702	Y
101408	FBgn0036039	CG18177	Naa60	wt	PRO	MOD	N-TACETRA	GO:0010485	H4 histone acetyltransferase activity	814.226	18.0124	Y
107382	FBgn0034061	CG8386	Ufc1	wt	PRO	MOD	UFM1TRA	GO:0071568	UFM1 transferase activity	886.476	61.8027	Y
103641	FBgn0028375	CG5876	heix	wt	PRO	MOD	PRETRA	GO:0004659	prenyltransferase activity	993.449	25.6	Y
109595	FBgn0034982	CG4065	Naa35	wt	PRO	MOD	N-TACETRA	GO:0004596	peptide alpha-N-acetyltransferase activity	1002.47	35.5107	Y
100606	FBgn0039427	CG5447	CG5447	wt	PRO	MOD	PALTRA	GO:0031228	intrinsicComponent of Golgi membrane	1005.95	25.089	Y
6096	FBgn0038039	CG5196	CG5196	wt	PRO	MOD	PALTRA	GO:0018345	protein palmitoylation	1033.93	54.5494	Y
104360	FBgn0025720	CG9204	Ate1	wt	PRO	MOD	AATRA	GO:0016598	protein arginylation	1041.41	32.9172	Y
104190	FBgn0036510	CG7427	SCCRO	wt	PRO	MOD		GO:0045116	protein neddylation	1134.79	27.8639	Y
107990	FBgn0038272	CG7265	Dph2	wt	PRO	MOD		GO:0017183	peptidyl-diphthamide biosynthetic process from peptidyl-histidine	1176.99	58.1307	Y
104418	FBgn0036967	CG6597	SCCRO4	wt	PRO	MOD		GO:2000435	negative regulation of protein neddylation	1197.53	43.065	Y
21513	FBgn0040396	CG3939	CG3939	wt	PRO	MOD	OXR	IPR036249	Thioredoxin-like superfamily	3316.89	152.576	Y
105713	FBgn0034046	CG8253	tun	wt	PRO	MOD		GO:0008418	protein-N-terminal asparagine amidohydrolase activity	4075.76	18.7541	Y
15364	FBgn0042182	CG18749	CG18749	wt	PRO	MOD	OXR	GO:0018401	peptidyl-proline hydroxylation to 4-hydroxy-L-proline		5.90296	Y
48025	FBgn0085478	CG34449	Zdhhc8	wt	PRO	MOD		GO:0016409	palmitoyltransferase activity		7.43131	Y
25627	FBgn0027296	CG3073	temp	wt	PRO	MOD	PRETRA	GO:0018344	protein geranylgeranylation		8.00592	Y
100629	FBgn0044020	CG8998	Roc2	wt	PRO	MOD	NEDD8TRA	GO:0031466	Cul5-RING ubiquitin ligaseComplex		139.255	Y
49416	FBgn0034202	CG17287	CG17287	wt // wt	PRO	MOD	PALTRA	GO:0018345	protein palmitoylation	3.99134	0	N
28406	FBgn0036154	CG6168	CG6168	wt // wt	PRO	MOD	AATRA	GO:0004222	metalloendopeptidase activity	4.1814	0.350789	N
101971	FBgn0031774	CG9147	CG9147	wt // wt	PRO	MOD		IPR036249	Thioredoxin-like superfamily	125.908	9.11014	Y
44187	FBgn0027498	CG2061	CG2061	wt // wt	PRO	MOD		IPR007822	Lanthionine synthetase C-like	663.222	25.661	Y
108850	FBgn0015925	CG3730	csul	wt // wt	PRO	MOD		GO:0016274	protein-arginine N-methyltransferase activity	684.221	24.6824	Y
	FBgn0039368	CG17196	CG17196		PRO	MOD	PALTRA	GO:0018345	protein palmitoylation	4.60971	0	N
	FBgn0052238	CG32238	TTLL1B		PRO	MOD	AAAL	GO:0018095	protein polyglutamylation	4.92747	0.0652304	N
	FBgn0030796	CG4829	CG4829		PRO	MOD	AATRA	GO:0006749	glutathione metabolic process	6.10484	0.586866	N
	FBgn0085374	CG34345	CG34345		PRO	MOD	OXR	GO:0018401	peptidyl-proline hydroxylation to 4-hydroxy-L-proline		0	N
	FBgn0054041	CG34041	CG34041		PRO	MOD	OXR	GO:0018401	peptidyl-proline hydroxylation to 4-hydroxy-L-proline		0	N
	FBgn0262728	CG5472	Pal2		PRO	MOD	LYA	GO:0004598	peptidylamidoglycolate lyase activity		0.176818	N
	FBgn0054010	CG34010	Glyat		PRO	MOD		GO:0008080	N-acetyltransferase activity		0.431608	N
	FBgn0085223	CG34194	CG34194		PRO	MOD		GO:0004758	serine C-palmitoyltransferase activity		0.498108	N
	FBgn0052845	CG32845	CG32845		PRO	MOD	ISO	GO:0003755	peptidyl-prolyl cis-trans isomerase activity	5.1053	16.7383	Y
	FBgn0040528	CG15864	CG15864		PRO	MOD	OXR	GO:0018401	peptidyl-proline hydroxylation to 4-hydroxy-L-proline	7.26344	10.3478	Y
	FBgn0051373	CG31373	CG31373		PRO	MOD		IPR036821	Peptide deformylase superfamily	8.63567	4.73466	Y
	FBgn0051108	CG31108	TTLL5		PRO	MOD	AAAL	IPR004344	Tubulin-tyrosine ligase/Tubulin polyglutamylase	282.076	13.153	Y
	FBgn0039687	CG7593	Naa40		PRO	MOD	N-TACETRA	GO:0008080	N-acetyltransferase activity	606.359	45.3004	Y
	FBgn0039776	CG31022	PH4alphaEFB		PRO	MOD	OXR	GO:0018401	peptidyl-proline hydroxylation to 4-hydroxy-L-proline	628.299	29.2052	Y
	FBgn0033924	CG8613	CG8613		PRO	MOD		IPR036249	Thioredoxin-like superfamily	688.072	29.292	Y
	FBgn0030057	CG12108	Ppt1		PRO	MOD		GO:0002084	protein depalmitoylation	716.079	55.7994	Y
	FBgn0264785	CG44015	Hph		PRO	MOD		GO:0019511	peptidyl-proline hydroxylation	1108.75	17.4838	Y
	FBgn0038306	CG6563	Art3		PRO	MOD	AN-MTRA	GO:0018216	peptidyl-arginine methylation	1155.4	72.443	Y
	FBgn0031043	CG14222	Naa20A		PRO	MOD	N-TACETRA	GO:0016573	histone acetylation	1428.67	56.2327	Y
	FBgn0031670	CG3887	SelT		PRO	MOD	OXR	IPR036249	Thioredoxin-like superfamily	5624.1	188.243	Y
	FBgn0029113	CG7528	Uba2		PRO	MOD	SUMOA	GO:0019948	SUMO activating enzyme activity	8923.18	295.58	Y
	FBgn0036999	CG5976	isoQC		PRO	MOD	AATRA	GO:0016603	glutaminyl-peptide cyclotransferase activity		17.097	Y
	FBgn0085322	CG34293	CG34293		PRO	MOD		IPR024512	Small subunit of serine palmitoyltransferase-like		19.0452	Y
108507	FBgn0034411	CG18605	CG18605	WA	PRO	UBIT		GO:0006511	ubiquitin-dependent proteinCatabolic process	4.62798	0.210055	N
105733	FBgn0037655	CG11984	Kcmf1	WA	PRO	UBIT	KCMF1UL	GO:0061630	ubiquitin protein ligase activity	791.672	18.2875	Y
3810	FBgn0033607	CG9062	CG9062	WA	PRO	UBIT		GO:0016579	protein deubiquitination	892.744	29.1516	Y
108386	FBgn0029996	CG2257	UbcE2H	WA	PRO	UBIT	E2UC	GO:0004842	ubiquitin-protein transferase activity		35.5163	Y
101001	FBgn0032377	CG14937	CG14937	WA(s)	PRO	UBIT	F-BOX	GO:0019005	SCF ubiquitin ligaseComplex	6.39305	1.12101	Y
101417	FBgn0002283	CG4195	l(3)73Ah	WA(s)	PRO	UBIT	ORDUL	IPR001841	RING/FYVE/PHD-type	645.497	38.7519	Y
100099	FBgn0031331	CG5440	CG5440	WA(s)/V+	PRO	UBIT	E2UC	GO:0000209	protein polyubiquitination	4.40364	0	N
107315	FBgn0043010	CG4643	Fsn	WA/WD	PRO	UBIT	F-BOX	GO:0019005	SCF ubiquitin ligaseComplex		52.0217	Y
100651	FBgn0031857	CG11321	LUBEL	EPL	PRO	UBIT	RBRUL	GO:0004842	ubiquitin-protein transferase activity	4.89135	15	Y
100725	FBgn0030873	CG15814	CG15814	EPL	PRO	UBIT	ORDUL	IPR013083	Zinc finger, RING/FYVE/PHD-type	693.523	24.5706	Y
49728	FBgn0052581	CG32581	CG32581	EPL // S-P	PRO	UBIT	ORDUL	GO:0004842	ubiquitin-protein transferase activity	22.939	52.35	Y
102586	FBgn0085404	CG34375	CG34375	EPL/nec	PRO	UBIT	ORDUL	GO:0006511	ubiquitin-dependent proteinCatabolic process		0.00709205	N
32082	FBgn0035237	CG13917	CG13917	EPL/nec	PRO	UBIT		GO:0031625	ubiquitin protein ligase binding	96.2869	25.7312	Y
106159	FBgn0032047	CG13088	CG13088	EPL/nec	PRO	UBIT	F-BOX	GO:0019005	SCF ubiquitin ligaseComplex	135.472	12.1728	Y
35222	FBgn0035689	CG7376	CG7376	EPL/nec	PRO	UBIT	ORDUL	GO:0000209	protein polyubiquitination	203.556	11.3153	Y
109309	FBgn0039348	CG4673	Npl4	EPL/nec	PRO	UBIT		GO:0006511	ubiquitin-dependent proteinCatabolic process	1009.12	61.5718	Y
41908	FBgn0266918	CG32486	CG32486	EPL/nec	PRO	UBIT		GO:0004842	ubiquitin-protein transferase activity	1090.29	31.6826	Y
107825	FBgn0283468	CG3412	slmb	EPL/nec	PRO	UBIT	F-BOX	GO:0004842	ubiquitin-protein transferase activity	1457.88	26.9462	Y
7188	FBgn0030693	CG8974	CG8974	EPL/nec	PRO	UBIT	ORDUL	GO:0004842	ubiquitin-protein transferase activity	3614.57	61.2332	Y
107815	FBgn0025637	CG16983	SkpA	EPL/nec	PRO	UBIT	SKIP1	GO:0004842	ubiquitin-protein transferase activity	12475.3	254.32	Y
101979	FBgn0034196	CG15605	CG15605	EPL/nec // S-P(w)	PRO	UBIT		IPR016135	Ubiquitin-conjugating enzyme/RWD-like	4.61946	0	N
106945	FBgn0264493	CG12537	rdx	EPL/nec/nW	PRO	UBIT		GO:0016567	protein ubiquitination	17.725	36.694	Y
107626	FBgn0031999	CG8419	CG8419	WF(s)	PRO	UBIT	TRIMUL	GO:0004842	ubiquitin-protein transferase activity	4.06394	0.0174502	N
109083	FBgn0040038	CG12423	klhl10	WF(s)	PRO	UBIT		GO:0031463	Cul3-RING ubiquitin ligaseComplex	4.13847	0.00529215	N
101185	FBgn0032780	CG13085	CG13085	WF(s)	PRO	UBIT	F-BOX	GO:0019005	SCF ubiquitin ligaseComplex	4.27288	0.662234	N
104207	FBgn0028913	CG3473	CG3473	WF(s)	PRO	UBIT	E2UC	GO:0000151	ubiquitin ligaseComplex	4.37666	0	N
102835	FBgn0038202	CG12402	CG12402	WF(s)	PRO	UBIT	F-BOX	GO:0019005	SCF ubiquitin ligaseComplex	5.7583	0.106604	N
109181	FBgn0026174	CG12700	SkpD	WF(s)	PRO	UBIT	SKIP1	GO:0019005	SCF ubiquitin ligaseComplex	6.19112	0.174527	N
108194	FBgn0261624	CG42707	I-3	WF(s)	PRO	UBIT	OE3UL	GO:0008157	protein phosphatase 1 binding		0.0216348	N
100108	FBgn0035104	CG13875	CG13875	WF(s)	PRO	UBIT		IPR029071	Ubiquitin-like domain superfamily; N-terminal RASSF family	5.27451	2.45384	Y
108408	FBgn0035059	CG3894	CG3894	WF(s)	PRO	UBIT	OE3UL	GO:0061630	ubiquitin protein ligase activity	112.144	28.8075	Y
108995	FBgn0038627	CG7694	CG7694	WF(s)	PRO	UBIT	ORDUL	GO:0004842	ubiquitin-protein transferase activity	180.168	34.962	Y
100023	FBgn0038056	CG5961	CG5961	WF(s)	PRO	UBIT	F-BOX	GO:0019005	SCF ubiquitin ligase complex	239.562	20.0157	Y
105444	FBgn0267351	CG15104	Topors	WF(s)	PRO	UBIT	ORDUL	GO:0000209	protein polyubiquitination	477.08	19.0139	Y
108817	FBgn0039632	CG1401	Cul5	WF(s)	PRO	UBIT	CUL	GO:0031466	Cul5-RING ubiquitin ligaseComplex	632.36	34.6089	Y
106271	FBgn0031161	CG15445	CG15445	WF(s)	PRO	UBIT		IPR015940	Ubiquitin-associated domain	812.17	11.6899	Y
108067	FBgn0261477	CG5186	slim	WF(s)	PRO	UBIT		GO:0031462	Cul2-RING ubiquitin ligaseComplex	1219.77	32.5796	Y
110581	FBgn0026076	CG9038	UBL3	WF(s)	PRO	UBIT		IPR029071	Ubiquitin domain; Ubiquitin-like domain superfamily	1476.62	33.9056	Y
100691	FBgn0003410	CG9949	sina	WF(s)	PRO	UBIT	ORDUL	GO:0000151	ubiquitin ligaseComplex	1571.95	49.2819	Y
107465	FBgn0035601	CG10640	Uev1A	WF(s)	PRO	UBIT	UBIE2V	GO:0000209	protein polyubiquitination	5927.85	291.066	Y
107447	FBgn0027052	CG5203	STUB1	WF(s)	PRO	UBIT	UBOXUL	GO:0016567	protein ubiquitination		53.2209	Y
108910	FBgn0028847	CG9014	CG9014	WF(s) // wt	PRO	UBIT	ORDUL	GO:0000209	protein polyubiquitination	4.20444	0	N
108902	FBgn0030809	CG9086	Ubr1	WF(s) // wt	PRO	UBIT	ORDUL	GO:0016567	protein ubiquitination	200.775	52.2378	Y
107946	FBgn0034454	CG15120	CG15120	WF(s)/ds	PRO	UBIT		GO:0031625	ubiquitin protein ligase binding	4.11682	0.0313042	N
108460	FBgn0029911	CG14435	CG14435	WF(s)/ds	PRO	UBIT	ORDUL	GO:0004842	ubiquitin-protein transferase activity	32.3114	9.99404	Y
101572	FBgn0038488	CG11896	m-cup	WF(s)/ds	PRO	UBIT		GO:0004842	ubiquitin-protein transferase activity	171.847	16.1864	Y
110416	FBgn0028467	CG11070	Ube4A	WF(s)/ds	PRO	UBIT	UBOXUL	GO:0000151	ubiquitin ligaseComplex	424.635	19.2054	Y
110548	FBgn0050496	CG30496	CG30496	WF(s)/ds/S	PRO	UBIT		GO:0031397	negative regulation of protein ubiquitination	205.905	20.2325	Y
100570	FBgn0026316	CG5788	Ubc10	LL	PRO	UBIT	E2UC	GO:0016567	protein ubiquitination	1272.82	93.174	Y
110669	FBgn0034641	CG10080	mahj	LL	PRO	UBIT		GO:0016567	protein ubiquitination	571.941	39.5724	Y
110427	FBgn0030578	CG5347	CG5347	LL/EPL/nec	PRO	UBIT	ORDUL	GO:0004842	ubiquitin-protein transferase activity	4.79315	0.0131308	N
34515	FBgn0086129	CG3231	snama	LL/EPL/nec	PRO	UBIT	ORDUL	IPR033489	E3 ubiquitin-protein ligase RBBP6 family	402.657	35.7937	Y
26935	FBgn0030674	CG8184	HUWE1	LL/PL/nec	PRO	UBIT	HECTUL	GO:0004842	ubiquitin-protein transferase activity	1313.2	28.3677	Y
105668	FBgn0033260	CG8711	Cul4	LL/PL/nec	PRO	UBIT	CUL	GO:0080008	Cul4-RING E3 ubiquitin ligaseComplex	1862.13	54.9337	Y
106363	FBgn0017456	CG12799	Ubc84D	WM	PRO	UBIT	E2UC	GO:0004842	ubiquitin-protein transferase activity	4.33726	0	N
27526	FBgn0263601	CG5841	mib1	nW/WM	PRO	UBIT		GO:0004842	ubiquitin-protein transferase activity	868.424	30.8156	Y
46927	FBgn0004436	CG2013	Ubc6	PL	PRO	UBIT	E2UC	GO:0043066	negative regulation of apoptotic process	2207.48	90.7109	Y
108558	FBgn0015509	CG1877	Cul1	PL	PRO	UBIT	CUL	GO:0019005	SCF ubiquitin ligaseComplex		61.6313	Y
103218	FBgn0036082	CG12362	CG12362	PL/WA(s)/S	PRO	UBIT	RBRUL	GO:0004842	ubiquitin-protein transferase activity	4.70745	0	N
19171	FBgn0028896	CG17329	CG17329	PL/nec/nW	PRO	UBIT	ORDUL	GO:0004842	ubiquitin-protein transferase activity	4.26077	2.05349	Y
103910	FBgn0038296	CG6752	CG6752	PL/nec/nW	PRO	UBIT	ORDUL	GO:0004842	ubiquitin-protein transferase activity; zinc ion binding	7.93446	5.84033	Y
106993	FBgn0260970	CG42593	Ubr3	PL/nec/nW	PRO	UBIT	ORDUL	GO:0061630	ubiquitin protein ligase activity		19.4781	Y
107518	FBgn0034312	CG10916	CG10916	PL/nW // S-P	PRO	UBIT	ORDUL	GO:0004842	ubiquitin-protein transferase activity	385.645	9.73025	Y
35469	FBgn0013725	CG10108	phyl	Q	PRO	UBIT		GO:0000151	ubiquitin ligaseComplex	28.2346	2.84015	Y
101087	FBgn0038125	CG8141	CG8141	S	PRO	UBIT	ORDUL	IPR001841	RING/FYVE/PHD-type	4.0813	0.0200334	N
110791	FBgn0024997	CG2681	CG2681	S	PRO	UBIT	ORDUL	GO:0004842	ubiquitin-protein transferase activity	5.03604	0.121836	N
26680	FBgn0039554	CG5003	CG5003	S	PRO	UBIT	F-BOX	GO:0019005	SCF ubiquitin ligaseComplex	610.002	42.5477	Y
110693	FBgn0032467	CG9934	Ube4B	S	PRO	UBIT	UBOXUL	GO:0000151	ubiquitin ligaseComplex	1194.24	37.5429	Y
106919	FBgn0023083	CG7693	fray	S	PRO	UBIT	STEK	GO:0004674	protein serine/threonine kinase activity	2448.13	29.4666	Y
108546	FBgn0260794	CG42574	ctrip	S	PRO	UBIT	HECTUL	GO:0004842	ubiquitin-protein transferase activity		30.4902	Y
22335	FBgn0020224	CG7037	Cbl	S (s)/V+ // V+	PRO	UBIT	ORDUL	GO:0004842	ubiquitin-protein transferase activity	1000.55	44.4879	Y
106521	FBgn0026176	CG8881	SkpB	S-P(s) // S-P	PRO	UBIT	SKIP1	GO:0004842	ubiquitin-protein transferase activity	4.92034	2.33452	Y
105731	FBgn0011217	CG7425	eff	S-P(s) // S-P(s)	PRO	UBIT	E2UC	GO:0000209	protein polyubiquitination	8388.95	559.706	Y
103362	FBgn0030863	CG8188	CG8188	S-P/V+	PRO	UBIT	E2UC	GO:0004842	ubiquitin-protein transferase activity	187.349	34.2292	Y
108628	FBgn0038385	CG4221	Fbxl7	S(L)/WS(br)/V-(cvp)	PRO	UBIT	F-BOX	GO:0019005	SCF ubiquitin ligaseComplex	408.222	23.4362	Y
105101	FBgn0032956	CG1512	Cul2	S(s) // S	PRO	UBIT	CUL	GO:0006511	ubiquitin-dependent proteinCatabolic process	4906.21	55.3091	Y
108095	FBgn0037944	CG6923	CG6923	S(s)/V+	PRO	UBIT	ORDUL	GO:0061630	ubiquitin protein ligase activity	186.741	8.61517	Y
104337	FBgn0030114	CG17754	CG17754	S(s)/V+	PRO	UBIT		GO:0031463	Cul3-RING ubiquitin ligaseComplex	2172.57	54.831	Y
21669	FBgn0052150	CG32150	meru	S(s)/WD	PRO	UBIT		IPR029071	Ubiquitin-like domain superfamily	52.4051	1.50174	Y
108206	FBgn0086694	CG10542	Bre1	S/CD	PRO	UBIT	ORDUL	GO:0004842	ubiquitin-protein transferase activity	1098.59	37.8517	Y
35490	FBgn0017551	CG10800	Rca1	S/CD	PRO	UBIT	F-BOX	GO:0019005	SCF ubiquitin ligaseComplex	1222.89	48.0262	Y
108296	FBgn0011230	CG14472	poe	S/WF(s)	PRO	UBIT	OE3UL	GO:0004842	ubiquitin-protein transferase activity	2614.97	72.8214	Y
107158	FBgn0266465	CG5169	GckIII	S/V+(w)/CD/WD	PRO	UBIT	STEK	GO:0004674	protein serine/threonine kinase activity	504.571	41.3131	Y
108920	FBgn0041174	CG13221	Vhl	S/WD	PRO	UBIT		GO:0004842	ubiquitin-protein transferase activity	312.441	6.42039	Y
21950	FBgn0039013	CG4813	CG4813	S/WD	PRO	UBIT	ORDUL	GO:0016567	protein ubiquitination	374.067	23.3158	Y
104477	FBgn0034314	CG5140	nopo	S/WD/WA	PRO	UBIT	ORDUL	GO:0004842	ubiquitin-protein transferase activity	5.48624	11.1671	Y
104424	FBgn0036005	CG3428	pall	V-(cv)	PRO	UBIT	F-BOX	GO:0019005	SCF ubiquitin ligaseComplex	306.286	28.0343	Y
105711	FBgn0037242	CG9855	CG9855	V-(cv)/S(w)	PRO	UBIT	ORDUL	GO:0000209	protein polyubiquitination	1170.71	39.6932	Y
20143	FBgn0035283	CG12024	CG12024	V-(L4-L5w)	PRO	UBIT		IPR003892	Ubiquitin systemComponentCue; UBA-like superfamily	616.704	11.7372	Y
100910	FBgn0032878	CG9316	CG9316	V+(w)	PRO	UBIT	F-BOX	GO:0004842	ubiquitin-protein transferase activity	4.69267	0.0336632	N
105456	FBgn0046301	CG7148	CG7148	V+(w)	PRO	UBIT	F-BOX	GO:0004842	ubiquitin-protein transferase activity	324.728	27.7135	Y
44113	FBgn0264712	CG1172	CG1172	V+(w)	PRO	UBIT		GO:0043130	ubiquitin binding	343.276	12.4023	Y
38381	FBgn0032703	CG10343	CG10343	V+(w)	PRO	UBIT		IPR006575	RWD domain; Ubiquitin-conjugating enzyme/RWD-like	686.06	51.6048	Y
105740	FBgn0266711	CG9291	EloC	V+(w)	PRO	UBIT		GO:0006511	ubiquitin-dependent proteinCatabolic process	5116.11	182.836	Y
104394	FBgn0261931	CG42797	CG42797	V+/WA(w)	PRO	UBIT	HECTUL	GO:00616304	ubiquitin protein ligase activity		12.3507	Y
110162	FBgn0038686	CG5555	CG5555	WD	PRO	UBIT	ORDUL	GO:0004842	ubiquitin-protein transferase activity	583.588	29.3918	Y
109638	FBgn0000173	CG18319	ben	WD	PRO	UBIT	E2UC	GO:0004842	ubiquitin-protein transferase activity	8491.49	254.76	Y
34858	FBgn0031896	CG4502	CG4502	WD(w)	PRO	UBIT	E2UC	IPR000608	Ubiquitin-conjugating enzyme E2	1881.11	39.9251	Y
107605	FBgn0036324	CG12520	CG12520	wt	PRO	UBIT	F-BOX	GO:0019005	SCF ubiquitin ligaseComplex	3.9758	0	N
48790	FBgn0051639	CG31639	CG31639	wt	PRO	UBIT		GO:0004843	thiol-dependent ubiquitin-specific protease activity	4.00903	0	N
106518	FBgn0028531	CG15286	CG15286	wt	PRO	UBIT	KCMF1UL	IPR039858	E3 ubiquitin-protein ligase KCMF1	4.04414	0.0821813	N
105594	FBgn0037987	CG14739	CG14739	wt	PRO	UBIT	E2UC	GO:0042787	protein ubiquitination involved in ubiquitin-dependent proteinCatabolic process	4.09536	0	N
104193	FBgn0038566	CG14317	CG14317	wt	PRO	UBIT	F-BOX	GO:0004842	ubiquitin-protein transferase activity	4.11818	0.039707	N
109539	FBgn0031074	CG11942	SkpE	wt	PRO	UBIT	SKIP1	GO:0004842	ubiquitin-protein transferase activity	4.22416	0	N
102271	FBgn0040355	CG3526	CG3526	wt	PRO	UBIT	KCMF1UL	IPR039858	E3 ubiquitin-protein ligase KCMF1	4.22744	0.313058	N
109643	FBgn0039343	CG5111	CG5111	wt	PRO	UBIT		GO:0016567	protein ubiquitination	4.33461	0.0146949	N
39917	FBgn0036703	CG7707	CG7707	wt	PRO	UBIT	F-BOX	GO:0004842	ubiquitin-protein transferase activity	4.33503	0	N
104309	FBgn0035479	CG14983	CG14983	wt	PRO	UBIT	ORDUL	GO:0004842	ubiquitin-protein transferase activity	4.34753	0	N
34053	FBgn0052085	CG32085	CG32085	wt	PRO	UBIT	F-BOX	GO:0004842	ubiquitin-protein transferase activity	4.36323	0.0328039	N
108983	FBgn0034483	CG16894	CG16894	wt	PRO	UBIT	E2UC	IPR000608	Ubiquitin-conjugating enzyme E2	4.41861	0.540015	N
32495	FBgn0051948	CG31948	CG31948	wt	PRO	UBIT		IPR029071	Ubiquitin-like domain superfamily	4.42319	0.0274294	N
101890	FBgn0033828	CG17048	CG17048	wt	PRO	UBIT	ORDUL	IPR001841	RING/FYVE/PHD-type	4.43689	0	N
109886	FBgn0051528	CG31528	CG31528	wt	PRO	UBIT		IPR000626	Ubiquitin domain	4.45776	0.0903064	N
105725	FBgn0030386	CG2574	CG2574	wt	PRO	UBIT	E2UC	GO:0016567	protein ubiquitination	4.47495	0	N
102882	FBgn0036809	CG12477	CG12477	wt	PRO	UBIT	ORDUL	GO:0000209	protein polyubiquitination	4.60717	0.0117886	N
17411	FBgn0036143	CG14142	CG14142	wt	PRO	UBIT		IPR039785	UbiquitinCarboxyl-terminal hydrolase MINDY-3/4	4.62126	0.145063	N
102641	FBgn0267383	CG9602	Ubc87F	wt	PRO	UBIT	E2UC	GO:0000209	protein polyubiquitination	4.69834	0	N
110049	FBgn0034904	CG15800	CG15800	wt	PRO	UBIT		GO:0006511	ubiquitin-dependent proteinCatabolic process	4.70833	0	N
103003	FBgn0030483	CG12725	CG12725	wt	PRO	UBIT		IPR000626	Ubiquitin domain; Ubiquitin-like domain superfamily	4.72582	0.0964719	N
103527	FBgn0036421	CG13481	CG13481	wt	PRO	UBIT	ORDUL	GO:0004842	ubiquitin-protein transferase activity	4.74922	0	N
25863	FBgn0051807	CG31807	CG31807	wt	PRO	UBIT	ORDUL	GO:0004842	ubiquitin-protein transferase activity	4.77832	0.935918	N
106372	FBgn0039038	CG6688	CG6688	wt	PRO	UBIT		GO:0006511	ubiquitin-dependent proteinCatabolic process	4.80866	0.0337115	N
7020	FBgn0029661	CG16781	CG16781	wt	PRO	UBIT	ORDUL	GO:0000209	protein polyubiquitination	4.82899	0.111446	N
102738	FBgn0030938	CG15047	CG15047	wt	PRO	UBIT		IPR009060	UBA-like superfamily	4.83763	0.317097	N
17118	FBgn0259794	CG13030	sinah	wt	PRO	UBIT	ORDUL	GO:0004842	ubiquitin-protein transferase activity	4.86635	0.0636582	N
110298	FBgn0039498	CG17991	CG17991	wt	PRO	UBIT	ORDUL	GO:0000209	protein polyubiquitination	4.9232	0.322344	N
106572	FBgn0034863	CG12227	SkpF	wt	PRO	UBIT	SKIP1	GO:0004842	ubiquitin-protein transferase activity	4.9812	0	N
5474	FBgn0030015	CG10761	CG10761	wt	PRO	UBIT	ORDUL	GO:0000209	protein polyubiquitination	5.08549	0	N
101609	FBgn0038012	CG10013	CG10013	wt	PRO	UBIT		IPR019193	Ubiquitin-conjugating enzyme E2-binding protein	5.37485	0	N
109047	FBgn0026175	CG11941	SkpC	wt	PRO	UBIT	SKIP1	GO:0019005	SCF ubiquitin ligaseComplex		0	N
109698	FBgn0053552	CG33552	CG33552	wt	PRO	UBIT	ORDUL	GO:0004842	ubiquitin-protein transferase activity		0.428538	N
32724	FBgn0034937	CG16783	fzr2	wt	PRO	UBIT		GO:1904668	positive regulation of ubiquitin protein ligase activity	4.13286	1.53841	Y
101113	FBgn0035455	CG10862	CG10862	wt	PRO	UBIT	E2UC	GO:0000209	protein polyubiquitination	4.18568	3.00469	Y
41982	FBgn0031384	CG4238	CG4238	wt	PRO	UBIT	HECTUL	GO:0004842	ubiquitin-protein transferase activity	4.72814	4.21576	Y
110702	FBgn0002938	CG5125	ninaC	wt	PRO	UBIT	STEK	IPR011009	Protein kinase-like domain superfamily	4.76054	1.08059	Y
104399	FBgn0031652	CG8873	jet	wt	PRO	UBIT	F-BOX	GO:0004842	ubiquitin-protein transferase activity	4.937	4.06343	Y
20700	FBgn0042127	CG18789	CG18789	wt	PRO	UBIT		IPR041367	E3 ligase, CCCH-type zinc finger	5.06413	17.0055	Y
108804	FBgn0035584	CG17030	CG17030	wt	PRO	UBIT	E2UC	GO:0000209	protein polyubiquitination	5.2218	85.8608	Y
103923	FBgn0052369	CG32369	CG32369	wt	PRO	UBIT	ORDUL	GO:0004176	ATP-dependent peptidase activity	8.54322	11.071	Y
104766	FBgn0031834	CG13766	CG13766	wt	PRO	UBIT	F-BOX	GO:0004842	ubiquitin-protein transferase activity	11.3859	5.70235	Y
104294	FBgn0052847	CG32847	CG32847	wt	PRO	UBIT	ORDUL	GO:0004842	ubiquitin-protein transferase activity	11.595	1.37626	Y
107547	FBgn0035461	CG10855	ntc	wt	PRO	UBIT	F-BOX	GO:0019005	SCF ubiquitin ligaseComplex	12.6959	6.1982	Y
108611	FBgn0036196	CG11658	CG11658	wt	PRO	UBIT	F-BOX	GO:0004842	ubiquitin-protein transferase activity	12.7014	1.3881	Y
29189	FBgn0050338	CG30338	CG30338	wt	PRO	UBIT		IPR016135	Ubiquitin-conjugating enzyme/RWD-like	19.8611	5.17812	Y
106158	FBgn0035959	CG4911	CG4911	wt	PRO	UBIT	F-BOX	GO:0004842	ubiquitin-protein transferase activity	25.4557	20.028	Y
26591	FBgn0030429	CG4661	CG4661	wt	PRO	UBIT		GO:0006511	ubiquitin-dependent proteinCatabolic process	25.6215	0	Y
105927	FBgn0036332	CG11261	Cul6	wt	PRO	UBIT		GO:0019005	SCF ubiquitin ligaseComplex	39.8161	5.4524	Y
106686	FBgn0033337	CG8272	CG8272	wt	PRO	UBIT	F-BOX	GO:0019005	SCF ubiquitin ligaseComplex	50.8879	2.44829	Y
100767	FBgn0051721	CG31721	Trim9	wt	PRO	UBIT	TRIMUL	GO:0004842	ubiquitin-protein transferase activity	69.4581	5.3944	Y
110785	FBgn0043362	CG14001	bchs	wt	PRO	UBIT		GO:0031396	regulation of protein ubiquitination	76.2196	4.14005	Y
	FBgn0038475	CG3962	Keap1	wt	PRO	UBIT		GO:0016567	protein ubiquitination	77.7426	12.1374	Y
32027	FBgn0037781	CG12812	Fancl	wt	PRO	UBIT	ORDUL	GO:0004842	ubiquitin-protein transferase activity	112.75	8.17519	Y
21672	FBgn0052221	CG32221	CG32221	wt	PRO	UBIT	F-BOX	GO:0019005	SCF ubiquitin ligaseComplex	118.391	8.59303	Y
110720	FBgn0033813	CG12765	fsd	wt	PRO	UBIT	F-BOX	GO:0019005	SCF ubiquitin ligaseComplex	124.892	19.0037	Y
105876	FBgn0038532	CG14322	CG14322	wt	PRO	UBIT		GO:0000209	protein polyubiquitination	140.23	12.9267	Y
BL44570	FBgn0052850	CG32850	CG32850	wt	PRO	UBIT	ORDUL	GO:0004842	ubiquitin-protein transferase activity	149.932	11.0355	Y
110154	FBgn0030555	CG1839	Fbxl4	wt	PRO	UBIT	F-BOX	GO:0031146	SCF-dependent proteasomal ubiquitin-dependent proteinCatabolic process	149.947	13.2277	Y
17142	FBgn0033884	CG13344	CG13344	wt	PRO	UBIT	ORDUL	GO:0004842	ubiquitin-protein transferase activity	156.56	11.9878	Y
106663	FBgn0035953	CG5087	CG5087	wt	PRO	UBIT	HECTUL	GO:0004842	ubiquitin-protein transferase activity	159.87	14.6411	Y
108583	FBgn0053144	CG33144	CG33144	wt	PRO	UBIT	RBRUL	GO:0004842	ubiquitin-protein transferase activity	178.521	12.4087	Y
108923	FBgn0043458	CG12084	CG12084	wt	PRO	UBIT		GO:0004842	ubiquitin-protein transferase activity	211.782	29.5346	Y
101426	FBgn0035983	CG4080	CG4080	wt	PRO	UBIT	ORDUL	GO:0000209	protein polyubiquitination	246.163	15.4032	Y
106453	FBgn0260866	CG12489	dnr1	wt	PRO	UBIT	ORDUL	GO:0004842	ubiquitin-protein transferase activity	247.923	12.5973	Y
104317	FBgn0039876	CG2126	CG2126	wt	PRO	UBIT		GO:0030433	ER-associated ubiquitin-dependent proteinCatabolic process	256.598	11.5276	Y
27960	FBgn0030973	CG7332	CG7332	wt	PRO	UBIT		IPR039785	UbiquitinCarboxyl-terminal hydrolase MINDY-3/4	285.34	25.0827	Y
110809	FBgn0037780	CG3925	ohgt	wt	PRO	UBIT		GO:0016567	protein ubiquitination	296.942	27.5718	Y
105416	FBgn0028372	CG11025	isopeptidase-T-3	wt	PRO	UBIT	ORDUL	IPR015940	Ubiquitin-associated domain	341.396	8.00261	Y
108584	FBgn0035207	CG9153	Herc4	wt	PRO	UBIT	HECTUL	GO:0004842	ubiquitin-protein transferase activity	352.855	27.4221	Y
105644	FBgn0034109	CG7747	CG7747	wt	PRO	UBIT	UBOXUL	GO:0004842	ubiquitin-protein transferase activity	369.61	23.0137	Y
106224	FBgn0032877	CG2617	CG2617	wt	PRO	UBIT	ORDUL	IPR001841	RING/FYVE/PHD-type	386.712	26.3867	Y
43778	FBgn0037978	CG3571	KLHL18	wt	PRO	UBIT		GO:0031463	Cul3-RING ubiquitin ligaseComplex	401.47	17.7523	Y
44428	FBgn0034542	CG9025	Fem-1	wt	PRO	UBIT		GO:0004842	ubiquitin-protein transferase activity	418.564	21.3403	Y
48207	FBgn0031773	CG9144	Fbw5	wt	PRO	UBIT	F-BOX	GO:0004842	ubiquitin-protein transferase activity	423.416	7.69392	Y
43606	FBgn0034704	CG6758	CG6758	wt	PRO	UBIT	F-BOX	IPR001810	F-box domain	426.193	11.0052	Y
104482	FBgn0023528	CG2924	CG2924	wt	PRO	UBIT	E2UC	GO:0004842	ubiquitin-protein transferase activity	480.829	55.1247	Y
39591	FBgn0017418	CG5659	ari-1	wt	PRO	UBIT	RBRUL	GO:0016567	protein ubiquitination	486.972	12.2271	Y
101060	FBgn0026206	CG12218	mei-P26	wt	PRO	UBIT	TRIMUL	GO:0004842	ubiquitin-protein transferase activity	492.841	17.1625	Y
105826	FBgn0030514	CG9941	CG9941	wt	PRO	UBIT	ORDUL	GO:0004842	ubiquitin-protein transferase activity	512.234	34.8848	Y
107060	FBgn0039875	CG1937	sip3	wt	PRO	UBIT	ORDUL	GO:0030433	ER-associated ubiquitin-dependent proteinCatabolic process	520.792	28.7644	Y
107454	FBgn0030970	CG7326	CG7326	wt	PRO	UBIT	OE3UL	IPR019193	Ubiquitin-conjugating enzyme E2-binding protein	543.74	7.4401	Y
108657	FBgn0027512	CG10254	CG10254	wt	PRO	UBIT	E2UC	GO:0004842	ubiquitin-protein transferase activity	551.912	11.0789	Y
106635	FBgn0024973	CG2701	CG2701	wt	PRO	UBIT		IPR003892	Ubiquitin systemComponentCUE	566.181	31.4953	Y
105386	FBgn0036512	CG16979	CG16979	wt	PRO	UBIT		GO:0019783	ubiquitin-like protein-specific protease activity	573.623	31.4958	Y
101229	FBgn0034989	CG3356	CG3356	wt	PRO	UBIT	HECTUL	GO:0031624	ubiquitin conjugating enzyme binding	585.417	24.5891	Y
108103	FBgn0031816	CG16947	Rchy1	wt	PRO	UBIT	ORDUL	GO:0004842	ubiquitin-protein transferase activity	613.012	5.12974	Y
6036	FBgn0037885	CG17721	CG17721	wt	PRO	UBIT	ORDUL	IPR001841	RING/FYVE/PHD-type	622.231	21.7424	Y
11090	FBgn0027609	CG15437	morgue	wt	PRO	UBIT	F-BOX	GO:0019005	SCF ubiquitin ligaseComplex	624.344	34.0614	Y
105374	FBgn0031107	CG11734	HERC2	wt	PRO	UBIT	HECTUL	GO:0004842	ubiquitin-protein transferase activity	707.386	12.461	Y
105287	FBgn0039668	CG2304	Trc8	wt	PRO	UBIT	ORDUL	GO:0004842	ubiquitin-protein transferase activity	736.342	13.2671	Y
109293	FBgn0035232	CG12099	CG12099	wt	PRO	UBIT	ORDUL	GO:0004842	ubiquitin-protein transferase activity	804.389	116.021	Y
100791	FBgn0036516	CG7656	CG7656	wt	PRO	UBIT	E2UC	GO:0004842	ubiquitin-protein transferase activity	851.585	39.703	Y
4106	FBgn0035333	CG1317	CG1317	wt	PRO	UBIT	ORDUL	GO:0016567	protein ubiquitination	863.063	23.5736	Y
104478	FBgn0033544	CG7220	CG7220	wt	PRO	UBIT	E2UC	GO:0004842	ubiquitin-protein transferase activity	927.674	50.7332	Y
48622	FBgn0031772	CG13994	CG13994	wt	PRO	UBIT	OE3UL	GO:0000164	protein phosphatase type 1Complex	939.952	53.0761	Y
106600	FBgn0015321	CG8284	Ubc4	wt	PRO	UBIT	E2UC	GO:0000209	protein polyubiquitination	947.473	54.018	Y
105651	FBgn0037653	CG11982	Iru	wt	PRO	UBIT		GO:0004842	ubiquitin-protein transferase activity	1018.09	49.4412	Y
104233	FBgn0262517	CG32210	Ltn1	wt	PRO	UBIT	ORDUL	GO:1990116	Ribosome-associated ubiquitin-dependent proteinCatabolic process	1072.1	45.514	Y
2605	FBgn0031474	CG2991	CG2991	wt	PRO	UBIT	ORDUL	IPR011016	Zinc finger, RING-CH-type	1123.61	29.8645	Y
100758	FBgn0033609	CG13213	Fbl6	wt	PRO	UBIT	F-BOX	GO:0004842	ubiquitin-protein transferase activity	1148.57	26.7219	Y
108947	FBgn0086442	CG17492	mib2	wt	PRO	UBIT		GO:0004842	ubiquitin-protein transferase activity	1149.96	22.2713	Y
28985	FBgn0031664	CG8892	CG8892	wt	PRO	UBIT		IPR009060	UBA-like superfamily	1195.77	37.4705	Y
43417	FBgn0030320	CG2247	CG2247	wt	PRO	UBIT	F-BOX	GO:0019005	SCF ubiquitin ligaseComplex	1204.28	43.492	Y
43533	FBgn0036897	CG8786	Rnf146	wt	PRO	UBIT	ORDUL	GO:0004842	ubiquitin-protein transferase activity	1230.33	26.3037	Y
23843	FBgn0036621	CG16807	roq	wt	PRO	UBIT	ORDUL	GO:0000209	protein polyubiquitination	1260.1	35.6948	Y
26657	FBgn0040294	CG4909	POSH	wt	PRO	UBIT	ORDUL	GO:0004842	ubiquitin-protein transferase activity	1303.95	47.3624	Y
107139	FBgn0039163	CG5515	CG5515	wt	PRO	UBIT		IPR016135	Ubiquitin-conjugating enzyme/RWD-like	1418.45	45.5199	Y
108292	FBgn0038515	CG5823	CG5823	wt	PRO	UBIT	E2UC	GO:0004842	ubiquitin-protein transferase activity	1599.44	38.2792	Y
105934	FBgn0038286	CG6966	CG6966	wt	PRO	UBIT		GO:0004842	ubiquitin-protein transferase activity	1751.02	17.7143	Y
109617	FBgn0283649	CG17033	elgi	wt	PRO	UBIT	ORDUL	GO:0000209	protein polyubiquitination	1775.39	193.26	Y
27467	FBgn0032208	CG5604	Ufd4	wt	PRO	UBIT	HECTUL	GO:0004842	ubiquitin-protein transferase activity	1802.6	74.0607	Y
108728	FBgn0032635	CG15141	CG15141	wt	PRO	UBIT	ORDUL	IPR003126	Zinc finger, UBR-type	2045.06	80.3042	Y
100298	FBgn0020257	CG9952	Ppa	wt	PRO	UBIT	F-BOX	GO:0019005	SCF ubiquitin ligaseComplex	2565.16	107.646	Y
32518	FBgn0039767	CG2218	CG2218	wt	PRO	UBIT	UBOXUL	GO:0004842	ubiquitin-protein transferase activity	2722.75	46.6094	Y
105294	FBgn0038196	CG9922	CG9922	wt	PRO	UBIT		IPR038922	Huntingtin-interacting protein K, UBA-like domain	2744.33	147.831	Y
44662	FBgn0037705	CG9381	mura	wt	PRO	UBIT	ORDUL	GO:0004842	ubiquitin-protein transferase activity	2884.55	26.9278	Y
1163	FBgn0028475	CG10221	Hrd3	wt	PRO	UBIT		GO:0030433	ubiquitin-dependent ERAD pathway	3233.09	259.153	Y
103614	FBgn0010288	CG4265	Uch	wt	PRO	UBIT	UCDEUBI	GO:0006511	ubiquitin-dependent proteinCatabolic process	4248.77	214.88	Y
102379	FBgn0003943	CG11624	Ubi-p63E	wt	PRO	UBIT	UBI	GO:0016567	protein ubiquitination	8975.28	398.378	Y
31158	FBgn0015320	CG6720	Ubc2	wt	PRO	UBIT	E2UC	GO:0004842	ubiquitin-protein transferase activity	11459.8	92.8785	Y
17474	FBgn0263974	CG43726	qin	wt	PRO	UBIT	ORDUL	GO:0051865	protein autoubiquitination		2.01248	Y
27630	FBgn0283503	CG46284	Neurl4	wt	PRO	UBIT	OE3UL	IPR006573	Neuralized homology repeat (NHR) domain		21.1181	Y
101755	FBgn0285962	CG46338	CG46338	wt	PRO	UBIT	E2UC	GO:0004842	ubiquitin-protein transferase activity		25.7545	Y
109415	FBgn0261268	CG42616	Cul3	wt	PRO	UBIT	CUL	GO:0006511	ubiquitin-dependent proteinCatabolic process		39.3957	Y
49646	FBgn0064126	CG33722	CG33722	wt	PRO	UBIT		IPR021569	TUG ubiquitin-like domain		43.9796	Y
101694	FBgn0029152	CG7184	Mkrn1	wt	PRO	UBIT	ORDUL	GO:0000209	protein polyubiquitination		53.0475	Y
49802	FBgn0038571	CG7215	CG7215	wt	PRO	UBIT		IPR029071	Ubiquitin-like domain superfamily		66.1082	Y
107067	FBgn0265356	CG15105	tn	wt // wt	PRO	UBIT	TRIMUL	GO:0004842	ubiquitin-protein transferase activity	4.68651	0.116335	N
16178	FBgn0034484	CG11044	CG11044	wt // wt	PRO	UBIT	F-BOX	GO:0004842	ubiquitin-protein transferase activity	4.76724	80.3785	Y
23482	FBgn0033639	CG9003	CG9003	wt // wt	PRO	UBIT	F-BOX	GO:0019005	SCF ubiquitin ligaseComplex	559.839	9.81504	Y
109599	FBgn0037760	CG9461	FBXO11	wt // wt	PRO	UBIT	F-BOX	GO:0000151	ubiquitin ligaseComplex	569.619	45.3059	Y
	FBgn0039667	CG2010	FipoQ		PRO	UBIT	F-BOX	GO:0019005	SCF ubiquitin ligase complex	4.38626	0.385964	N
	FBgn0029877	CG17717	CG17717		PRO	UBIT	ORDUL	IPR013083	Zinc finger, RING/FYVE/PHD-type	4.47204	0.303481	N
	FBgn0034546	CG13442	CG13442		PRO	UBIT	ORDUL	GO:0000209	protein polyubiquitination	4.55921	0.0092548	N
	FBgn0051835	CG31835	CG31835		PRO	UBIT	KCMF1UL	IPR039858	E3 ubiquitin-protein ligase KCMF1	4.678	0	N
	FBgn0030577	CG5334	CG5334		PRO	UBIT	ORDUL	GO:0000209	protein polyubiquitination	5.08572	0	N
	FBgn0052713	CG32713	CG32713		PRO	UBIT		IPR000626	Ubiquitin domain	5.38102	0	N
	FBgn0260470	CG14041	SP555		PRO	UBIT		GO:0019005	SCF ubiquitin ligase complex	6.28662	0.0783121	N
	FBgn0025833	CG8910	CG8910		PRO	UBIT	ORDUL	GO:0004842	ubiquitin-protein transferase activity	7.05391	0.00507703	N
	FBgn0054025	CG34025	CG34025		PRO	UBIT	F-BOX	GO:0019005	SCF ubiquitin ligase complex		0	N
	FBgn0260953	CG42585	CG42585		PRO	UBIT	KCMF1UL	GO:0061630	ubiquitin protein ligase activity		0	N
	FBgn0262535	CG43089	CG43089		PRO	UBIT		GO:0006511	ubiquitin-dependent protein catabolic process		0	N
	FBgn0262479	CG43069	CG43069		PRO	UBIT		IPR029071	Ubiquitin-like domain superfamily		0.0613988	N
	FBgn0085318	CG34289	CG34289		PRO	UBIT	ORDUL	IPR013083	Zinc finger, RING/FYVE/PHD-type		0.0887099	N
	FBgn0051642	CG31642	CG31642		PRO	UBIT	KCMF1UL	GO:0061630	ubiquitin protein ligase activity	5.33557	2.11436	Y
	FBgn0040291	CG16988	Roc1b		PRO	UBIT	NEDD8TRA	GO:0061630	ubiquitin protein ligase activity	5.9042	20.2943	Y
	FBgn0031498	CG17260	CG17260		PRO	UBIT	ORDUL	IPR016135	Ubiquitin-conjugating enzyme/RWD-like	8.82993	3.21481	Y
	FBgn0287696	CG13025	mus302		PRO	UBIT	ORDUL	GO:0004842	ubiquitin-protein transferase activity	13.8411	11.3874	Y
	FBgn0051633	CG31633	CG31633		PRO	UBIT	F-BOX	GO:0004842	ubiquitin-protein transferase activity	69.7691	4.54429	Y
	FBgn0036906	CG14102	CG14102		PRO	UBIT		GO:0061630	ubiquitin protein ligase activity	141.836	8.02622	Y
	FBgn0050466	CG30466	CG30466		PRO	UBIT	F-BOX	GO:0019005	SCF ubiquitin ligase complex	157.701	5.91636	Y
	FBgn0032681	CG10283	CG10283		PRO	UBIT		GO:0031625	ubiquitin protein ligase binding	180.748	6.55776	Y
	FBgn0039150	CG13605	CG13605		PRO	UBIT	ORDUL	IPR013083	Zinc finger, RING/FYVE/PHD-type	268.209	24.3286	Y
	FBgn0038950	CG5382	CG5382		PRO	UBIT	ORDUL	GO:0012505	endomembrane system	320.707	40.6934	Y
	FBgn0032812	CG10263	Hakai		PRO	UBIT	ORDUL	GO:0004842	ubiquitin-protein transferase activity	419.085	7.14594	Y
	FBgn0037538	CG3223	CG3223		PRO	UBIT		GO:0031593	polyubiquitin modification-dependent protein binding	738.63	51.4244	Y
	FBgn0030838	CG5445	CG5445		PRO	UBIT		GO:0043130	ubiquitin binding	863.902	33.234	Y
	FBgn0052177	CG32177	Ndfip		PRO	UBIT		GO:0000151	ubiquitin ligase complex	864.355	30.7501	Y
	FBgn0025186	CG5709	ari-2		PRO	UBIT	RBRUL	GO:0000209	protein polyubiquitination	982.742	31.4362	Y
	FBgn0037241	CG14646	CG14646		PRO	UBIT	OE3UL	GO:0000209	protein polyubiquitination	1454.76	25.0915	Y
	FBgn0034706	CG11275	CG11275		PRO	UBIT		GO:0031625	ubiquitin protein ligase binding	1556.68	132.359	Y
	FBgn0033783	CG17019	CG17019		PRO	UBIT	ORDUL	IPR036361	SAP domain superfamily	1579.69	22.5395	Y
	FBgn0086558	CG32744	Ubi-p5E		PRO	UBIT	UBI	GO:0006511	ubiquitin-dependent protein catabolic process	4914.63	345.903	Y
	FBgn0023143	CG1782	Uba1		PRO	UBIT		GO:0000209	protein polyubiquitination	7926.01	170.946	Y
	FBgn0029856	CG11700	CG11700		PRO	UBIT	UBI	IPR029071	Ubiquitin-like domain superfamily	10484.9	0.480217	Y
	FBgn0262983	CG43291	CG43291		PRO	UBIT	ORDUL	IPR031986	Serine protease gd, N-terminal domain		7.69192	Y
	FBgn0046692	CG40293	Stlk		PRO	UBIT	STEK	GO:0006468	protein phosphorylation		43.9816	Y
	FBgn0041171	CG15010	ago		PRO	UBIT	F-BOX	GO:0004842	ubiquitin-protein transferase activity		61.3052	Y
	FBgn0026238	CG2944	gus		PRO	UBIT		GO:0031466	Cul5-RING ubiquitin ligase complex		107.936	Y
	FBgn0058045	CG40045	CG40045		PRO	UBIT	E2UC	GO:0000209	protein polyubiquitination		350.967	Y
	FBgn0085337	CG34308	CG34308		PRO	UBIT	ORDUL	IPR013083	Zinc finger, RING/FYVE/PHD-type

## Sheet: RNA (1.4)
TransformantID	FlyBaseID	CGNR	Gene Symbol	Phenotype	MC	MG	Flybase group	GO/IP Code	GO/IP	Expression Affi	Expression RNAs	Expression
105739	FBgn0020261	CG3291	pcm	WA/V+	RNA	MOD		GO:0000932	cytoplasmic mRNA processing body	1150.33	6.54427	Y
29575	FBgn0027873	CG1957	Cpsf100	EPL	RNA	MOD	CCC	GO:0006378	mRNA polyadenylation	493.383	30.2077	Y
33470	FBgn0037371	CG2097	Sym	EPL	RNA	MOD	CCC	GO:0006398	mRNA 3'-end processing by stem-loop binding andCleavage	902.683	31.1076	Y
105434	FBgn0032016	CG7818	Mettl14	EPL	RNA	MOD	MTC	GO:0001510	RNA methylation	678.62	60.9259	Y
103560	FBgn0023167	CG8427	SmD3	EPL // S-P(s)	RNA	MOD	SPL-C	GO:0044822	poly(A) RNA binding	5440.8	59.6649	Y
108809	FBgn0030556	CG1810	mRNA-cap	EPL // S-P(s)	RNA	MOD		GO:0004484	mRNA guanylyltransferase activity	1833.32	25.9722	Y
107002	FBgn0037369	CG2100	CG2100	EPL/nec	RNA	MOD		GO:0006396	RNA processing	1020.49	6.34209	Y
104442	FBgn0011725	CG31137	twin	EPL/nec	RNA	MOD	CCR4-NOT COMPLEX	GO:0006402	mRNACatabolic process		12.7349	Y
105388	FBgn0261065	CG7698	Cpsf73	EPL/nec	RNA	MOD	CCC	GO:0006398	mRNA 3'-end processing by stem-loop binding andCleavage	852.433	15.501	Y
105130	FBgn0036534	CG6169	DCP2	EPL/nec	RNA	MOD		GO:0010603	regulation ofCytoplasmic mRNA processing body assembly	377.194	27.2884	Y
18145	FBgn0020909	CG11130	Rtc1	EPL/nec	RNA	MOD		GO:0006396	RNA processing	761.257	48.6399	Y
41625	FBgn0039943	CG17168	CG17168	EPL/nec	RNA	MOD	SPL-C	GO:0044822	poly(A) RNA binding	1372.71	49.176	Y
104473	FBgn0037255	CG1078	Fip1	EPL/nec	RNA	MOD	PF	GO:0006398	mRNA 3'-end processing by stem-loop binding andCleavage	912.902	56.4268	Y
103352	FBgn0029755	CG4202	Sas10	EPL/nec	RNA	MOD		IPR007146	Sas10/Utp3/C1D	635.233	58.5705	Y
104351	FBgn0015621	CG3642	Clp	EPL/nec	RNA	MOD	PF	GO:0005847	mRNACleavage and polyadenylation specificity factorComplex	754.828	1098.46	Y
106169	FBgn0087039	CG7066	Sbp2	WF(s)	RNA	MOD		GO:0003730	mRNA 3'-UTR binding	697.423	42.7491	Y
109759	FBgn0261808	CG31299	cu	WF(s)	RNA	MOD		GO:0000289	nuclear-transcribed mRNA poly(A) tail shortening		8.74249	Y
105613	FBgn0037372	CG2091	CG2091	WF(s)	RNA	MOD		GO:0000290	deadenylation-dependent decapping of nuclear-transcribed mRNA	719.421	38.4518	Y
100069	FBgn0039887	CG2053	CG2053	WF(s)	RNA	MOD		GO:0030014	CCR4-NOT complex	4.52931	61.6346	Y
110578	FBgn0035591	CG4611	CG4611	WF(s)	RNA	MOD		GO:0044822	poly(A) RNA binding	188.538	77.791	Y
103819	FBgn0033554	CG12938	Lsm10	WF(s)	RNA	MOD	SM-ALL	GO:0006398	mRNA 3'-end processing by stem-loop binding andCleavage	49.2972	98.3179	Y
101390	FBgn0034963	CG13567	Not11	WF(s)/ds	RNA	MOD	CCR4-NOT COMPLEX	GO:0006402	mRNACatabolic process	656.913	0	Y
105639	FBgn0031493	CG3605	Sf3b2	LL // S-P(s)	RNA	MOD	SPL-C	GO:0044822	poly(A) RNA binding	1567.75	234.464	Y
103146	FBgn0028411	CG12752	Nxt1	LL/EPL	RNA	MOD		GO:0016973	poly(A)+ mRNA export from nucleus	4620.9	142.853	Y
110571	FBgn0024698	CG10110	Cpsf160	LL/EPL/nec	RNA	MOD	PF	GO:0003730	mRNA 3'-UTR binding		17.7878	Y
107160	FBgn0019890	CG8954	Smg5	LL/EPL/nec	RNA	MOD		GO:0000184	nuclear-transcribed mRNACatabolic process, nonsense-mediated decay	1931.58	71.4487	Y
103723	FBgn0029693	CG6379	Cmtr1	LL/EPL/nec	RNA	MOD		GO:0080009	mRNA methylation	529.009	86.7035	Y
105638	FBgn0034921	CG11183	DCP1	LL/EPL/nW	RNA	MOD		GO:0000932	cytoplasmic mRNA processing body	1253.25	34.5829	Y
100801	FBgn0031603	CG15432	CG15432	LL/PL/nec	RNA	MOD	SPL-C	GO:0044822	poly(A) RNA binding	863.562	44.483	Y
110677	FBgn0038737	CG11447	CG11447	WM	RNA	MOD		GO:0001510	RNA methylation	113.53	11.0639	Y
21763	FBgn0031637	CG2950	mxt	WM(s)	RNA	MOD		GO:0034518	RNACap bindingComplex	199.437	40.9524	Y
41708	FBgn0038927	CG6015	CG6015	PL	RNA	MOD	SPL-C	GO:0044822	poly(A) RNA binding	637.657	146.425	Y
105950	FBgn0002044	CG10084	swm	PL/nec/nW	RNA	MOD		GO:1900364	negative regulation of mRNA polyadenylation	2073.54	35.8044	Y
109436	FBgn0027548	CG2910	nito	PL/nec/nW	RNA	MOD	MTC	GO:0000398	mRNA splicing, via spliceosome	2381.12	83.897	Y
28396	FBgn0036239	CG5684	Pop2	PL/nW	RNA	MOD	CCR4-NOT COMPLEX	GO:0004535	poly(A)-specific ribonuclease activity	2574.88	5.34834	Y
106587	FBgn0085436	CG34407	Not1	PL/nW	RNA	MOD	CCR4-NOT COMPLEX	GO:0004535	poly(A)-specific ribonuclease activity		27.7547	Y
40336	FBgn0039385	CG5913	CG5913	PL/nW	RNA	MOD		GO:0044822	poly(A) RNA binding	974.98	98.3297	Y
105990	FBgn0033029	CG8426	Not3	PL/nW	RNA	MOD	CCR4-NOT COMPLEX	GO:0004535	poly(A)-specific ribonuclease activity		290.816	Y
106257	FBgn0004882	CG10868	orb	S	RNA	MOD		GO:0006378	mRNA polyadenylation	6.98501	2.14623	Y
41990	FBgn0263968	CG32743	nonC	S	RNA	MOD		GO:0000184	nuclear-transcribed mRNACatabolic process, nonsense-mediated decay		14.1158	Y
43769	FBgn0003977	CG3496	vir	S	RNA	MOD	MTC	GO:0000375	RNA splicing, via transesterification reactions	386.107	26.3963	Y
46174	FBgn0026309	CG5032	aft	S	RNA	MOD		GO:0004483	mRNA (nucleoside-2'-O-)-methyltransferase activity	1259.27	86.5821	Y
20826	FBgn0017550	CG2161	Rga	S	RNA	MOD	CCR4-NOT COMPLEX	GO:0004535	poly(A)-specific ribonuclease activity	2855.24	181.101	Y
101399	FBgn0003165	CG9755	pum	S	RNA	MOD		GO:0000288	nuclear-transcribed mRNACatabolic process, deadenylation-dependent decay	629.241	403.766	Y
103581	FBgn0051992	CG31992	gw	S(s)	RNA	MOD		GO:0000932	cytoplasmic mRNA processing body	4496.6	45.5475	Y
102792	FBgn0035323	CG13807	CG13807	S(s)	RNA	MOD		GO:0005845	mRNACap bindingComplex	186.378	272.346	Y
100872	FBgn0266053	CG5208	Patr-1	S(s) // S/V+(w)	RNA	MOD		GO:0033962	cytoplasmic mRNA processing body assembly	1569.03	0.259089	Y
105972	FBgn0260780	CG15737	wisp	S(s)/WD	RNA	MOD		GO:0006378	mRNA polyadenylation	4.31495	18.943	Y
103361	FBgn0000662	CG6315	fl(2)d	S(w)	RNA	MOD	MTC	GO:0000375	RNA splicing, via transesterification reactions	2162.8	29.2509	Y
100785	FBgn0041186	CG11886	Slbp	S(w)	RNA	MOD		IPR029344	Histone RNA hairpin-binding protein, RNA-binding domain	1604.89	82.2765	Y
101462	FBgn0031047	CG14213	Rcd-1	S/WF	RNA	MOD	CCR4-NOT COMPLEX	GO:0006402	mRNA catabolic process	1320.06	25.4422	Y
32194	FBgn0036450	CG13472	Tdrd3	S/WM(w)/WS(lan)	RNA	MOD		GO:0006397	mRNA processing	572.291	41.7793	Y
104640	FBgn0030711	CG8928	Rrp47	S/V+	RNA	MOD		GO:0000178	exosome (RNaseComplex)	1546.11	0.0269556	Y
109583	FBgn0039867	CG2261	CstF50	V+	RNA	MOD	PF	GO:0005848	mRNACleavage stimulating factorComplex		90.7293	Y
108351	FBgn0003435	CG9218	sm	V+ // V+(w)	RNA	MOD		GO:0006397	mRNA processing	122.785	31.5046	Y
105499	FBgn0035987	CG3689	Cpsf5	V+(s)/WA // V+	RNA	MOD		GO:0005849	mRNACleavage factorComplex	1730.13	73.0382	Y
4588	FBgn0016047	CG13207	nompA	WD	RNA	MOD		GO:0000184	nuclear-transcribed mRNACatabolic process, nonsense-mediated decay	4.85063	103.928	Y
26269	FBgn0286027	CG3688	Rnmt	WD(s)/S(s)	RNA	MOD		GO:0004482	mRNA (guanine-N7-)-methyltransferase activity		120.711	Y
38247	FBgn0035889	CG7163	mkg-p	wt	RNA	MOD	TRFS	GO:0071076	RNA 3' uridylation	4.14784	0.0249758	N
104163	FBgn0028852	CG15262	CG15262	wt	RNA	MOD	CCR4-NOT	GO:0006355	regulation of transcription, DNA-templated	3.96468	0.0195031	N
101909	FBgn0023520	CG3857	CG3857	wt	RNA	MOD		GO:0000184	nuclear-transcribed mRNACatabolic process, nonsense-mediated decay	107.421	0.0162361	Y
106772	FBgn0051759	CG31759	CG31759	wt	RNA	MOD		GO:0000175	3'-5'-exoribonuclease activity	75.6534	0.0378575	Y
110279	FBgn0051550	CG31550	CG31550	wt	RNA	MOD	SPL-C	GO:0044822	poly(A) RNA binding	775.759	5.17099	Y
108336	FBgn0033450	CG12924	Lsm11	wt	RNA	MOD	SM-ALL	GO:0000381	regulation of alternative mRNA splicing, via spliceosome	53.5911	8.33153	Y
31497	FBgn0024360	CG11418	MTPAP	wt	RNA	MOD		GO:0097222	mitochondrial mRNA polyadenylation	525.995	11.463	Y
105175	FBgn0032115	CG4438	CG4438	wt	RNA	MOD		GO:0044822	poly(A) RNA binding	5.08943	12.552	Y
49821	FBgn0032089	CG9573	Rcd-1r	wt	RNA	MOD		GO:0006402	mRNACatabolic process	4.84765	13.0829	Y
106235	FBgn0030217	CG2124	CG2124	wt	RNA	MOD		GO:0044822	poly(A) RNA binding	65.1892	18.2911	Y
104716	FBgn0003638	CG3019	su(w[a])	wt	RNA	MOD		GO:0006396	RNA processing	249.714	18.3503	Y
3376	FBgn0000377	CG31913	crn	wt	RNA	MOD	SPL-C	GO:0044822	poly(A) RNA binding	4.1973	32.0587	Y
100421	FBgn0038934	CG5732	Gld2	wt	RNA	MOD		GO:0043631	RNA polyadenylation	167.564	32.2583	Y
19617	FBgn0030246	CG1582	CG1582	wt	RNA	MOD		GO:0044822	poly(A) RNA binding	531.176	36.9214	Y
40498	FBgn0025630	CG4061	Rtca	wt	RNA	MOD		GO:0003963	RNA-3'-phosphateCyclase activity	384.337	37.2572	Y
106687	FBgn0283682	CG6181	Ge-1	wt	RNA	MOD		GO:0033962	cytoplasmic mRNA processing body assembly	2673.2	37.3154	Y
21380	FBgn0034834	CG3162	LS2	wt	RNA	MOD		GO:0006397	mRNA processing	4.53599	40.4059	Y
42492	FBgn0035397	CG11486	PAN3	wt	RNA	MOD		GO:0000289	nuclear-transcribed mRNA poly(A) tail shortening	494.415	42.0579	Y
110710	FBgn0028471	CG5720	Nab2	wt	RNA	MOD		GO:1900364	negative regulation of mRNA polyadenylation	666.347	46.867	Y
23964	FBgn0023216	CG2864	Parg	wt	RNA	MOD		GO:0004649	poly(ADP-ribose) glycohydrolase activity	168.01	57.0324	Y
100006	FBgn0053172	CG33172	CG33172	wt	RNA	MOD		GO:0044822	poly(A) RNA binding	262.008	58.2785	Y
106646	FBgn0033316	CG14749	Gle1	wt	RNA	MOD		GO:0016973	poly(A)+ mRNA export from nucleus	575.807	83.9022	Y
20969	FBgn0039139	CG5933	Mettl3	wt	RNA	MOD	MTC	GO:0001510	RNA methylation	289.2	94.3819	Y
40732	FBgn0035318	CG9018	CG9018	wt	RNA	MOD		IPR006569	CID domain	328.32	96.4743	Y
108606	FBgn0011207	CG3959	pelo	wt	RNA	MOD		GO:0070481	nuclear-transcribed mRNACatabolic process, non-stop decay	1145.94	102.349	Y
42283	FBgn0015949	CG9854	hrg	wt	RNA	MOD		GO:0006378	mRNA polyadenylation	1486.06	224.709	Y
2989	FBgn0011638	CG10922	La	wt	RNA	MOD		GO:0006396	RNA processing	2961.81	285.79	Y
12665	FBgn0030096	CG9060	Zpr1	wt	RNA	MOD		GO:1990261	pre-mRNACatabolic process	612.987	1613.98	Y
100082	FBgn0033806	CG4616	FLASH	wt	RNA	MOD		GO:0006398	mRNA 3'-end processing by stem-loop binding andCleavage	10.6483		Y
103400	FBgn0033686	CG12367	Hen1	wt // wt	RNA	MOD		GO:0001510	RNA methylation	175.211	8.45183	Y
	FBgn0030354	CG1559	Upf1		RNA	MOD		GO:0000184	nuclear-transcribed mRNA catabolic process, nonsense-mediated decay	238.278	13.6506	Y
	FBgn0260444	CG18616	Not10		RNA	MOD	CCR4-NOT COMPLEX	GO:0030014	CCR4-NOT complex	351.724	58.3527	Y
	FBgn0260771	CG42569	Larp7		RNA	MOD		GO:0006396	RNA processing		65.5567	Y
	FBgn0035900	CG6694	ZC3H3		RNA	MOD		GO:0006378	mRNA polyadenylation	175.92	72.849	Y
	FBgn0033352	CG8232	PAN2		RNA	MOD		GO:0004535	poly(A)-specific ribonuclease activity	3099.31	74.1315	Y
	FBgn0039868	CG11563	CG11563		RNA	MOD		GO:0044822	poly(A) RNA binding	783.105	78.2067	Y
	FBgn0002962	CG5637	nos		RNA	MOD		GO:0006378	mRNA polyadenylation	5.86478	127.117	Y
	FBgn0037504	CG1142	CG1142		RNA	MOD		GO:0044822	poly(A) RNA binding	1681.33	144.167	Y
	FBgn0032296	CG6729	CG6729		RNA	MOD		GO:0000184	nuclear-transcribed mRNA catabolic process, nonsense-mediated decay	217.137	163.549	Y
	FBgn0033376	CG8777	CG8777		RNA	MOD		GO:0000956	nuclear-transcribed mRNA catabolic process	503.04	199.226	Y
	FBgn0266195	CG44890	Tgs1		RNA	MOD		GO:0009452	7-methylguanosine RNA capping		207.558	Y
40997	FBgn0259199	CG42303	Snup	EPL	RNA	OTH		GO:0071254	cytoplasmic U snRNP body		25.4695	Y
103738	FBgn0038964	CG13849	Nop56	EPL/nec // S-P/CD	RNA	OTH		GO:0030515	snoRNA binding	7604.03	69.5228	Y
105887	FBgn0030858	CG8211	IntS2	EPL/nW	RNA	OTH		GO:0016180	snRNA processing	682.238	66.673	Y
107206	FBgn0023527	CG3071	CG3071	WF(s)	RNA	OTH		GO:0030515	snoRNA binding	1405.82	0.21203	Y
101134	FBgn0263143	CG4771	vret	WF(s)	RNA	OTH		GO:0034587	piRNA metabolic process	525.066	24.7714	Y
108358	FBgn0032515	CG6866	loqs	WF(s)	RNA	OTH		GO:0010586	miRNA metabolic process	759.009	49.2979	Y
107175	FBgn0037470	CG1091	Tailor	WF(s)	RNA	OTH		GO:0031054	pre-miRNA processing	1992.1	93.7717	Y
100462	FBgn0037102	CG7172	CRIF	LL/EPL	RNA	OTH		GO:1900370	positive regulation of RNA interference	1026.44	125.224	Y
108794	FBgn0038597	CG8064	CG8064	LL/EPL/nec	RNA	OTH		GO:0030515	snoRNA binding	663.905	20.9071	Y
18743	FBgn0026679	CG12113	IntS4	WM	RNA	OTH		GO:0016180	snRNA processing		29.5292	Y
21948	FBgn0031314	CG4785	IntS14	WM/CD	RNA	OTH		GO:0034472	snRNA 3'-end processing	318.674	18.3335	Y
110209	FBgn0038168	CG9591	omd	nW	RNA	OTH		GO:0032039	integratorComplex	136.918	41.1425	Y
100004	FBgn0025830	CG5859	IntS8	PL/nec	RNA	OTH		GO:0016180	snRNA processing	505.587	34.9449	Y
104322	FBgn0005619	CG15532	Hdc	S(s)/WF(s)	RNA	OTH		GO:0016246	RNA interference	1589.93	45.5328	Y
103033	FBgn0039459	CG5491	IntS12	S(s)/V-(L5)	RNA	OTH		GO:0016180	snRNA processing	123.451	115.744	Y
109408	FBgn0039691	CG1972	IntS11	S(s)/V+	RNA	OTH		GO:0016180	snRNA processing	950.455	65.4535	Y
110367	FBgn0036570	CG5222	IntS9	S(s)/V+	RNA	OTH		GO:0016180	snRNA processing	616.43	246.291	Y
40480	FBgn0036826	CG3893	arx	wt	RNA	OTH		GO:0045892	negative regulation of transcription, DNA-templated	336.07	12.2272	Y
108978	FBgn0030373	CG12721	moon	wt	RNA	OTH		GO:1990472	piRNA dual-strandCluster binding	5.40317	0.173645	N
105832	FBgn0003401	CG4735	shu	wt	RNA	OTH		GO:0034587	piRNA metabolic process	426.503	1.84268	Y
45261	FBgn0030049	CG11265	Trf4-1	wt	RNA	OTH		GO:0043630	ncRNA polyadenylation involved in polyadenylation-dependent ncRNA catabolic process	5.54387	8.61901	Y
25825	FBgn0034964	CG3173	IntS1	wt	RNA	OTH		GO:0034472	snRNA 3'-end processing	687.898	9.32939	Y
19801	FBgn0039251	CG17462	Trf4-2	wt	RNA	OTH		GO:0043630	ncRNA polyadenylation involved in polyadenylation-dependent ncRNA catabolic process		9.70692	Y
100356	FBgn0087035	CG7439	AGO2	wt	RNA	OTH		GO:0030422	production of siRNA involved in RNA interference		11.303	Y
101017	FBgn0267347	CG4711	squ	wt	RNA	OTH		GO:0031047	gene silencing by RNA	267.613	16.8307	Y
103594	FBgn0035462	CG1120	IntS10	wt	RNA	OTH		GO:0016180	snRNA processing	182.993	21.6214	Y
52612	FBgn0032924	CG9247	Nbr	wt	RNA	OTH		GO:0044747	mature miRNA 3'-end processing	773.262	22.0756	Y
13762	FBgn0033273	CG2183	Gasz	wt	RNA	OTH		GO:0034587	piRNA metabolic process	592.387	22.4681	Y
22846	FBgn0035608	CG10630	blanks	wt	RNA	OTH		GO:0016246	RNA interference	5.72537	29.4078	Y
101756	FBgn0020407	CG6814	asun	wt	RNA	OTH		GO:0034472	snRNA 3'-end processing		32.2872	Y
31445	FBgn0034923	CG11184	Upf3	wt	RNA	OTH		GO:0035195	gene silencing by miRNA	822.799	35.7505	Y
100884	FBgn0027529	CG8920	tapas	wt	RNA	OTH		GO:1990511	piRNA biosynthetic process	275.038	59.9995	Y
101288	FBgn0031951	CG7138	r2d2	wt	RNA	OTH		GO:0030422	production of siRNA involved in RNA interference	696.866	66.2485	Y
101468	FBgn0031488	CG17265	Ccdc85	wt	RNA	OTH		GO:0016246	RNA interference	838.943	66.8459	Y
20604	FBgn0036038	CG18176	defl	wt	RNA	OTH		GO:0016180	snRNA processing	242.144	77.8827	Y
103264	FBgn0033921	CG8589	tej	wt	RNA	OTH		GO:1990511	piRNA biosynthetic process	5.00633	97.1346	Y
35232	FBgn0250816	CG40300	AGO3	wt	RNA	OTH		GO:0034584	piRNA binding	2951.52	203.682	Y
104333	FBgn0037713	CG16790	CG16790	wt	RNA	OTH		GO:0034477	U6 snRNA 3'-end processing	65.3593	324.103	Y
46744	FBgn0262117	CG17665	IntS3	wt	RNA	OTH		GO:0016180	snRNA processing
	FBgn0035626	CG17334	lin-28		RNA	OTH		GO:0006355	regulation of transcription, DNA-templated	4.54157	0.0278616	N
	FBgn0263144	CG8276	bin3		RNA	OTH		GO:0040031	snRNA modification	126.596	0.53372	Y
	FBgn0261383	CG3125	IntS6		RNA	OTH		GO:0016180	snRNA processing		6.35697	Y
	FBgn0010292	CG1430	bys		RNA	OTH		GO:0030515	snoRNA binding	755.308	10.468	Y
	FBgn0025830	CG5869	IntS8		RNA	OTH		GO:0016180	snRNA processing	495.258	11.0391	Y
	FBgn0085212	CG34183	CG34183		RNA	OTH		GO:0009301	snRNA transcription		13.2355	Y
	FBgn0261266	CG12314	zuc		RNA	OTH		GO:0034587	piRNA metabolic process	96.5141	14.8111	Y
	FBgn0032017	CG7810	CG7810		RNA	OTH		GO:0005686	U2 snRNP	165.907	49.8535	Y
	FBgn0039274	CG11920	CG11920		RNA	OTH		GO:0030515	snoRNA binding	1041.49	51.7746	Y
	FBgn0038013	CG10038	CG10038		RNA	OTH		GO:0035197	siRNA binding	1678.57	63.2986	Y
	FBgn0032938	CG8671	CG8671		RNA	OTH		GO:0033227	dsRNA transport	165.468	123.077	Y
109655	FBgn0024183	CG4170	vig	WA	RNA	BND		GO:0003729	mRNA binding	2049.19	47.6223	Y
110174	FBgn0034939	CG2980	thoc5	WA/V+	RNA	BND	TREX	GO:0000228	nuclearChromosome	955.77	52.5857	Y
26635	FBgn0260456	CG4806	CG4806	EPL	RNA	BND		GO:0003729	mRNA binding	492.556	0.00652664	Y
101047	FBgn0052016	CG32016	4E-T	EPL	RNA	BND		GO:0003729	mRNA binding	1636.71	13.7804	Y
43450	FBgn0038345	CG5213	CG5213	EPL	RNA	BND		GO:0003723	RNA binding	4.97836	26.6713	Y
25793	FBgn0031390	CG31671	tho2	EPL	RNA	BND	TREX	GO:0000347	THOComplex		32.3223	Y
103710	FBgn0264962	CG10228	Pcf11	EPL/nec	RNA	BND		GO:0003723	RNA binding		13.1944	Y
104665	FBgn0004395	CG4620	unk	EPL/nec	RNA	BND	mRNA binding	GO:0003729	mRNA binding	598.365	19.706	Y
104718	FBgn0000181	CG3644	bic	EPL/nec	RNA	BND		IPR002715	Nascent polypeptide-associated complex NAC domain	329.459	20.4907	Y
104340	FBgn0034528	CG11180	CG11180	EPL/nec	RNA	BND	G-patch domain	GO:0003676	nucleic acid binding	412.541	23.5151	Y
107827	FBgn0052708	CG32708	CG32708	EPL/nec	RNA	BND	RNA-binding domain superfamily	GO:0003676	nucleic acid binding	702.877	33.5704	Y
40727	FBgn0035336	CG9004	CG9004	EPL/nec	RNA	BND		GO:0003723	RNA binding	170.803	39.877	Y
100009	FBgn0010416	CG9984	TH1	EPL/nec	RNA	BND		GO:0003729	mRNA binding	556.451	66.5085	Y
107013	FBgn0037081	CG6049	barc	EPL/nec	RNA	BND		GO:0003729	mRNA binding	573.248	100.533	Y
29264	FBgn0036035	CG18178	CG18178	EPL/nec	RNA	BND		GO:00064066	mRNA export from nucleus	970.779	121.562	Y
110023	FBgn0042146	CG18823	CG18823	WF(s)	RNA	BND	RNA recognition motif domain	GO:0003676	nucleic acid binding	4.74538	0	N
105585	FBgn0032439	CG17031	Ref2	WF(s)	RNA	BND		GO:0003729	mRNA binding	4.57578	0.0470474	N
101011	FBgn0051501	CG31501	nxf4	WF(s)	RNA	BND		IPR030217	Nuclear RNA export factor	5.24888	0.272454	N
107546	FBgn0003015	CG10901	osk	WF(s)	RNA	BND		GO:0003729	mRNA binding	5.22899	1.5	Y
101478	FBgn0051249	CG31249	CG31249	WF(s)	RNA	BND		IPR019265	RNA transcription, translation and transport factor protein	454.014	10.3386	Y
110357	FBgn0036317	CG10948	CG10948	WF(s)	RNA	BND		GO:0003729	mRNA binding	740.923	19.9448	Y
110518	FBgn0052062	CG32062	Rbfox1	WF(s)	RNA	BND		GO:0003730	mRNA 3'-UTR binding	1425.39	26.7968	Y
37863	FBgn0052423	CG32423	shep	WF(s)	RNA	BND		GO:0003729	mRNA binding	166.916	43.1095	Y
103708	FBgn0031401	CG7082	papi	WF(s)	RNA	BND		GO:0003723	RNA binding	2434.35	48.7396	Y
102597	FBgn0085383	CG34354	CG34354	WF(s)	RNA	BND		GO:0003729	mRNA binding		94.3211	Y
106251	FBgn0039261	CG6422	Ythdf	WF(s)	RNA	BND		GO:0003723	RNA binding	4714.52	95.5055	Y
105899	FBgn0034187	CG6967	CG6967	WF(s)	RNA	BND		GO:0003723	RNA binding	6.02542	384.542	Y
107153	FBgn0264307	CG43782	orb2	WF(s)/ds	RNA	BND		GO:0003730	mRNA 3'-UTR binding		0.251134	N
103909	FBgn0037569	CG9615	tex	WF(s)/ds	RNA	BND	TREX	GO:0000445	THO complex part of transcription export complex	667.191	22.6303	Y
14385	FBgn0263995	CG43738	cpo	LL	RNA	BND		GO:0003729	mRNA binding	168.544	0.166671	Y
104481	FBgn0014189	CG7269	Hel25E	LL	RNA	BND	TREX	GO:0004004	ATP-dependent RNA helicase activity	11240.4	58.309	Y
101508	FBgn0086675	CG4396	fne	LL/EPL/nec	RNA	BND		GO:0008266	poly(U) RNA binding	5.19032	6.86284	Y
106318	FBgn0027334	CG11738	l(1)G0004	LL/EPL/nec	RNA	BND		GO:0003723	RNA binding		44.7049	Y
101502	FBgn0029929	CG4593	CG4593	LL/EPL/nec	RNA	BND		IPR008532	NFACT, RNA-binding domain	745.346	150.992	Y
20783	FBgn0037382	CG2031	Hpr1	LL/PL/nec	RNA	BND	TREX	GO:0000347	THOComplex	555.22	0.102907	Y
27503	FBgn0003520	CG5753	stau	WM(w)	RNA	BND		GO:0003730	mRNA 3'-UTR binding	1221.79	28.9523	Y
104096	FBgn0031062	CG14230	CG14230	nW	RNA	BND		GO:0003729	mRNA binding	167.786	45.5537	Y
17066	FBgn0033475	CG12129	CG12129	nW/S-P(s) // S/V+(w)	RNA	BND		GO:0003723	RNA binding	841.705	46.7168	Y
103715	FBgn0003321	CG1664	sbr	PL	RNA	BND		GO:0006406	mRNA export from nucleus	1408.88	73.1459	Y
109739	FBgn0262475	CG43065	bru2	PL // S-P(s)	RNA	BND		GO:0003723	RNA binding		213.573	Y
103728	FBgn0038989	CG6937	CG6937	PL/nec	RNA	BND		GO:0003729	mRNA binding	804.974	263.356	Y
101555	FBgn0004838	CG10377	Hrb27C	PL/nec	RNA	BND		GO:0003730	mRNA 3'-UTR binding	6072.84	488.551	Y
108860	FBgn0032050	CG13096	CG13096	PL/nW // S-P	RNA	BND		GO:0003723	RNA binding	2524.97	40.1519	Y
52497	FBgn0035016	CG4612	CG4612	PL/nW // S-P(s)	RNA	BND		GO:0003729	mRNA binding	734.888	10.8646	Y
100382	FBgn0286809	CG46386	xmas	S	RNA	BND	TREX-2	GO:0016973	poly(A)+ mRNA export from nucleus		15.2683	Y
33507	FBgn0029992	CG2253	Upf2	S	RNA	BND		GO:0003723	RNA binding	175.61	47.0932	Y
107445	FBgn0039861	CG1800	pasha	S-P/WM(s) // S-P(s)	RNA	BND		GO:0003725	double-stranded RNA binding	253.138	30.5969	Y
110749	FBgn0011224	CG31000	heph	S(s)/WM/V-	RNA	BND		GO:0003730	mRNA 3'-UTR binding	13814.2	12.3519	Y
108026	FBgn0026722	CG8730	drosha	S(s)/V-(L4)	RNA	BND		GO:0003725	double-stranded RNA binding	541.302	48.2151	Y
103952	FBgn0030571	CG14414	CG14414	S(s)/WD	RNA	BND		GO:0003729	mRNA binding	336.942	0.747814	Y
26475	FBgn0034598	CG4266	CG4266	S(w)	RNA	BND		GO:0003729	mRNA binding	1118.56	4.40207	Y
101297	FBgn0033169	CG11123	CG11123	S(w)	RNA	BND		GO:0003723	RNA binding	624.257	33.1553	Y
104141	FBgn0000562	CG4051	egl	S(w)	RNA	BND		GO:0008298	intracellular mRNA localization	1436.52	34.085	Y
29674	FBgn0034739	CG3927	CG3927	S(w)/V+(w)	RNA	BND		GO:0003723	RNA binding	6.44298	44.8002	Y
104426	FBgn0036661	CG9705	CG9705	S(w)/V+(w)	RNA	BND		GO:0003730	mRNA 3'-UTR binding	6770.03	218.252	Y
110576	FBgn0034181	CG8963	CG8963	S/WA	RNA	BND		GO:0003723	RNA binding	4771.12	1.40618	Y
29561	FBgn0029885	CG3224	CG3224	S/WM	RNA	BND	Zinc finger, double-stranded RNA binding	GO:0003676	nucleic acid binding	966.388	103.978	Y
104471	FBgn0010774	CG1101	Ref1	S/V- (L5)	RNA	BND	TREX	GO:0000398	mRNA splicing, via spliceosome		360.308	Y
106041	FBgn0039016	CG4792	Dcr-1	S/V-(4-5)	RNA	BND		GO:0003725	double-stranded RNA binding	308.622	44.8927	Y
106734	FBgn0035063	CG3594	CG3594	S/V+	RNA	BND		GO:0003729	mRNA binding		69.9881	Y
	FBgn0051301	CG31301	CG31301	S/V+(w)	RNA	BND	XRN2-binding (XTBD) domain	GO:0003676	nucleic acid binding	2909	112.336	Y
100778	FBgn0033380	CG8069	Phax	S/V+/-	RNA	BND		GO:0003723	RNA binding	270.545	22.4926	Y
50682	FBgn0061361	CG33786	Tcs1	S/V+/PL	RNA	BND		GO:0003725	double-stranded RNA binding		28.2044	Y
107459	FBgn0000114	CG31762	bru1	V+(w)	RNA	BND		GO:0003730	mRNA 3'-UTR binding		12.0137	Y
109689	FBgn0036496	CG7804	cocoon	V+(w)	RNA	BND		GO:0003729	mRNA binding	5.02896	15.9475	Y
107851	FBgn0030623	CG15031	PPYR1	WD	RNA	BND		IPR039764	RNA binding protein HABP4/SERBP1	4.39695	10.5551	Y
44895	FBgn0011666	CG5099	msi	WD	RNA	BND		GO:0003729	mRNA binding	2404.22	818.208	Y
101005	FBgn0034838	CG12782	CG12782	wt	RNA	BND		IPR037631	mRNA export factor Gle2/RAE1	4.08404	0	N
24889	FBgn0040365	CG14628	CG14628	wt	RNA	BND	mRNA binding	GO:0003676	nucleic acid binding	4.4671	0	N
102828	FBgn0038090	CG10909	CG10909	wt	RNA	BND		GO:0003723	RNA binding	4.46917	0	N
17545	FBgn0036156	CG11726	CG11726	wt	RNA	BND		GO:0003729	mRNA binding	4.00776	0.033832	N
102360	FBgn0035571	CG12493	CG12493	wt	RNA	BND		GO:0003725	double-stranded RNA binding	5.24037	0.319512	N
108789	FBgn0035532	CG15014	CG15014	wt	RNA	BND		GO:0003723	RNA binding	451.628	0	Y
110800	FBgn0028734	CG6203	Fmr1	wt	RNA	BND		GO:0003729	mRNA binding	2377.71	0.00696541	Y
101765	FBgn0011837	CG4070	Tis11	wt	RNA	BND		GO:0003730	mRNA 3'-UTR binding	4344.04	0.100016	Y
108636	FBgn0036263	CG5632	thoc6	wt	RNA	BND	TREX	GO:0000347	THOComplex	48.0522	0.125214	Y
18179	FBgn0000392	CG11181	cup	wt	RNA	BND		GO:0000932	cytoplasmic mRNA processing body	901.929	1.49915	Y
107269	FBgn0051156	CG31156	CG31156	wt	RNA	BND		GO:0003729	mRNA binding	64.5485	6.74869	Y
13978	FBgn0034008	CG8152	CG8152	wt	RNA	BND	G-patch domain	GO:0003676	nucleic acid binding	125.432	10.5542	Y
35288	FBgn0037549	CG7878	CG7878	wt	RNA	BND		GO:0003723	RNA binding	913.29	11.2905	Y
17528	FBgn0037200	CG11109	CG11109	wt	RNA	BND		GO:0003723	RNA binding	376.319	16.0634	Y
51020	FBgn0064117	CG33714	SLIRP1	wt	RNA	BND		GO:0003729	mRNA binding		17.2138	Y
105148	FBgn0035526	CG1316	CG1316	wt	RNA	BND		GO:0003729	mRNA binding	1080.18	18.5332	Y
16166	FBgn0030524	CG10993	CG10993	wt	RNA	BND	RNA recognition motif domain	GO:0003676	nucleic acid binding	5.14078	21	Y
101435	FBgn0011206	CG4760	bol	wt	RNA	BND		GO:0003729	mRNA binding	5.82648	21.124	Y
104941	FBgn0034731	CG10384	CG10384	wt	RNA	BND		GO:0003723	RNA binding	4.51407	22.1423	Y
101412	FBgn0010263	CG3151	Rbp9	wt	RNA	BND		GO:0003730	mRNA 3'-UTR binding	5.89114	27.2787	Y
29799	FBgn0260943	CG32169	Rbp6	wt	RNA	BND		GO:0008266	poly(U) RNA binding	4.51324	27.7984	Y
107297	FBgn0029833	CG5941	MCTS1	wt	RNA	BND		GO:0003723	RNA binding		28.1478	Y
110345	FBgn0263352	CG7015	Unr	wt	RNA	BND		GO:0003730	mRNA 3'-UTR binding	147.274	30.367	Y
4799-R1	FBgn0015527	CG1685	peng	wt	RNA	BND		GO:0003723	RNA binding		31.5842	Y
110272	FBgn0042134	CG18811	Capr	wt	RNA	BND		GO:0003723	RNA binding	5141.08	32.5104	Y
110207	FBgn0016070	CG5263	smg	wt	RNA	BND		GO:0003730	mRNA 3'-UTR binding	636.852	34.3922	Y
110116	FBgn0263829	CG34334	CG34334	wt	RNA	BND		GO:0003729	mRNA binding		35.8938	Y
108334	FBgn0004581	CG30170	bgcn	wt	RNA	BND		GO:0000900	translation repressor activity, nucleic acid binding	5.16034	35.9757	Y
106944	FBgn0022985	CG5821	qkr58E-2	wt	RNA	BND		GO:0003723	RNA binding	1418.09	36.6194	Y
37915	FBgn0260400	CG4262	elav	wt	RNA	BND		GO:0008266	poly(U) RNA binding	1336.14	38.1904	Y
29116	FBgn0010258	CG9654	Rbp4	wt	RNA	BND		GO:0003727	single-stranded RNA binding	5.36079	38.9023	Y
104184	FBgn0035110	CG17143	thoc7	wt	RNA	BND	TREX	GO:0006397	mRNA processing	2029.28	40.4112	Y
45118	FBgn0031224	CG11454	CG11454	wt	RNA	BND		GO:0003729	mRNA binding	1066.86	42.9151	Y
108871	FBgn0036184	CG7351	PCID2	wt	RNA	BND	TREX-2	GO:0005844	polysome	1321.36	45.048	Y
101658	FBgn0004872	CG6122	piwi	wt	RNA	BND		GO:0003729	mRNA binding	2660.83	48.987	Y
107063	FBgn0014024	CG3312	Rnp4F	wt	RNA	BND		GO:0003729	mRNA binding	899.661	53.4664	Y
23421	FBgn0039565	CG4884	CG4884	wt	RNA	BND		GO:0003723	RNA binding	533.72	58.431	Y
105907	FBgn0039659	CG14506	CG14506	wt	RNA	BND		GO:0003729	mRNA binding	4.42789	59.4039	Y
100702	FBgn0022987	CG4816	qkr54B	wt	RNA	BND		GO:0003723	RNA binding	697.654	66.4502	Y
108396	FBgn0029907	CG4547	Atx-1	wt	RNA	BND		GO:0003723	RNA binding	4.06218	98.0182	Y
31113	FBgn0036330	CG11263	CG11263	wt	RNA	BND	NOT 3'-5' exonuclease activity	GO:0003676	nucleic acid binding	4.41652	134.136	Y
BL37511	FBgn0034098	CG15707	krimp	wt	RNA	BND		IPR002999	Tudor domain	10.345	137.101	Y
100001	FBgn0267790	CG9373	rump	wt	RNA	BND		GO:0003730	mRNA 3'-UTR binding	5319.25	161.688	Y
108968	FBgn0287630	CG17098	dbf	wt	RNA	BND		GO:0003676	nucleic acid binding	4.02661	226.408	Y
110410	FBgn0032883	CG9323	Rhau	wt	RNA	BND		GO:0002151	G-quadruplex RNA binding	194.45	273.907	Y
108186	FBgn0024807	CG17686	DIP1	wt	RNA	BND		GO:0003725	double-stranded RNA binding	6151.33	828.87	Y
108342	FBgn0034802	CG3800	CNBP	wt	RNA	BND	mRNA binding	GO:0003676	nucleic acid binding	16003.7	1006.91	Y
110453	FBgn0037490	CG10053	CG10053	wt // wt	RNA	BND	G-patch domain	GO:0003676	nucleic acid binding	173.911	15.1221	Y
	FBgn0034740	CG3875	nsr		RNA	BND		GO:0003723	RNA binding	5.56522	0.0151222	N
	FBgn0039730	CG7903	CG7903		RNA	BND		GO:0003729	mRNA binding	144.673	0.0164679	Y
	FBgn0063670	CG40228	CG40228		RNA	BND		GO:0000993	RNA polymerase II complex binding		1.34421	Y
	FBgn0085521	CG40813	CG40813		RNA	BND		GO:0003723	RNA binding		4.37237	Y
	FBgn0000810	CG3218	fs(1)K10		RNA	BND		GO:0008298	intracellular mRNA localization	847.06	5.84975	Y
	FBgn0000158	CG10422	bam		RNA	BND		GO:0003730	mRNA 3'-UTR binding	4.95277	20.4088	Y
	FBgn0020279	CG8715	lig		RNA	BND		GO:0000932	cytoplasmic mRNA processing body		20.8303	Y
	FBgn0003655	CG3429	swa		RNA	BND		GO:0003729	mRNA binding	4.91672	21.8235	Y
	FBgn0038640	CG7706	CG7706		RNA	BND		GO:0003729	mRNA binding	478.175	26.5266	Y
	FBgn0052706	CG32706	CG32706		RNA	BND		IPR034353	ABT1/ESF2, RNA recognition motif	253.006	27.6674	Y
	FBgn0036640	CG4118	nxf2		RNA	BND		GO:0051028	mRNA transport	175.248	31.2343	Y
	FBgn0037248	CG9809	srl		RNA	BND		GO:0003729	mRNA binding	2098.31	31.4764	Y
	FBgn0054007	CG34007	CG34007		RNA	BND		IPR041966	LOTUS-like domain		36.8684	Y
	FBgn0265047	CG41503	FDY		RNA	BND		GO:0003723	RNA binding		41.7493	Y
	FBgn0264001	CG43744	bru3		RNA	BND		GO:0003729	mRNA binding		42.4433	Y
	FBgn0032620	CG12288	CG12288		RNA	BND		GO:0003729	mRNA binding	648.366	43.5547	Y
	FBgn0004903	CG6354	Rb97D		RNA	BND		GO:0003729	mRNA binding	668.124	44.2299	Y
	FBgn0259935	CG42458	CG42458		RNA	BND		GO:0003729	mRNA binding		44.8513	Y
	FBgn0036018	CG3335	CG3335		RNA	BND		GO:0003729	mRNA binding	287.32	45.3956	Y
	FBgn0031782	CG9226	WDR79		RNA	BND		GO:0034512	box C/D snoRNA binding	418.101	45.8468	Y
	FBgn0024987	CG3056	ssx		RNA	BND		GO:0003723	RNA binding	2105.76	60.3656	Y
	FBgn0085693	CG41562	CG41562		RNA	BND		GO:0003723	RNA binding		97.2751	Y
	FBgn0033936	CG17386	Achl		RNA	BND		IPR035979	RNA-binding domain superfamily	4.58678	97.3169	Y
	FBgn0034659	CG4021	CG4021		RNA	BND		GO:0003723	RNA binding	5.64428	175.095	Y
	FBgn0024804	CG17023	Dbp80		RNA	BND	mRNA export	GO:0003676	nucleic acid binding		228.412	Y
	FBgn0030243	CG2186	CG2186		RNA	BND		IPR039878	RNA-binding protein 33	543.399	2811.41	Y
40306	FBgn0260648	CG31938	Rrp40	WA(s)/WM	RNA	ENZ	RNA-EXO	GO:0003723	RNA binding		23.6195	Y
100277	FBgn0037815	CG4043	Rrp46	EPL	RNA	ENZ	RNA-EXO	GO:0000176	nuclear exosome (RNaseComplex)	956.09	61.6023	Y
108456	FBgn0033528	CG11761	trsn	EPL	RNA	ENZ		GO:0004521	endoribonuclease activity	485.794	169.651	Y
110580	FBgn0030251	CG2145	CG2145	EPL // S-P	RNA	ENZ		GO:0090502	RNA phosphodiester bond hydrolysis, endonucleolytic	479.345	71.1626	Y
103667	FBgn0283741	CG42666	prage	EPL/nec	RNA	ENZ		IPR012337	Ribonuclease H-like superfamily		13.7301	Y
103922	FBgn0034065	CG8395	Rrp42	EPL/nec	RNA	ENZ	RNA-EXO	GO:0000176	nuclear exosome (RNaseComplex)	602.001	19.5873	Y
106078	FBgn0266581	CG6375	pit	EPL/nec	RNA	ENZ		GO:0003724	RNA helicase activity	1834.39	24.2837	Y
105825	FBgn0287774	CG9143	CG9143	EPL/nec	RNA	ENZ		GO:0004004	ATP-dependent RNA helicase activity	261.407	81.3282	Y
108310	FBgn0004556	CG9680	Dbp73D	EPL/nec/S(s)	RNA	ENZ		IPR000629	ATP-dependent RNA helicase DEAD-box,Conserved site	301.744	47.7805	Y
107949	FBgn0033060	CG7849	CG7849	WF(s)	RNA	ENZ	ISO	GO:0006396	RNA processing	107.657	12.671	Y
108790	FBgn0010406	CG8194	RNaseX25	WF(s)	RNA	ENZ		GO:0006401	RNACatabolic process	1791.9	31.8074	Y
102526	FBgn0038381	CG3303	EndoU	WF(s)	RNA	ENZ		GO:0004521	endoribonuclease activity	2026.65	91.9567	Y
108642	FBgn0036754	CG5589	CG5589	WF(s)	RNA	ENZ		GO:0004004	ATP-dependent RNA helicase activity	270.689	220.436	Y
107280	FBgn0037816	CG6345	CG6345	WF(s)/ds	RNA	ENZ		GO:0009451	RNA modification	4.70809	12.9083	Y
109334	FBgn0040964	CG18661	CG18661	WF(s)/ds // wt	RNA	ENZ		IPR029063	S-adenosyl-L-methionine-dependent methyltransferase	360.455	16.0235	Y
108548	FBgn0038269	CG7292	Rrp6	LL	RNA	ENZ	RNA-EXO	GO:0006378	mRNA polyadenylation	564.838	45.1653	Y
109308	FBgn0037368	CG1239	CG1239	LL/EPL/nec	RNA	ENZ		GO:0008173	RNA methyltransferase activity	123.281	7.88831	Y
110125	FBgn0003559	CG17170	su(f)	LL/EPL/nec	RNA	ENZ	RNA-EXO	GO:0006397	mRNA processing	816.181	17.7785	Y
108830	FBgn0046222	CG1109	Wdr33	LL/EPL/nec // S-P/WA	RNA	ENZ	RNA-EXO	IPR020472	G-protein beta WD-40 repeat	627.215	51.855	Y
108013	FBgn0039183	CG6413	Dis3	LL/PL/nW	RNA	ENZ	RNA-EXO	GO:0000176	nuclear exosome (RNaseComplex)	68.2481	46.6776	Y
11342-R1	FBgn0035537	CG11342	CG11342	nW/S/V-(L5) // S-P	RNA	ENZ		GO:0008173	RNA methyltransferase activity	73.506	10.063	Y
103769	FBgn0030855	CG5800	CG5800	PL/nec	RNA	ENZ		GO:0003724	RNA helicase activity	581.655	21.8993	Y
110441	FBgn0052344	CG32344	CG32344	PL/nec/nW/S-P(s)	RNA	ENZ		GO:0004004	ATP-dependent RNA helicase activity	1138.76	2.84229	Y
109762	FBgn0021995	CG2173	Rs1	PL/nec/S(s)/V+	RNA	ENZ		GO:0004004	ATP-dependent RNA helicase activity	903.952	19.0546	Y
49379	FBgn0004419	CG4916	me31B	PL/nW	RNA	ENZ		GO:0004004	ATP-dependent RNA helicase activity	4207.03	136.075	Y
103549	FBgn0030789	CG9606	Rrp45	PL/nW/nec	RNA	ENZ	RNA-EXO	GO:0006396	RNA processing	628.899	58.9189	Y
107999	FBgn0037561	CG9630	CG9630	S-P	RNA	ENZ		GO:0004004	ATP-dependent RNA helicase activity	272.852	2.2591	Y
25313	FBgn0033261	CG18316	udd	S(w)/V+(w)	RNA	ENZ		GO:0005668	RNA polymerase transcription factor SL1Complex	2447.81	231.98	Y
108563	FBgn0286051	CG8368	Rexo5	S/WA	RNA	ENZ	RNA exonuclease 5	GO:0000175	3'-5'-exoribonuclease activity	1136.29	49.4692	Y
104379	FBgn0027602	CG8611	CG8611	S/WD/WA	RNA	ENZ		GO:0004004	ATP-dependent RNA helicase activity	504.822	32.9947	Y
103913	FBgn0003483	CG3158	spn-E	wt	RNA	ENZ		GO:0008186	RNA-dependent ATPase activity	171.685	0.0438418	Y
101762	FBgn0030364	CG15735	Lsm12a	wt	RNA	ENZ		GO:0016070	RNA metabolic process	3330.73	0.316445	Y
108158	FBgn0039846	CG11337	PNPase	wt	RNA	ENZ		GO:0004654	polyribonucleotide nucleotidyltransferase activity	462.17	12.4947	Y
108253	FBgn0031987	CG12375	CG12375	wt	RNA	ENZ		GO:0004521	endoribonuclease activity	351.496	16.4084	Y
104464	FBgn0037482	CG10055	CG10055	wt	RNA	ENZ		GO:0022618	ribonucleoprotein Complex assembly	384.388	16.6955	Y
108449	FBgn0036889	CG14100	CG14100	wt	RNA	ENZ		GO:0008173	RNA methyltransferase activity	252.248	27.687	Y
101543	FBgn0033473	CG12128	CG12128	wt	RNA	ENZ		IPR029026	Putative RNA methyltransferase; Nucleic acid-binding, OB-fold; tRNA (guanine-N1-)-methyltransferase, N-terminal; Alpha/beta knot methyltransferases	399.348	30.5518	Y
19691	FBgn0002774	CG11680	mle	wt	RNA	ENZ		GO:0003724	RNA helicase activity	500.282	34.6387	Y
50144	FBgn0001565	CG1666	Hlc	wt	RNA	ENZ		GO:0004004	ATP-dependent RNA helicase activity	1757.58	55.138	Y
108653	FBgn0036838	CG3808	CG3808	wt	RNA	ENZ		GO:0008173	RNA methyltransferase activity	179.131	62.4238	Y
106042	FBgn0039260	CG6369	Smg6	wt	RNA	ENZ		GO:0004521	endoribonuclease activity	801.537	75.6747	Y
100322	FBgn0035111	CG16940	Dis3l2	wt	RNA	ENZ		IPR001900	Ribonuclease II/R	807.973	76.8478	Y
109465	FBgn0029979	CG10777	mahe	wt	RNA	ENZ		GO:0003724	RNA helicase activity	510.238	78.1313	Y
4947	FBgn0034214	CG6550	CG6550	wt	RNA	ENZ		GO:0009451	RNA modification	381.773	146.545	Y
110815	FBgn0050105	CG30105	CG30105	wt	RNA	ENZ		GO:0032299	ribonuclease H2Complex	496.327	148.136	Y
102375	FBgn0034879	CG3931	Rrp4	wt	RNA	ENZ	RNA-EXO	GO:0005652	nuclear lamina	854.08	365.123	Y
	FBgn0259742	CG42360	CG42360		RNA	ENZ		IPR021869	Ribonuclease Zc3h12a-like, NYN domain		0.458611	N
	FBgn0283442	CG46283	vas		RNA	ENZ		GO:0003724	RNA helicase activity	4.05202		N
	FBgn0034700	CG11269	CG11269		RNA	ENZ		GO:0004521	endoribonuclease activity	3.81019	2	Y
	FBgn0051755	CG31755	SoYb		RNA	ENZ	RNA helicase, DEAD-box type, Q motif	GO:0003676	nucleic acid binding	6.53611	4.70753	Y
	FBgn0032919	CG9253	CG9253		RNA	ENZ		GO:0004004	ATP-dependent RNA helicase activity	2674.9	22.8323	Y
	FBgn0030793	CG9125	Rai1		RNA	ENZ		GO:0006402	mRNA catabolic process		33.0551	Y
	FBgn0036916	CG8025	Mtr3		RNA	ENZ	RNA-EXO	GO:0000176	nuclear exosome (RNase complex)	599.552	45.7758	Y
	FBgn0032487	CG15481	Ski6		RNA	ENZ	RNA-EXO	GO:0000176	nuclear exosome (RNase complex)	566.687	52.1357	Y
	FBgn0032346	CG6249	Csl4		RNA	ENZ	RNA-EXO	GO:0003723	RNA binding	494.02	62.883	Y
	FBgn0027616	CG12076	Ythdc1		RNA	ENZ		GO:0016070	RNA metabolic process	946.55	76.0596	Y
	FBgn0035720	CG10077	CG10077		RNA	ENZ		GO:0003724	RNA helicase activity	10919.6	188.921	Y
	FBgn0286778	CG46385	CG46385		RNA	ENZ		GO:1990817	RNA adenylyltransferase activity
105054	FBgn0010300	CG10719	brat	WA // wt	RNA	rRNA		GO:0009303	rRNA transcription	1447.86	81.7538	Y
38574	FBgn0039627	CG11837	CG11837	WA(s)	RNA	rRNA		GO:0000154	rRNA modification	595.16	54.1941	Y
17000	FBgn0086451	CG10805	l(2)k09022	EPL	RNA	rRNA		IPR022125	Armadillo-like helical; BP28,C-terminal domain; Armadillo-type fold; U3 small nucleolar RNA-associated protein 10, N-terminal	1096.99	41.0784	Y
100604	FBgn0011824	CG4038	CG4038	EPL	RNA	rRNA		GO:0005732	small nucleolar ribonucleoproteinComplex	6427.33	50.9986	Y
103908	FBgn0032138	CG4364	CG4364	EPL // S-P	RNA	rRNA		GO:0000463	maturation of LSU-rRNA from tricistronic rRNA transcript (SSU-rRNA, 5.8S rRNA, LSU-rRNA)	3790.08	238.016	Y
13479	FBgn0027330	CG1994	l(1)G0020	EPL/nec	RNA	rRNA	TRFS	GO:1904812	rRNA acetylation involved in maturation of SSU-rRNA		45.5621	Y
108849	FBgn0033741	CG8545	CG8545	EPL/nec	RNA	rRNA		GO:0006364	rRNA processing	2059.38	0.152263	Y
103735	FBgn0020305	CG4258	dbe	EPL/nec	RNA	rRNA		GO:0006364	rRNA processing	870.191	6.41978	Y
19153	FBgn0029999	CG1575	CG1575	EPL/nec	RNA	rRNA		IPR024679	Pre-rRNA-processing protein Ipi1, N-terminal	278.96	18.1852	Y
107421	FBgn0036514	CG12301	CG12301	EPL/nec	RNA	rRNA		GO:0006364	rRNA processing	357.71	32.7171	Y
106930	FBgn0029714	CG3527	CG3527	EPL/nec	RNA	rRNA		GO:0031167	rRNA methylation	643.001	50.608	Y
105427	FBgn0263605	CG5018	l(3)72Dn	EPL/nec	RNA	rRNA		GO:0000462	maturation of SSU-rRNA from tricistronic rRNA transcript (SSU-rRNA, 5.8S rRNA, LSU-rRNA)	879.213	67.9893	Y
104575	FBgn0039828	CG1542	CG1542	EPL/nec	RNA	rRNA		GO:0006364	rRNA processing	865.117	76.8013	Y
105460	FBgn0038275	CG3817	CG3817	EPL/nec	RNA	rRNA		GO:0006364	rRNA processing	405.062	191.244	Y
34256	FBgn0030081	CG7246	CG7246	EPL/nec	RNA	rRNA		GO:0000462	maturation of SSU-rRNA from tricistronic rRNA transcript (SSU-rRNA, 5.8S rRNA, LSU-rRNA)	226.674	295.798	Y
105960	FBgn0010520	CG4539	Bka	EPL/nec/S(s)	RNA	rRNA		IPR006984	rRNA-processing protein Fcf1/Utp23	701.983	1.21089	Y
110762	FBgn0032051	CG13097	CG13097	WF(s)	RNA	rRNA		GO:0006364	rRNA processing	781.416	146.848	Y
100615	FBgn0283525	CG4749	l(2)10685	WF(s) // wt	RNA	rRNA	TRFS	GO:0031167	rRNA methylation	240.859	12.0919	Y
31832	FBgn0261286	CG12785	Mat89Ba	LL	RNA	rRNA		GO:0006364	rRNA processing	212.415	12.931	Y
106204	FBgn0022069	CG12396	Nnp-1	LL	RNA	rRNA		GO:0006364	rRNA processing	5526.07	91.9004	Y
103309	FBgn0053217	CG33217	CG33217	LL/EPL/nec	RNA	rRNA		IPR039623	Pre-rRNA-processing protein Rix1	3642.18	24.6396	Y
109610	FBgn0037543	CG10903	CG10903	LL/EPL/nec	RNA	rRNA		GO:0016435	rRNA (guanine) methyltransferase activity	1087.63	30.0789	Y
106129	FBgn0028744	CG5033	CG5033	LL/EPL/nec	RNA	rRNA		GO:0006364	rRNA processing	1592.44	33.5715	Y
110334	FBgn0030720	CG8939	CG8939	LL/EPL/nec	RNA	rRNA		GO:0008649	rRNA methyltransferase activity	785.094	40.069	Y
105108	FBgn0003891	CG9450	tud	LL/EPL/nec	RNA	rRNA		GO:0019090	mitochondrial rRNA export from mitochondrion	716.507	96.9971	Y
110711	FBgn0038473	CG3983	Ns1	LL/EPL/nec	RNA	rRNA		GO:0005730	nucleolus	1961.02	331.094	Y
103722	FBgn0030063	CG1789	CG1789	LL/EPL/nW	RNA	rRNA		GO:0006364	rRNA processing	647.381	41.9252	Y
35730	FBgn0029148	CG5258	NHP2	LL/PL/nec	RNA	rRNA		GO:0031118	rRNA pseudouridine synthesis	5499.3	13.3223	Y
101112	FBgn0039404	CG14543	CG14543	PL/nW	RNA	rRNA		IPR019398	Pre-rRNA-processing protein TSR2	642.917	19.2553	Y
102710	FBgn0035986	CG4022	CG4022	PL/nW/nec	RNA	rRNA	rRNA	GO:0046427	positive regulation of JAK-STATCascade	813.517	32.4838	Y
100962	FBgn0032921	CG9250	Mpp6	PL/S-P(s)	RNA	rRNA		IPR019324	M-phase phosphoprotein 6	275.372	165.835	Y
100008	FBgn0032298	CG6724	CG6724	PL/S(s)/V+	RNA	rRNA		GO:0000463	maturation of LSU-rRNA from tricistronic rRNA transcript (SSU-rRNA, 5.8S rRNA, LSU-rRNA)	1063.75	15.6163	Y
30171	FBgn0033092	CG9422	Rpp25	S	RNA	rRNA	ribonuclease MRP complex	GO:0003676	nucleic acid binding	485.942	37.2119	Y
103828	FBgn0031643	CG3008	CG3008	S-P // wt	RNA	rRNA		GO:0030490	maturation of SSU-rRNA	2540.88	23.2257	Y
105679	FBgn0033454	CG1671	CG1671	S-P(s)/V+	RNA	rRNA		GO:0006364	rRNA processing	881.877	30.4761	Y
109616	FBgn0259937	CG3333	Nop60B	S(s)	RNA	rRNA		GO:0006364	rRNA processing	5318.49	25.2156	Y
105415	FBgn0052075	CG32075	CG32075	S(s)/V-	RNA	rRNA		IPR007174	Las1	705.972	0.490365	Y
107284	FBgn0038235	CG8461	CG8461	S/V+	RNA	rRNA		GO:0000469	cleavage involved in rRNA processing	541.266	107.607	Y
104572	FBgn0030892	CG7206	CG7206	V+	RNA	rRNA		IPR002716	PIN domain	566.422	8.83681	Y
109586	FBgn0051719	CG31719	RluA-1	WD	RNA	rRNA	ISO	GO:0009982	pseudouridine synthase activity	6.1585	4.59297	Y
52664	FBgn0037822	CG14683	CG14683	wt	RNA	rRNA		GO:0071424	rRNA (cytosine-N4-)-methyltransferase activity	1455.7	142.267	Y
24629	FBgn0030629	CG9123	CG9123	wt	RNA	rRNA		GO:0005730	nucleolus	700.129	25.0096	Y
108267	FBgn0043865	CG13916	SA-2	wt	RNA	rRNA		GO:0005730	nucleolus	4.25094	36.0858	Y
104318	FBgn0035035	CG3570	Samtor	wt	RNA	rRNA		GO:0016433	rRNA (adenine) methyltransferase activity	431.729	94.1812	Y
100694	FBgn0035831	CG8038	Pop4	wt	RNA	rRNA		GO:0006364	rRNA processing	397.358	277.087	Y
110658	FBgn0030704	CG15916	CG15916	wt // wt	RNA	rRNA		GO:0006364	rRNA processing	187.862	16.4171	Y
	FBgn0033948	CG12863	CG12863		RNA	rRNA		GO:0031167	rRNA methylation	243.13	11.3769	Y
	FBgn0262116	CG40127	RNASEK		RNA	rRNA		GO:0009303	rRNA transcription		0	N
	FBgn0033994	CG7544	CG7544		RNA	rRNA	RRNA METHYLTRANSFERASES	GO:0003676	nucleic acid binding	79.6709	19.3216	Y
	FBgn0262560	CG7989	wcd		RNA	rRNA		GO:0006364	rRNA processing		26.4022	Y
	FBgn0034243	CG6501	Ns2		RNA	rRNA		GO:0003924	GTPase activity		37.2535	Y
	FBgn0261381	CG42631	mtTFB1		RNA	rRNA		GO:0000179	rRNA (adenine-N6,N6-)-dimethyltransferase activity		52.2918	Y
	FBgn0010926	CG5824	l(3)07882		RNA	rRNA		GO:0006364	rRNA processing	471.48	61.9672	Y
	FBgn0034073	CG8414	CG8414		RNA	rRNA		GO:0006364	rRNA processing	243.275	91.5633	Y
	FBgn0003062	CG9888	Fib		RNA	rRNA		GO:0005732	small nucleolar ribonucleoprotein complex	4553.88	225.397	Y
	FBgn0038146	CG9799	CG9799		RNA	rRNA		GO:0006364	rRNA processing	716.269	233.205	Y
	FBgn0026196	CG10206	nop5		RNA	rRNA		GO:0006364	rRNA processing	4931.11	319.939	Y
	FBgn0031764	CG9107	CG9107		RNA	rRNA		IPR034890	Rrp7A, RNA recognition motif	1052.15	455.36	Y
110380	FBgn0034002	CG8079	CG8079	WA	RNA	SP		GO:0000398	mRNA splicing, via spliceosome	364.506	7.68348	Y
44119	FBgn0033160	CG11107	Dhx15	WA	RNA	SP	SPL-C	GO:0004004	ATP-dependent RNA helicase activity	2080.09	127.09	Y
109911	FBgn0015778	CG9412	rin	WA	RNA	SP		GO:0000398	mRNA splicing, via spliceosome	2946.25	163.453	Y
109003	FBgn0028932	CG16890	CG16890	WA	RNA	SP	SPL-C	IPR019129	Folate-sensitive fragile site protein Fra10Ac1	145.803	370.63	Y
109005	FBgn0039732	CG15525	CG15525	WA(w)	RNA	SP	SPL-C	GO:0000381	regulation of alternative mRNA splicing, via spliceosome	561.099	0.473844	Y
108216	FBgn0039117	CG10210	tst	WA(w)	RNA	SP		GO:0000381	regulation of alternative mRNA splicing, via spliceosome	68.189	16.0134	Y
23677	FBgn0037602	CG8021	SLIRP2	EPL	RNA	SP		GO:0035145	exon-exon junctionComplex	122.695	0.0315765	Y
51088	FBgn0024285	CG4602	Srp54	EPL	RNA	SP	SR	GO:0000398	mRNA splicing, via spliceosome	2953.93	13.4594	Y
40991	FBgn0031456	CG2848	Tnpo-SR	EPL	RNA	SP		GO:0048024	regulation of mRNA splicing, via spliceosome	453.495	16.1624	Y
32395	FBgn0263396	CG16901	sqd	EPL	RNA	SP	SPL-C	GO:0000381	regulation of alternative mRNA splicing, via spliceosome	13354.3	16.6766	Y
100580	FBgn0031452	CG2843	Cwc25	EPL	RNA	SP		IPR022209	Pre-mRNA splicing factor		17.7771	Y
100452	FBgn0039271	CG11839	CG11839	EPL	RNA	SP	SPL-C	IPR040050	SPLICEOSOMECOMPLEXC	245.728	25.9195	Y
110666	FBgn0263599	CG5931	Brr2	EPL	RNA	SP	SPL-C	GO:0000398	mRNA splicing, via spliceosome	2482.29	29.8791	Y
100297	FBgn0037882	CG17187	CG17187	EPL	RNA	SP		GO:0000398	mRNA splicing, via spliceosome	254.204	181.849	Y
110356	FBgn0034084	CG8435	CG8435	EPL // S-P	RNA	SP		IPR007590	CWC16 protein	283.548	26.2713	Y
22007	FBgn0265297	CG5119	pAbp	EPL/WM	RNA	SP		GO:0000398	mRNA splicing, via spliceosome	16573.9	37.8595	Y
110714	FBgn0038454	CG10324	CG10324	EPL/nec	RNA	SP	SPL-C	IPR026822	Spp2/MOS2, G-patch domain	101.348	10.6936	Y
102992	FBgn0000615	CG8994	exu	EPL/nec	RNA	SP		GO:0000398	mRNA splicing, via spliceosome	5.69239	13.5847	Y
110281	FBgn0032250	CG5198	holn1	EPL/nec	RNA	SP		GO:0005682	U5 snRNP	746.582	17.7932	Y
34254	FBgn0036828	CG6841	Prp6	EPL/nec	RNA	SP	SPL-C	GO:0000398	mRNA splicing, via spliceosome	532.042	17.9838	Y
13426	FBgn0025571	CG5836	SF1	EPL/nec	RNA	SP	SPL-C	GO:0000398	mRNA splicing, via spliceosome	2533.52	20.7146	Y
107167	FBgn0032388	CG6686	CG6686	EPL/nec	RNA	SP	SPL-C	GO:0000398	mRNA splicing, via spliceosome	2244.24	21.0956	Y
110535	FBgn0030969	CG7288	Usp39	EPL/nec	RNA	SP	SPL-C	GO:0000398	mRNA splicing, via spliceosome	1163.19	25.9813	Y
103145	FBgn0000543	CG5714	ecd	EPL/nec	RNA	SP		GO:0000398	mRNA splicing, via spliceosome		26.1655	Y
104183	FBgn0010220	CG12759	Dbp45A	EPL/nec	RNA	SP		GO:0000381	regulation of alternative mRNA splicing, via spliceosome	331.16	32.0006	Y
23689	FBgn0034564	CG9344	CG9344	EPL/nec	RNA	SP	SPL-C	GO:0000398	mRNA splicing, via spliceosome	3737.8	34.3292	Y
103721	FBgn0036487	CG6876	Prp31	EPL/nec	RNA	SP	SPL-C	GO:0000398	mRNA splicing, via spliceosome	778.334	42.4318	Y
107717	FBgn0086707	CG12750	ncm	EPL/nec	RNA	SP	SPL-C	GO:0005681	spliceosomalComplex	1198.19	48.9359	Y
105982	FBgn0033556	CG12343	CG12343	EPL/nec	RNA	SP	SPL-C	GO:0000398	mRNA splicing, via spliceosome	935.393	53.2029	Y
110393	FBgn0036733	CG6322	U4-U6-60K	EPL/nec	RNA	SP	SPL-C	GO:0000398	mRNA splicing, via spliceosome	984.105	56.4788	Y
108666	FBgn0261552	CG42670	ps	EPL/nec	RNA	SP		GO:0000398	mRNA splicing, via spliceosome	52.5558	56.7334	Y
103745	FBgn0040235	CG12135	c12.1	EPL/nec	RNA	SP	SPL-C	GO:0000398	mRNA splicing, via spliceosome	827.844	59.071	Y
109796	FBgn0028577	CG12085	hfp	EPL/nec	RNA	SP	SPL-C	GO:0000380	alternative mRNA splicing, via spliceosome		68.3827	Y
107042	FBgn0027587	CG7028	Prp4k	EPL/nW // S-P(s)	RNA	SP		GO:0000398	mRNA splicing, via spliceosome		79.8844	Y
103140	FBgn0031229	CG3436	CG3436	WF(s)	RNA	SP	SPL-C	GO:0000398	mRNA splicing, via spliceosome	1929.61	0.0869425	Y
109977	FBgn0052783	CG32783	Gem4c	WF(s)	RNA	SP	GEMINS	GO:0032797	SMNComplex		5.71932	Y
103832	FBgn0037660	CG18005	beag	WF(s)	RNA	SP	SPL-C	GO:0000398	mRNA splicing, via spliceosome	167.96	16.8272	Y
102664	FBgn0039124	CG13597	tbrd-1	WF(s)	RNA	SP		GO:0000398	mRNA splicing, via spliceosome	5.74126	19.7812	Y
100392	FBgn0036641	CG16725	Smn	WF(s)	RNA	SP		GO:0000387	spliceosomal snRNP assembly	3185.19	22.0621	Y
106243	FBgn0023506	CG1474	Es2	WF(s)	RNA	SP	SPL-C	GO:0000398	mRNA splicing, via spliceosome	385.886	25.1961	Y
110165	FBgn0037716	CG8273	Son	WF(s)	RNA	SP		GO:0043484	regulation of RNA splicing	131.034	30.2761	Y
101010	FBgn0051510	CG31510	CG31510	WF(s)	RNA	SP		IPR040107	U4/U6.U5 small nuclear ribonucleoproteinComponent Snu23	376.877	36.4009	Y
101747	FBgn0051922	CG31922	CG31922	WF(s)	RNA	SP		GO:0000398	mRNA splicing, via spliceosome	222.044	46.8218	Y
100715	FBgn0030468	CG1622	CG1622	WF(s)	RNA	SP		GO:0000398	mRNA splicing, via spliceosome	1832.54	80.0426	Y
100683	FBgn0261641	CG42724	CG42724	WF(s)// wt	RNA	SP		GO:0000398	mRNA splicing, via spliceosome		81.7645	Y
107953	FBgn0037707	CG16788	RnpS1	WF(s)/ds	RNA	SP		GO:0008380	RNA splicing	2085	20.9785	Y
107162	FBgn0266917	CG16941	Sf3a1	LL	RNA	SP	SPL-C	GO:0000381	regulation of alternative mRNA splicing, via spliceosome	37.2807	0	Y
103628	FBgn0036915	CG7757	Prp3	LL	RNA	SP	SPL-C	GO:0000398	mRNA splicing, via spliceosome	1431.61	0.470582	Y
103940	FBgn0026713	CG32604	Prp16	LL	RNA	SP		GO:0000381	regulation of alternative mRNA splicing, via spliceosome		7.55742	Y
108575	FBgn0261119	CG5519	Prp19	LL	RNA	SP	SPL-C	GO:0000381	regulation of alternative mRNA splicing, via spliceosome		18.7228	Y
110091	FBgn0031266	CG2807	Sf3b1	LL	RNA	SP	SPL-C	GO:0000398	mRNA splicing, via spliceosome	1439.03	28.3402	Y
104359	FBgn0035520	CG11586	CG11586	LL	RNA	SP	SPL-C	GO:0000398	mRNA splicing, via spliceosome	143.182	36.0098	Y
104186	FBgn0033859	CG6197	fand	LL	RNA	SP	SPL-C	GO:0000381	regulation of alternative mRNA splicing, via spliceosome	649.68	42.2827	Y
106496	FBgn0286786	CG3949	hoip	LL	RNA	SP	SPL-C	GO:0000398	mRNA splicing, via spliceosome	4787.06	51.6253	Y
106918	FBgn0024998	CG2685	CG2685	LL	RNA	SP	SPL-C	GO:0000398	mRNA splicing, via spliceosome	186.13	56.2804	Y
23825	FBgn0001491	CG1639	l(1)10Bb	LL	RNA	SP	SPL-C	GO:0000398	mRNA splicing, via spliceosome	2149.38	74.5326	Y
107273	FBgn0033400	CG2063	CG2063	LL	RNA	SP		GO:0000398	mRNA splicing, via spliceosome	1311.73	75.9856	Y
103587	FBgn0039626	CG1420	Slu7	LL	RNA	SP	SPL-C	GO:0000389	mRNA 3'-splice site recognition	225.493	157.539	Y
110713	FBgn0262601	CG5352	SmB	LL	RNA	SP	SPL-C	GO:0000398	mRNA splicing, via spliceosome	2770.39	164.178	Y
31343	FBgn0261933	CG10753	SmD1	LL	RNA	SP	SPL-C	GO:0000398	mRNA splicing, via spliceosome		197.503	Y
20458	FBgn0039977	CG17454	Spf30	LL/EPL	RNA	SP	SPL-C	GO:0000398	mRNA splicing, via spliceosome	2624.64	0.145714	Y
39256	FBgn0261791	CG9742	SNRPG	LL/EPL	RNA	SP	SPL-C	GO:0000398	mRNA splicing, via spliceosome	7389.82	34.3456	Y
100287	FBgn0027784	CG6011	Prp18	LL/EPL	RNA	SP	SPL-C	GO:0000398	mRNA splicing, via spliceosome	324.167	35.4572	Y
100751	FBgn0036340	CG11274	Srrm1	LL/EPL	RNA	SP	SR	GO:0000398	mRNA splicing, via spliceosome	297.966	70.6095	Y
31347	FBgn0036314	CG10754	Sf3a2	LL/EPL	RNA	SP	SPL-C	GO:0000398	mRNA splicing, via spliceosome	1278.94	104.088	Y
105940	FBgn0036277	CG10418	CG10418	LL/EPL	RNA	SP	SPL-C	GO:0000381	regulation of alternative mRNA splicing, via spliceosome	3026.44	158.866	Y
100690	FBgn0261789	CG1249	SmD2	LL/EPL	RNA	SP	SPL-C	GO:0000398	mRNA splicing, via spliceosome	8744.57	277.552	Y
18567	FBgn0033688	CG8877	Prp8	LL/EPL	RNA	SP	SPL-C	GO:0000398	mRNA splicing, via spliceosome	2327.32	527.793	Y
23151	FBgn0016978	CG8749	snRNP-U1-70K	LL/EPL	RNA	SP	SPL-C	GO:0000398	mRNA splicing, via spliceosome		1213.61	Y
100562	FBgn0036734	CG7564	CG7564	LL/EPL/ nW	RNA	SP		GO:0000398	mRNA splicing, via spliceosome	446.881	44.5335	Y
108248	FBgn0035162	CG13900	Sf3b3	LL/EPL/nec	RNA	SP	SPL-C	GO:0000398	mRNA splicing, via spliceosome	3782.59	0.0175716	Y
110014	FBgn0014033	CG4099	Sr-CI	LL/EPL/nec	RNA	SP	SR	FBgg0001273	CANONICAL SERINE AND ARGININE RICH SPLICING FACTORS	4.76038	17.0327	Y
24697	FBgn0039182	CG5728	CG5728	LL/EPL/nec	RNA	SP		GO:0000381	regulation of alternative mRNA splicing, via spliceosome	1392.28	18.057	Y
108933	FBgn0261792	CG5454	snRNP-U1-C	LL/EPL/nec	RNA	SP	SPL-C	GO:0000381	regulation of alternative mRNA splicing, via spliceosome	1695.37	23.2147	Y
103419	FBgn0035294	CG1017	Mfap1	LL/EPL/nec	RNA	SP	SPL-C	GO:0000398	mRNA splicing, via spliceosome	416.634	30.5498	Y
107304	FBgn0015818	CG3780	Spx	LL/EPL/nec	RNA	SP	SPL-C	GO:0000398	mRNA splicing, via spliceosome	1888.6	32.2852	Y
103789	FBgn0027617	CG5808	CG5808	LL/EPL/nec	RNA	SP	SPL-C	GO:0000398	mRNA splicing, via spliceosome	386.454	33.5422	Y
101521	FBgn0024191	CG7238	sip1	LL/EPL/nec	RNA	SP	SPL-C	GO:0000398	mRNA splicing, via spliceosome	187.299	33.677	Y
107291	FBgn0031601	CG3058	Dim1	LL/EPL/nec	RNA	SP	SPL-C	GO:0000398	mRNA splicing, via spliceosome	1357.8	35.7249	Y
110452	FBgn0086895	CG8241	pea	LL/EPL/nec	RNA	SP	SPL-C	GO:0000398	mRNA splicing, via spliceosome	578.878	51.8335	Y
110354	FBgn0037466	CG1965	CG1965	LL/EPL/nec	RNA	SP		GO:0071008	U2-type post-mRNA release spliceosomalComplex	853.689	56.8276	Y
105354	FBgn0014366	CG2925	noi	LL/EPL/nec	RNA	SP	SPL-C	GO:0071011	precatalytic spliceosome	3288.63	60.7437	Y
106466	FBgn0005648	CG2163	Pabp2	LL/EPL/nec	RNA	SP		GO:0000398	mRNA splicing, via spliceosome	1504.7	61.7706	Y
110421	FBgn0038772	CG4973	mdlc	LL/EPL/nec	RNA	SP	SPL-C	GO:0043484	regulation of RNA splicing	744.589	69.3016	Y
109369	FBgn0265574	CG6905	Cdc5	LL/EPL/nec	RNA	SP	SPL-C	GO:0000398	mRNA splicing, via spliceosome	731.401	86.8326	Y
107112	FBgn0022943	CG12357	Cbp20	LL/EPL/nec	RNA	SP		GO:0000398	mRNA splicing, via spliceosome	1079.64	107.49	Y
100226	FBgn0028554	CG10203	x16	LL/EPL/nec	RNA	SP	SR	GO:0000381	regulation of alternative mRNA splicing, via spliceosome		168.515	Y
101367	FBgn0040534	CG11985	Sf3b5	LL/EPL/nec	RNA	SP	SPL-C	GO:0000398	mRNA splicing, via spliceosome	3485.33	266.413	Y
110102	FBgn0003261	CG10279	Rm62	LL/EPL/nec	RNA	SP		GO:0000381	regulation of alternative mRNA splicing, via spliceosome	19561.1	739.074	Y
107723	FBgn0005411	CG9998	U2af50	LL/EPL/nec	RNA	SP	SPL-C	GO:0000381	regulation of alternative mRNA splicing, via spliceosome	4008.46		Y
110282	FBgn0050342	CG30342	Prp38	LL/EPL/nec // S-P	RNA	SP	SPL-C	GO:0000398	mRNA splicing, via spliceosome	520.022	3.46882	Y
101441	FBgn0030365	CG1796	Tango4	LL/EPL/nec // S-P(s)	RNA	SP	SPL-C	GO:0000398	mRNA splicing, via spliceosome	520.437	16.6622	Y
105704	FBgn0035692	CG13298	Sf3b6	LL/EPL/nW	RNA	SP	SPL-C	GO:0000398	mRNA splicing, via spliceosome	4106.4	16.4326	Y
106289	FBgn0033862	CG6209	CG6209	LL/EPL/nW	RNA	SP		GO:0071011	precatalytic spliceosome	6.27895	31.011	Y
104484	FBgn0037550	CG9667	CG9667	LL/PL/nec	RNA	SP	SPL-C	GO:0000398	mRNA splicing, via spliceosome	482.352	384.622	Y
100732	FBgn0004237	CG12749	Hrb87F	LL/PL/nW	RNA	SP	SPL-C	GO:0000381	regulation of alternative mRNA splicing, via spliceosome	10454.6	328.516	Y
107625	FBgn0039557	CG12259	CG12259	LPL/nec	RNA	SP	SPL-C	IPR007005	XAP5 protein	362.126	42.6023	Y
110507	FBgn0037220	CG14641	CG14641	N(s)/V-(L5)	RNA	SP	SPL-C	GO:0000381	regulation of alternative mRNA splicing, via spliceosome	2820.49	473.902	Y
109844	FBgn0030479	CG1987	Rbp1-like	nW	RNA	SP	SR	GO:0000398	mRNA splicing, via spliceosome	248.335	117.521	Y
103393	FBgn0000377	CG3193	crn	nW // S-P	RNA	SP		GO:0000381	regulation of alternative mRNA splicing, via spliceosome	1402.08	45.4847	Y
106510	FBgn0001216	CG8937	Hsc70-1	PL	RNA	SP	SPL-C	GO:0006457	protein folding	4.9277	70.2751	Y
106696	FBgn0028474	CG4119	CG4119	PL/nec	RNA	SP	SPL-C	GO:0000398	mRNA splicing, via spliceosome	902.836	0.034327	Y
28132	FBgn0002736	CG9401	mago	PL/nec	RNA	SP	SPL-C	GO:0000398	mRNA splicing, via spliceosome	3679.9	225.307	Y
110457	FBgn0032690	CG10333	CG10333	PL/nec/nW	RNA	SP	SPL-C	GO:0000398	mRNA splicing, via spliceosome	1318.11	43.7769	Y
107503	FBgn0085391	CG34362	trv	PL/nec/nW/S(s)	RNA	SP		GO:0000381	regulation of alternative mRNA splicing, via spliceosome		93.148	Y
26333	FBgn0022986	CG3613	qkr58E-1	PL/nec/WD(s)	RNA	SP		GO:0000398	mRNA splicing, via spliceosome	686.398	34.6895	Y
109815	FBgn0033210	CG1406	U2A	PL/nW	RNA	SP	SPL-C	GO:0000398	mRNA splicing, via spliceosome	577.731	7.22723	Y
110015	FBgn0035027	CG3511	CG3511	PL/nW	RNA	SP	SPL-C	GO:0000413	protein peptidyl-prolyl isomerization	256.162	39.9931	Y
110778	FBgn0030631	CG6227	Prp5	PL/nW	RNA	SP	SPL-C	GO:0000398	mRNA splicing, via spliceosome	612.732	45.9515	Y
106979	FBgn0031114	CG1676	cactin	PL/nW	RNA	SP	SPL-C	GO:0000398	mRNA splicing, via spliceosome	699.052	70.5193	Y
23863	FBgn0261068	CG13277	LSm7	PL/nW	RNA	SP	SPL-C	GO:0000398	mRNA splicing, via spliceosome	4481.96	216.744	Y
108847	FBgn0001986	CG4152	Mtr4	PL/nW // S-P(s)	RNA	SP		GO:0000398	mRNA splicing, via spliceosome		438.95	Y
105271	FBgn0267791	CG13425	HnRNP-K	PL/S(s)	RNA	SP		GO:0000381	regulation of alternative mRNA splicing, via spliceosome		37.2957	Y
102407	FBgn0263198	CG10473	Acn	S	RNA	SP		GO:0000398	mRNA splicing, via spliceosome	1033.58	80.6973	Y
26676	FBgn0039558	CG4980	BCAS2	S-P(s)	RNA	SP	SPL-C	GO:0000398	mRNA splicing, via spliceosome	607.291	26.3396	Y
13625-R2	FBgn0039210	CG13625	CG13625	S-P/WM(s)	RNA	SP	SPL-C	GO:0000398	mRNA splicing, via spliceosome	358.592	32.4282	Y
32949	FBgn0086683	CG17540	Spf45	S(L)	RNA	SP	SPL-C	GO:0000398	mRNA splicing, via spliceosome	3129.88	170.549	Y
50653	FBgn0261067	CG4279	LSm1	S(s)	RNA	SP		GO:0000398	mRNA splicing, via spliceosome	509.034	13.6595	Y
27776	FBgn0283477	CG6987	SF2	S(s)	RNA	SP	SR	GO:0000381	regulation of alternative mRNA splicing, via spliceosome	11594.6	52.8555	Y
104470	FBgn0020618	CG7111	Rack1	S(s)	RNA	SP		GO:0071011	precatalytic spliceosome	25087.5	233.61	Y
108950	FBgn0024542	CG8614	Neos	S(s)	RNA	SP		GO:0000398	mRNA splicing, via spliceosome	460.64	350.589	Y
33493	FBgn0035388	CG2162	CG2162	S(s)/WA(w)/V+(w)	RNA	SP	exon-exon junction complex	GO:0003676	nucleic acid binding	866.075	17.5721	Y
	FBgn0029941	CG1677	CG1677	S(s)/WA/V+	RNA	SP		GO:0000398	mRNA splicing, via spliceosome	3424.66	106.247	Y
110156	FBgn0029133	CG1591	REG	S(s)/CD	RNA	SP		GO:0071013	catalytic step 2 spliceosome	7647.92	14.4154	Y
49506	FBgn0011802	CG6539	Gem3	S(w)	RNA	SP	GEMINS	GO:0000387	spliceosomal snRNP assembly		18.6106	Y
39004	FBgn0030625	CG5877	CG5877	S(w)	RNA	SP		GO:0000398	mRNA splicing, via spliceosome	207.396	39.6561	Y
101740	FBgn0004587	CG10851	B52	S/V+(s)/WA	RNA	SP	SR	GO:0000381	regulation of alternative mRNA splicing, via spliceosome	7024.94	524.232	Y
106344	FBgn0033062	CG7843	Ars2	V+	RNA	SP		GO:0000398	mRNA splicing, via spliceosome	1754.44	74.7801	Y
107777	FBgn0250850	CG30149	rig	V+(w)	RNA	SP	GEMINS	GO:0000387	spliceosomal snRNP assembly	1264.39	0.5649	Y
108346	FBgn0038704	CG5316	CG5316	V+(w)	RNA	SP		GO:0000398	mRNA splicing, via spliceosome	1169.89	224.65	Y
	FBgn0285954	CG3606	caz	V+/WA	RNA	SP		GO:0000398	mRNA splicing, via spliceosome	5071.63	57.3939	Y
110008	FBgn0260944	CG17136	Rbp1	V+/WA	RNA	SP	SR	GO:0045292	mRNACis splicing, via spliceosome	4295.23	82.3436	Y
108761	FBgn0045862	CG12878	btz	WD	RNA	SP		GO:0008380	RNA splicing	717.843	14.8471	Y
27013	FBgn0034572	CG9346	CG9346	WD	RNA	SP	SPL-C	GO:0003729	mRNA binding	593.542	274.671	Y
107385	FBgn0033378	CG8781	tsu	WD(s)	RNA	SP	SPL-C	GO:0000398	mRNA splicing, via spliceosome	4343.16	9.8827	Y
21820	FBgn0031287	CG4291	CG4291	WD(w)	RNA	SP	SPL-C	GO:0000398	mRNA splicing, via spliceosome	181.055	0.795751	Y
100487	FBgn0031547	CG3212	Sr-CIV	wt	RNA	SP	SR	FBgg0001273	CANONICAL SERINE AND ARGININE RICH SPLICING FACTORS	4.68927	0.0628793	N
110492	FBgn0036479	CG13458	CG13458	wt	RNA	SP		IPR032717	Mitochondrial splicing suppressor 51, zinc-finger	4.42335	0.146764	N
100723	FBgn0004227	CG4211	nonA	wt	RNA	SP		GO:0000398	mRNA splicing, via spliceosome	1612.89	0.00469716	Y
106965	FBgn0036386	CG8833	CG8833	wt	RNA	SP	SPL-C	GO:0000398	mRNA splicing, via spliceosome	157.253	0.0366864	Y
106102	FBgn0031822	CG9548	Phf5a	wt	RNA	SP	SPL-C	GO:0000398	mRNA splicing, via spliceosome	3113.06	0.199727	Y
50786	FBgn0264270	CG43770	Sxl	wt	RNA	SP		GO:0000380	alternative mRNA splicing, via spliceosome		1.00038	Y
101498	FBgn0039488	CG6066	CG6066	wt	RNA	SP		GO:0000398	mRNA splicing, via spliceosome	237.368	1.099	Y
20947	FBgn0037342	CG2931	CG2931	wt	RNA	SP		GO:0000398	mRNA splicing, via spliceosome	584.672	7.4318	Y
22186	FBgn0011305	CG5655	Rsf1	wt	RNA	SP	SR	GO:0000381	regulation of alternative mRNA splicing, via spliceosome	4261.91	9.47059	Y
24725	FBgn0031631	CG3225	CG3225	wt	RNA	SP	SPL-C	GO:0000398	mRNA splicing, via spliceosome	28.1605	10.3601	Y
105882	FBgn0038590	CG12320	CG12320	wt	RNA	SP		GO:0000244	spliceosomal tri-snRNP complex assembly	118.825	10.7538	Y
110699	FBgn0028897	CG4935	CG4935	wt	RNA	SP	SPL-C	GO:0000398	mRNA splicing, via spliceosome	137.415	14.4369	Y
105135	FBgn0014870	CG8912	Psi	wt	RNA	SP		GO:0000381	regulation of alternative mRNA splicing, via spliceosome	1823.47	14.5765	Y
105322	FBgn0031318	CG4887	CG4887	wt	RNA	SP	SPL-C	GO:0000398	mRNA splicing, via spliceosome	507.858	16.7624	Y
110736	FBgn0263594	CG14648	lost	wt	RNA	SP		GO:0000398	mRNA splicing, via spliceosome	13395.2	17.4034	Y
26111	FBgn0031628	CG3294	CG3294	wt	RNA	SP		GO:0000398	mRNA splicing, via spliceosome	45.2511	19.2399	Y
105486	FBgn0265487	CG33197	mbl	wt	RNA	SP	Zinc finger, CCCH-type	GO:0000381	regulation of alternative mRNA splicing, via spliceosome	1006.68	19.5196	Y
5986-R1	FBgn0043455	CG5986	CG5986	wt	RNA	SP	SPL-C	GO:0000398	mRNA splicing, via spliceosome	570.499	21.603	Y
49674	FBgn0032240	CG17768	CG17768	wt	RNA	SP	SPL-C	GO:0000398	mRNA splicing, via spliceosome		21.6156	Y
26229	FBgn0031492	CG3542	Prp40	wt	RNA	SP	SPL-C	GO:0000398	mRNA splicing, via spliceosome	898.401	21.6786	Y
110143	FBgn0030085	CG6999	CG6999	wt	RNA	SP		GO:0000381	regulation of alternative mRNA splicing, via spliceosome	115.439	22.6944	Y
110097	FBgn0033089	CG17266	CG17266	wt	RNA	SP	SPL-C	GO:0000398	mRNA splicing, via spliceosome	563.91	23.2138	Y
100199	FBgn0261872	CG33522	scaf6	wt	RNA	SP	SPL-C	GO:0003723	RNA binding		24.4072	Y
26243	FBgn0022984	CG3584	qkr58E-3	wt	RNA	SP		GO:0000381	regulation of alternative mRNA splicing, via spliceosome	1491.17	24.8537	Y
39764	FBgn0086444	CG10689	l(2)37Cb	wt	RNA	SP	SPL-C	GO:0000398	mRNA splicing, via spliceosome	390.7	25.0143	Y
20322	FBgn0285926	CG1691	Imp	wt	RNA	SP		GO:0000398	mRNA splicing, via spliceosome	930.541	26.3708	Y
20670	FBgn0039581	CG1866	Moca-cyp	wt	RNA	SP		GO:0071011	precatalytic spliceosome	1203.89	27.578	Y
103623	FBgn0036207	CG10907	CG10907	wt	RNA	SP	SPL-C	GO:0000398	mRNA splicing, via spliceosome	752.671	27.8721	Y
105352	FBgn0024491	CG6046	Bin1	wt	RNA	SP	SPL-C	GO:0016580	Sin3Complex	2924.71	29.9006	Y
107282	FBgn0038344	CG5205	obe	wt	RNA	SP		GO:0000381	regulation of alternative mRNA splicing, via spliceosome	1292.96	32.5787	Y
104978	FBgn0265298	CG5442	SC35	wt	RNA	SP	SR	GO:0000381	regulation of alternative mRNA splicing, via spliceosome	7071.42	32.7303	Y
108126	FBgn0261790	CG18591	SmE	wt	RNA	SP	SPL-C	GO:0000398	mRNA splicing, via spliceosome	5555.74	33.4979	Y
101268	FBgn0029079	CG4924	icln	wt	RNA	SP		GO:0000387	spliceosomal snRNP assembly	2368.34	33.7149	Y
47374	FBgn0036850	CG10419	Gem2	wt	RNA	SP	GEMINS	GO:0000387	spliceosomal snRNP assembly	160.216	34.4902	Y
102716	FBgn0020376	CG31962	Sr-CIII	wt	RNA	SP	SR	IPR000436	Sushi/SCR/CCP domain	4.19532	35.2429	Y
101432	FBgn0039149	CG18428	CG18428	wt	RNA	SP		IPR019532	Nuclear RNA-splicing-associated protein, SR-25	454.189	39.8313	Y
33591	FBgn0037344	CG2926	CG2926	wt	RNA	SP		GO:0000381	regulation of alternative mRNA splicing, via spliceosome	932.737	39.9605	Y
103365	FBgn0015075	CG9054	Ddx1	wt	RNA	SP		GO:0000245	spliceosomalComplex assembly	1111.86	44.368	Y
15260	FBgn0035235	CG7879	CG7879	wt	RNA	SP		GO:0000381	regulation of alternative mRNA splicing, via spliceosome	294.576	46.4751	Y
46248	FBgn0037809	CG12818	CG12818	wt	RNA	SP	SPL-C	IPR019339	CBF1-interactingCo-repressorCIR, N-terminal domain; Leukocyte receptorCluster member 1-like	125.661	49.1288	Y
105954	FBgn0263603	CG5215	Zn72D	wt	RNA	SP		GO:0071011	precatalytic spliceosome	1079.02	49.2993	Y
106336	FBgn0037737	CG8383	Pnn	wt	RNA	SP		GO:0000398	mRNA splicing, via spliceosome	861.16	49.6184	Y
110476	FBgn0039920	CG11360	CG11360	wt	RNA	SP		GO:0000381	regulation of alternative mRNA splicing, via spliceosome	270.499	53.8421	Y
24090	FBgn0037583	CG9684	CG9684	wt	RNA	SP		GO:0071011	precatalytic spliceosome		54.8907	Y
103976	FBgn0019990	CG1609	Gcn2	wt	RNA	SP		GO:0000398	mRNA splicing, via spliceosome	1305.38	57.5537	Y
107799	FBgn0033615	CG7741	CG7741	wt	RNA	SP		IPR006768	Cwf19-like,C-terminal domain-1	579.774	59.5598	Y
35512	FBgn0037644	CG11964	CG11964	wt	RNA	SP	SPL-C		SPLICEOSOMECOMPLEX B	33.1653	60.0525	Y
110542	FBgn0038826	CG17838	Syp	wt	RNA	SP		GO:0000398	mRNA splicing, via spliceosome	12246	60.8852	Y
29524	FBgn0001215	CG9983	Hrb98DE	wt	RNA	SP	SPL-C	GO:0033119	negative regulation of RNA splicing	12142.4	62.4219	Y
105999	FBgn0039600	CG1646	Prp39	wt	RNA	SP		GO:0000381	regulation of alternative mRNA splicing, via spliceosome	2632.5	64.5064	Y
110673	FBgn0022942	CG7035	Cbp80	wt	RNA	SP		GO:0000398	mRNA splicing, via spliceosome	1204.6	66.4772	Y
40342	FBgn0030915	CG6179	CG6179	wt	RNA	SP	SPL-C	GO:0000398	mRNA splicing, via spliceosome	604.266	87.5811	Y
2561	FBgn0003741	CG16724	tra	wt	RNA	SP		GO:0000398	mRNA splicing, via spliceosome	857.868	97.6213	Y
22246	FBgn0004401	CG6143	Pep	wt	RNA	SP		GO:0000398	mRNA splicing, via spliceosome	10286.8	119.887	Y
104316	FBgn0035141	CG13892	Cypl	wt	RNA	SP	SPL-C	GO:0000398	mRNA splicing, via spliceosome	579.832	122.22	Y
105349	FBgn0038666	CG5451	Smu1	wt	RNA	SP	SPL-C	GO:0000398	mRNA splicing, via spliceosome	484.517	130.061	Y
100928	FBgn0020377	CG8856	Sr-CII	wt	RNA	SP	SR	FBgg0001273	CANONICAL SERINE AND ARGININE RICH SPLICING FACTORS	5.08692	134.39	Y
101894	FBgn0029751	CG17764	CG17764	wt	RNA	SP		GO:0000398	mRNA splicing, via spliceosome	4.89889	139.396	Y
27473	FBgn0022959	CG5654	yps	wt	RNA	SP		GO:0000398	mRNA splicing, via spliceosome	15583.6	149.583	Y
105495	FBgn0262737	CG7437	mub	wt	RNA	SP		GO:0000381	regulation of alternative mRNA splicing, via spliceosome	1677.84	167.769	Y
110253	FBgn0030974	CG7358	Flacc	wt	RNA	SP		GO:0000381	regulation of alternative mRNA splicing, via spliceosome	881.705	235.373	Y
100563	FBgn0005649	CG5422	Rox8	wt	RNA	SP		GO:0000398	mRNA splicing, via spliceosome	1605.75	248.888	Y
101343	FBgn0038046	CG5641	CG5641	wt	RNA	SP		GO:0000398	mRNA splicing, via spliceosome	2147.12	284.681	Y
106999	FBgn0000146	CG6137	aub	wt	RNA	SP		GO:0000398	mRNA splicing, via spliceosome	4.62426	400.836	Y
108597	FBgn0039566	CG4849	CG4849	wt	RNA	SP	SPL-C	GO:0000398	mRNA splicing, via spliceosome	375.864	520.229	Y
106762	FBgn0031319	CG4896	CG4896	wt	RNA	SP	SPL-C	GO:0000381	regulation of alternative mRNA splicing, via spliceosome	371.132	551.976	Y
107887	FBgn0031961	CG7102	CG7102	wt	RNA	SP		GO:0071013	catalytic step 2 spliceosome	645.042	3374.45	Y
100805	FBgn0003742	CG10128	tra2	wt // wt	RNA	SP		GO:0000245	spliceosomalComplex assembly	1288.88	22.6614	Y
	FBgn0030655	CG9213	CG9213		RNA	SP		GO:0000398	mRNA splicing, via spliceosome	115.331	17.5356	Y
	FBgn0052786	CG32786	Gem4b		RNA	SP	GEMINS	GO:0032797	SMN complex		0	N
	FBgn0261287	CG12250	ymp		RNA	SP		GO:0000398	mRNA splicing, via spliceosome	4.86514	1.62768	Y
	FBgn0000426	CG16792	SmF		RNA	SP	SPL-C	GO:0000398	mRNA splicing, via spliceosome		4.10114	Y
	FBgn0039229	CG6995	Saf-B		RNA	SP		GO:0000381	regulation of alternative mRNA splicing, via spliceosome	1065.58	4.24508	Y
	FBgn0037531	CG10445	CG10445		RNA	SP		GO:0000381	regulation of alternative mRNA splicing, via spliceosome	54.016	4.26054	Y
	FBgn0028919	CG16865	CG16865		RNA	SP	SPL-C	GO:0071013	catalytic step 2 spliceosome	421.532	6.202	Y
	FBgn0051368	CG31368	CG31368		RNA	SP	SPL-C	GO:0000974	Prp19 complex	810.587	7.30179	Y
	FBgn0004856	CG8264	Bx42		RNA	SP	SPL-C	GO:0000974	Prp19 complex	1190.43	8.75509	Y
	FBgn0082831	CG6525	pps		RNA	SP		GO:0000381	regulation of alternative mRNA splicing, via spliceosome		12.7764	Y
	FBgn0011640	CG8597	lark		RNA	SP		GO:0000398	mRNA splicing, via spliceosome	4051.8	14.8182	Y
	FBgn0035253	CG7971	Srrm234		RNA	SP	SR	GO:0000398	mRNA splicing, via spliceosome	5523.83	18.1228	Y
	FBgn0038887	CG7907	CG7907		RNA	SP		GO:0000398	mRNA splicing, via spliceosome	4.41647	18.7866	Y
	FBgn0015520	CG10328	nonA-l		RNA	SP		GO:0000398	mRNA splicing, via spliceosome	892.368	19.6312	Y
	FBgn0030474	CG15747	CG15747		RNA	SP		GO:0000398	mRNA splicing, via spliceosome	588.834	20.0939	Y
	FBgn0029686	CG2941	Glos		RNA	SP	GEMINS			228.959	24.0936	Y
	FBgn0023441	CG8205	fus		RNA	SP		GO:0043484	regulation of RNA splicing	1452.86	26.7373	Y
	FBgn0035271	CG2021	CG2021		RNA	SP	SPL-C	GO:0000398	mRNA splicing, via spliceosome	1466.2	27.3787	Y
	FBgn0021895	CG18426	ytr		RNA	SP		GO:0000398	mRNA splicing, via spliceosome	9282.97	28.967	Y
	FBgn0032822	CG10466	CG10466		RNA	SP	SPL-C	GO:0000398	mRNA splicing, via spliceosome	309.16	31.8941	Y
	FBgn0035872	CG7185	Cpsf6		RNA	SP		GO:0000381	regulation of alternative mRNA splicing, via spliceosome	5019.77	32.0636	Y
	FBgn0034000	CG11808	CG11808		RNA	SP		GO:0000398	mRNA splicing, via spliceosome	460.309	37.3872	Y
	FBgn0051184	CG31184	LSm3		RNA	SP	SPL-C	GO:0000398	mRNA splicing, via spliceosome	2794.22	38.5666	Y
	FBgn0264491	CG10293	how		RNA	SP		GO:0000381	regulation of alternative mRNA splicing, via spliceosome	3121.43	39.2689	Y
	FBgn0028382	CG4886	cyp33		RNA	SP	SPL-C	GO:0003755	peptidyl-prolyl cis-trans isomerase activity	807.073	39.9008	Y
	FBgn0003449	CG4528	snf		RNA	SP	SPL-C	GO:0000381	regulation of alternative mRNA splicing, via spliceosome	2392.4	40.7371	Y
	FBgn0035254	CG7974	CG7974		RNA	SP	SPL-C	IPR010756	Telomere length and silencing protein 1	112.054	50.3381	Y
	FBgn0035675	CG6610	CG6610		RNA	SP	SPL-C	GO:0000398	mRNA splicing, via spliceosome	2996.87	50.9178	Y
	FBgn0035838	CG7942	ldbr		RNA	SP		GO:0000375	RNA splicing, via transesterification reactions		54.0681	Y
	FBgn0050122	CG30122	CG30122		RNA	SP		GO:0000398	mRNA splicing, via spliceosome	7669	56.1079	Y
	FBgn0031883	CG11266	Caper		RNA	SP		GO:0000381	regulation of alternative mRNA splicing, via spliceosome	2200.14	57.6911	Y
	FBgn0034402	CG15084	CG15084		RNA	SP		IPR007590	Saf4/Yju2 protein	59.6275	57.9426	Y
	FBgn0033527	CG11777	CG11777		RNA	SP	SPL-C	GO:0000209	protein polyubiquitination	991.27	59.3038	Y
	FBgn0037573	CG7483	CG7483		RNA	SP	SPL-C	GO:0000398	mRNA splicing, via spliceosome	3701.37	64.914	Y
	FBgn0017457	CG3582	U2af38		RNA	SP	SPL-C	GO:0000381	regulation of alternative mRNA splicing, via spliceosome	996.821	74.341	Y
	FBgn0067622	CG33677	LSm-4		RNA	SP		GO:0000381	regulation of alternative mRNA splicing, via spliceosome		81.7359	Y
	FBgn0029887	CG3198	CG3198		RNA	SP		GO:0000398	mRNA splicing, via spliceosome	58.6728	102.317	Y
	FBgn0015331	CG14637	abs		RNA	SP	SPL-C	GO:0000398	mRNA splicing, via spliceosome	417.759	117.131	Y
	FBgn0265184	CG44249	CG44249		RNA	SP		GO:0000398	mRNA splicing, via spliceosome		189.521	Y
	FBgn0024887	CG5649	kin17		RNA	SP		GO:0000398	mRNA splicing, via spliceosome	754.718	196.394	Y
107958	FBgn0040368	CG32859	eIF4E7	WA(w)	RNA	TNLF	TLNF-C	GO:0000340	RNA 7-methylguanosineCap binding	4.59191	23.4465	Y
38401	FBgn0053100	CG33100	eIF4EHP	WA/V+	RNA	TNLF	TLNF-C	GO:0000340	RNA 7-methylguanosineCap binding	864.72	25.6339	Y
100310	FBgn0001942	CG9075	eIF4A	EPL	RNA	TNLF	TLNF-C	GO:0003743	translation initiation factor activity	7416.35	117.511	Y
100693	FBgn0029176	CG11901	eEF1gamma	EPL	RNA	TNLF	TLNF-C	GO:0003746	translation elongation factor activity		1629.7	Y
105763	FBgn0035423	CG17737	eIF1	EPL/nec	RNA	TNLF	TLNF-C	GO:0043614	multi-eIFComplex	13122.6	2.52152	Y
107709	FBgn0263133	CG4567	mEFG1	EPL/nec	RNA	TNLF	TLNF-M	GO:0070125	mitochondrial translational elongation	480.206	5.46452	Y
105325	FBgn0029629	CG8636	eIF3g1	EPL/nec	RNA	TNLF	TLNF-C	GO:0003729	mRNA binding	8828.2	17.0943	Y
107829	FBgn0034237	CG4878	eIF3b	EPL/nec	RNA	TNLF	TLNF-C	GO:0003743	translation initiation factor activity		17.3574	Y
103559	FBgn0025582	CG9677	eIF3e	EPL/nec	RNA	TNLF	TLNF-C	GO:0005852	eukaryotic translation initiation factor 3Complex		22.7153	Y
104403	FBgn0034858	CG10315	eIF2Bdelta	EPL/nec	RNA	TNLF	TLNF-C	GO:0003743	translation initiation factor activity		41.1125	Y
103791	FBgn0032646	CG6412	mEFTs	EPL/nec	RNA	TNLF	TLNF-M	GO:0070125	mitochondrial translational elongation	771.26	59.1874	Y
104502	FBgn0284245	CG8280	eEF1alpha1	EPL/nec	RNA	TNLF	TLNF-C	IPR009001	Translation elongation factor EF1A/initiation factor IF2gamma,C-terminal		366.047	Y
105992	FBgn0030719	CG9177	eIF5	EPL/nec/S(s)	RNA	TNLF	TLNF-C	GO:0003743	translation initiation factor activity	5939.05	1.08111	Y
103972	FBgn0260634	CG10192	eIF4G2	WF(s)	RNA	TNLF	TLNF-C	GO:0000082	G1/S transition of mitoticCellCycle	149.368	10.4712	Y
106413	FBgn0038100	CG12358	Paip2	WF(s)	RNA	TNLF		GO:0017148	negative regulation of translation	1373.33	68.3518	Y
104187	FBgn0051159	CG31159	mRRF2	WF(s)	RNA	TNLF	TLNF-M	GO:0032543	mitochondrial translation	35.6555	139.348	Y
108065	FBgn0024556	CG6050	mEFTu1	WF(s) // S/WA	RNA	TNLF	TLNF-C	IPR041709	Elongation factor Tu (EF-Tu), GTP-binding domain		34.1334	Y
101746	FBgn0030802	CG9099	DENR	WF(s)	RNA	TNLF	TLNF-C	GO:0045948	positive regulation of translational initiation	2294.21	51.4916	Y
108564	FBgn0035980	CG4447	mRRF1	WF(s)/S(s)	RNA	TNLF	TLNF-M	GO:0032543	mitochondrial translation	195.3	14.2696	Y
105291	FBgn0004926	CG4153	eIF2beta	LL	RNA	TNLF	TLNF-C	GO:0005850	eukaryotic translation initiation factor 2Complex		0.200032	N
28140	FBgn0037249	CG9805	eIF3a	LL	RNA	TNLF	TLNF-C	GO:0005852	eukaryotic translation initiation factor 3Complex	3950.65	8.5223	Y
100611	FBgn0026250	CG8053	eIF1A	LL	RNA	TNLF	TLNF-C	GO:0003743	translation initiation factor activity	9162.5	39.0843	Y
25593	FBgn0034918	CG30176	Pym	LL	RNA	TNLF		GO:0031370	eukaryotic initiation factor 4G binding		60.6869	Y
109782	FBgn0026259	CG10840	eIF5B	LL	RNA	TNLF	TLNF-C	GO:0003743	translation initiation factor activity	3106.58	96.8378	Y
104562	FBgn0261609	CG9946	eIF2alpha	LL	RNA	TNLF	TLNF-C	GO:0005851	eukaryotic translation initiation factor 2BComplex		168.693	Y
25427	FBgn0024996	CG2677	eIF2Bbeta	LL/EPL/nec	RNA	TNLF	TLNF-C	GO:0005851	eukaryotic translation initiation factor 2BComplex		22.0959	Y
108083	FBgn0034029	CG8190	eIF2Bgamma	LL/EPL/nec	RNA	TNLF		GO:0005851	eukaryotic translation initiation factor 2BComplex		40.1853	Y
45027	FBgn0036974	CG5605	eRF1	LL/WM	RNA	TNLF	TLNF-C	GO:0006415	translational termination	5688.89	15.0701	Y
110653	FBgn0259139	CG6946	glo	LL/S/V+	RNA	TNLF		GO:0006417	regulation of translation	6967.69	0.0547367	Y
103141	FBgn0015834	CG8882	eIF3i	PL/nec	RNA	TNLF	TLNF-C	GO:0005852	eukaryotic translation initiation factor 3Complex		43.2733	Y
106189	FBgn0022023	CG9124	eIF3h	PL/nec	RNA	TNLF	TLNF-C	GO:0003743	translation initiation factor activity		43.5608	Y
17003	FBgn0023213	CG10811	eIF4G1	PL/nec	RNA	TNLF		GO:0008190	eukaryotic initiation factor 4E binding		245.423	Y
34711	FBgn0023512	CG3806	eIF2Bepsilon	PL/nW	RNA	TNLF	TLNF-C	GO:0005851	eukaryotic translation initiation factor 2BComplex		37.7425	Y
109630	FBgn0086706	CG5651	pix	PL/nW	RNA	TNLF	TLNF-C	GO:0005852	eukaryotic translation initiation factor 3Complex	4733.72	349.081	Y
102736	FBgn0000557	CG1873	eEF1alpha2	PL/nW // S-P	RNA	TNLF	TLNF-C	GO:0005853	eukaryotic translation elongation factor 1Complex	323.617	262.233	Y
107007	FBgn0032198	CG4912	eEF1delta	PL/S(s)	RNA	TNLF	TLNF-C	GO:0003746	translation elongation factor activity		364.68	Y
106972	FBgn0038796	CG10881	eIF3g2	S	RNA	TNLF	TLNF-C	GO:0003743	translation initiation factor activity	4.65805	0	N
100304	FBgn0041588	CG31426	eIF2D	S	RNA	TNLF	TLNF-C	GO:0032790	Ribosome disassembly		0	N
106636	FBgn0028737	CG6341	eEF1beta	S	RNA	TNLF	TLNF-C	GO:0003746	translation elongation factor activity		10.4264	Y
107267	FBgn0036258	CG5642	eIF3l	S	RNA	TNLF		GO:0005852	eukaryotic translation initiation factor 3Complex	8283.28	39.6911	Y
100722	FBgn0015218	CG4035	eIF4E1	S(s)	RNA	TNLF	TLNF-C	GO:0005845	mRNACap bindingComplex	6891.65	153.619	Y
110758	FBgn0051957	CG31957	CG31957	S(s)/V+(s)/WA	RNA	TNLF		GO:0003743	translation initiation factor activity	268.615	0.0685028	Y
17581	FBgn0039622	CG1442	eIF4E6	S(s)/WD	RNA	TNLF	TLNF-C	GO:0003743	translation initiation factor activity	4.88363	0.029929	N
110514	FBgn0027619	CG12131	eIF3j	S(s)/WD	RNA	TNLF		GO:0006413	translational initiation	3490.28	149.802	Y
49766	FBgn0064115	CG33649	GatC	S(w)	RNA	TNLF		GO:0006450	regulation of translational fidelity		22.4992	Y
106250	FBgn0283681	CG4933	Tcs3	S/WF	RNA	TNLF		GO:0045948	positive regulation of translational initiation	462.721	13.8179	Y
31360	FBgn0038860	CG10825	Ice2	S/V+/WA	RNA	TNLF		GO:0032783	ELL-EAFComplex	81.6575	6.90427	Y
101537	FBgn0039726	CG7883	eIF2Balpha	WD(s)/S	RNA	TNLF	TLNF-C	GO:0005851	eukaryotic translation initiation factor 2BComplex		23.7807	Y
100817	FBgn0262734	CG4429	eIF4H1	WD(w) // wt	RNA	TNLF	TLNF-C	GO:0003743	translation initiation factor activity		0.0551058	N
107373	FBgn0033712	CG13163	mIF3	wt	RNA	TNLF	TLNF-M	GO:0043024	ribosomal small subunit binding	57.8473	0.0219028	Y
	FBgn0033902	CG8309	eIF3m	wt	RNA	TNLF	TLNF-C	GO:0007030	Golgi organization	7514.18	0.0312786	Y
109410	FBgn0027836	CG5729	Dgp-1	wt	RNA	TNLF		GO:0003924	GTPase activity	1844.58	0.188937	Y
28072	FBgn0002899	CG7972	mus301	wt	RNA	TNLF		GO:0006417	regulation of translation	157.182	15.8331	Y
26667	FBgn0034258	CG4954	eIF3c	wt	RNA	TNLF	TLNF-C	GO:0005852	eukaryotic translation initiation factor 3Complex	3014.99	17.4834	Y
26045	FBgn0052364	CG32364	tut	wt	RNA	TNLF		GO:0017148	negative regulation of translation	58.6161	23.6696	Y
104342	FBgn0037994	CG4810	eIF3d2	wt	RNA	TNLF		GO:0005852	eukaryotic translation initiation factor 3Complex	5.08628	28.3716	Y
108169	FBgn0033069	CG8335	eIF3f2	wt	RNA	TNLF		GO:0005852	eukaryotic translation initiation factor 3Complex	322.273	31.189	Y
16117	FBgn0032857	CG10947	CG10947	wt	RNA	TNLF		GO:0006417	regulation of translation	4.33973	36.836	Y
48945	FBgn0050100	CG30100	CG30100	wt	RNA	TNLF		GO:0006415	translational termination	598.95	37.5186	Y
47269	FBgn0287182	CG17514	l(3)80Fj	wt	RNA	TNLF		GO:0006417	regulation of translation	13414	76.4244	Y
107955	FBgn0037135	CG7414	CG7414	wt	RNA	TNLF		GO:0003743	translation initiation factor activity	9776.79	80.3161	Y
108376	FBgn0032486	CG5705	mRF1	wt	RNA	TNLF	TLNF-M	GO:0005739	mitochondrion	125.804	84.2154	Y
102825	FBgn0039797	CG1340	eIF4H2	wt	RNA	TNLF	TLNF-C	GO:0003729	mRNA binding	4.13646	174.402	Y
31364	FBgn0020660	CG10837	eIF4B	wt	RNA	TNLF	TLNF-C	GO:0003743	translation initiation factor activity		192.292	Y
107114	FBgn0026879	CG13364	CG13364	wt	RNA	TNLF		IPR015157	Translation machinery associated TMA7	6878.55	679.488	Y
102173	FBgn0035823	CG8277	eIF4E5	wt	RNA	TNLF	TLNF-C	GO:0016281	eukaryotic translation initiation factor 4FComplex	4.78367	9251.4	Y
42899	FBgn0027794	CG14786	Lrpprc2	wt	RNA	TNLF		GO:0044528	regulation of mitochondrial mRNA stability	163.321	25.4781	Y
22839	FBgn0284256	CG10302	bsf	wt	RNA	TNLF		GO:0044528	regulation of mitochondrial mRNA stability	4.79586	53.251	Y
BL42804	FBgn0265089	CG8023	eIF4E3	wt	RNA	TNLF	TLNF-C	GO:0003743	translation initiation factor activity	4.80248	39.6119	Y
	FBgn0263740	CG43665	eIF2γ		RNA	TNLF	TLNF-C	GO:0003743	translation initiation factor activity		0.656664	N
	FBgn0285952	CG3186	eEF5		RNA	TNLF	TLNF-C	GO:0003746	translation elongation factor activity	29335.5	0.0400064	Y
	FBgn0035709	CG10124	eIF4E4		RNA	TNLF	TLNF-C	GO:0000339	RNA cap binding	4.88517	2	Y
50569	FBgn0024182	CG1410	waw		RNA	TNLF		GO:0003924	GTPase activity		20.7028	Y
Si7	FBgn0033184	CG12736	mEFTu2		RNA	TNLF	TLNF-C	GO:0003746	translation elongation factor activity	574.02	22.9255	Y
	FBgn0010488	CG3845	NAT1		RNA	TNLF		GO:0003743	translation initiation factor activity	2145.22	31.2815	Y
	FBgn0000559	CG2238	eEF2		RNA	TNLF	TLNF-C	GO:0003746	translation elongation factor activity		36.0517	Y
	FBgn0037270	CG9769	eIF3f1		RNA	TNLF	TLNF-C	GO:0005852	eukaryotic translation initiation factor 3 complex	5816.85	45.1271	Y
	FBgn0020443	CG6382	eRF3		RNA	TNLF		GO:0003747	translation release factor activity	6489.48	50.6114	Y
	FBgn0034627	CG9841	eEFSec		RNA	TNLF	TLNF-C	GO:0001514	selenocysteine incorporation	53.0815	73.935	Y
	FBgn0040973	CG16824	CG16824		RNA	TNLF		IPR015157	Translation machinery associated TMA7		78.0933	Y
	FBgn0034915	CG17611	eIF6		RNA	TNLF		GO:0003743	translation initiation factor activity	3323.39	86.8923	Y
	FBgn0040227	CG10161	eIF3d1		RNA	TNLF	TLNF-C	GO:0003743	translation initiation factor activity	10663.2	327.25	Y
	FBgn0034654	CG10306	eIF3k		RNA	TNLF	TLNF-C	GO:0003743	translation initiation factor activity	5054.68	343.455	Y
105449	FBgn0085224	CG34195	CG34195	WA	RNA	tRNA	TRNAMT	GO:0016427	tRNA (cytosine) methyltransferase activity		0.0296128	N
107387	FBgn0259146	CG42261	fid	WA	RNA	tRNA	TRNAMT	GO:0016300	tRNA (uracil) methyltransferase activity		8.03866	Y
106599	FBgn0029666	CG10803	CG10803	WA	RNA	tRNA		IPR040322	60kDa SS-A/Ro ribonucleoprotein	710.834	34.9236	Y
41654	FBgn0038107	CG17327	CG17327	WA(s)	RNA	tRNA		GO:0004045	aminoacyl-tRNA hydrolase activity	1285.33	0.215291	Y
37601	FBgn0026079	CG6133	Nsun2	WA(w)	RNA	tRNA	TRNAMT	GO:0030488	tRNA methylation	476.022	0.304547	Y
21045	FBgn0027841	CG7697	CstF64	EPL	RNA	tRNA	TRNAMT	GO:0090646	mitochondrial tRNA processing	283.831	47.8303	Y
39776	FBgn0027094	CG13391	AlaRS	EPL	RNA	tRNA		GO:0006419	alanyl-tRNA aminoacylation		194.201	Y
107079	FBgn0275436	CG13348	PheRS-m	EPL/nec	RNA	tRNA		GO:0000049	tRNA binding		0.0160656	N
	FBgn0037526	CG10092	ArgRS-m	EPL/nec	RNA	tRNA		GO:0004814	arginine-tRNA ligase activity	102.81	8.22725	Y
108303	FBgn0284253	CG33123	LeuRS	EPL/nec	RNA	tRNA		GO:0002161	aminoacyl-tRNA editing activity	1338.53	8.83554	Y
109306	FBgn0027091	CG8431	CysRS	EPL/nec	RNA	tRNA		GO:0004817	cysteine-tRNA ligase activity		27.8952	Y
107653	FBgn0039175	CG5706	beta-PheRS	EPL/nec	RNA	tRNA		GO:0002161	aminoacyl-tRNA editing activity	1072.99	44.9344	Y
107265	FBgn0027081	CG5353	ThrRS	EPL/nec	RNA	tRNA		GO:0004829	threonine-tRNA ligase activity		101.644	Y
7750	FBgn0002069	CG3821	AspRS	EPL/nec	RNA	tRNA		GO:0006422	aspartyl-tRNA aminoacylation		114.925	Y
103360	FBgn0086443	CG10687	AsnRS	EPL/nec	RNA	tRNA		GO:0006421	asparaginyl-tRNA aminoacylation		150.656	Y
107049	FBgn0010803	CG9735	TrpRS	EPL/nec	RNA	tRNA		GO:0004830	tryptophan-tRNA ligase activity		471.987	Y
108904	FBgn0034401	CG15100	MetRS	EPL/nec // S/nec	RNA	tRNA		GO:0017101	aminoacyl-tRNA synthetase multienzymeComplex	2700.73	95.1265	Y
106144	FBgn0032261	CG6094	CG6094	EPL/nec/S-P(s)	RNA	tRNA		GO:0070126	mitochondrial translational termination	598.773	27.1455	Y
106045	FBgn0034735	CG4610	CG4610	WF(s)	RNA	tRNA		GO:0002098	tRNA wobble uridine modification	43.8274	11.3765	Y
107994	FBgn0039407	CG14544	CG14544	WF(s)	RNA	tRNA	TRNAMT	GO:0016429	tRNA (adenine-N1-)-methyltransferase activity	368.782	17.4731	Y
104876	FBgn0030554	CG1434	CG1434	WF(s)	RNA	tRNA		GO:0017150	tRNA dihydrouridine synthase activity	144.476	18.4774	Y
105438	FBgn0283659	CG4103	THG	WF(s)	RNA	tRNA		GO:0008033	tRNA processing	95.1622	30.175	Y
110802	FBgn0021765	CG7113	scu	WF(s)	RNA	tRNA		GO:0090646	mitochondrial tRNA processing	5541.68	38.432	Y
105752	FBgn0038446	CG14903	CG14903	WF(s)	RNA	tRNA		GO:0004045	aminoacyl-tRNA hydrolase activity	1120.95	40.0503	Y
105404	FBgn0052281	CG32281	CG32281	WF(s)	RNA	tRNA	TRNAMT	GO:0009019	tRNA (guanine-N1-)-methyltransferase activity	275.255	44.2904	Y
107248	FBgn0036629	CG4573	GluRS-m	WF(s)	RNA	tRNA		GO:0004818	glutamate-tRNA ligase activity	46.6732	58.9975	Y
102448	FBgn0053260	CG33260	Tsen34	WF(s)	RNA	tRNA		GO:0000379	tRNA-type intron splice site recognition andCleavage		100.959	Y
108066	FBgn0029857	CG15897	wuho	WF(s)	RNA	tRNA	TRNAMT	GO:0036265	RNA (guanine-N7)-methylation	546.608	317.037	Y
101418	FBgn0031321	CG4947	Tgt	WF(s)	RNA	tRNA		GO:0006400	tRNA modification	130.163	367.158	Y
108671	FBgn0039189	CG18528	CG18528	WF(s)	RNA	tRNA		GO:0006400	tRNA modification	690.326	400.136	Y
108340	FBgn0051812	CG31812	Tsen2	WF(s)	RNA	tRNA		GO:0000213	tRNA-intron endonuclease activity	65.1901	3548.55	Y
106175	FBgn0260779	CG6007	GatA	WF(s)/ds	RNA	tRNA	LIG	GO:0070681	glutaminyl-tRNAGln biosynthesis via transamidation	87.6077	16.0251	Y
110189	FBgn0026702	CG32763	Pop1	WF(s)/ds	RNA	tRNA		GO:0001682	tRNA 5'-leader removal		2.3196	Y
109883	FBgn0032750	CG10495	CG10495	WF(s)/ds	RNA	tRNA		GO:0008033	tRNA processing	126.153	9.01508	Y
108183	FBgn0038953	CG18596	CG18596	WF(s)/ds	RNA	tRNA	TRNAMT	GO:0008173	RNA methyltransferase activity	532.204	18.7021	Y
105612	FBgn0026086	CG12598	Adar	WF(s)/ds	RNA	tRNA		GO:0008251	tRNA-specific adenosine deaminase activity	124.973	19.2463	Y
100000	FBgn0036569	CG5414	IleRS-m	WF(s)/WD	RNA	tRNA		GO:0002161	aminoacyl-tRNA editing activity	138.965	89.7001	Y
106121	FBgn0036763	CG7441	TrpRS-m	L	RNA	tRNA		GO:0004830	tryptophan-tRNA ligase activity	206.578	140.016	Y
109627	FBgn0027079	CG4062	ValRS	LL	RNA	tRNA		GO:0006438	valyl-tRNA aminoacylation		58.7958	Y
100686	FBgn0033842	CG5970	cbc	LL/EPL	RNA	tRNA		GO:0006388	tRNA splicing, via endonucleolyticCleavage and ligation	242.694	36.9195	Y
104409	FBgn0033375	CG8078	CG8078	LL/EPL/nec	RNA	tRNA		GO:0002098	tRNA wobble uridine modification	324.548	15.5868	Y
106748	FBgn0027088	CG6778	GlyRS	LL/EPL/nec	RNA	tRNA		GO:0004820	glycine-tRNA ligase activity		15.6539	Y
105615	FBgn0027080	CG4561	TyrRS	LL/EPL/nec	RNA	tRNA		GO:0004831	tyrosine-tRNA ligase activity		19.4874	Y
34995	FBgn0005674	CG5394	GluProRS	LL/PL/nec	RNA	tRNA		GO:0006433	prolyl-tRNA aminoacylation		13.8562	Y
42185	FBgn0027093	CG9020	ArgRS	LL/PL/nec	RNA	tRNA		GO:0004814	arginine-tRNA ligase activity		50.7722	Y
110164	FBgn0037250	CG1074	CG1074	WM/WA	RNA	tRNA	TRNAMT	GO:0003676	nucleic acid binding	849.25	28.1564	Y
33515	FBgn0030007	CG2263	alpha-PheRS	WP	RNA	tRNA		GO:0006432	phenylalanyl-tRNA aminoacylation	1052.6	60.1893	Y
104672	FBgn0027087	CG6335	HisRS	PL/nec	RNA	tRNA		GO:0006427	histidyl-tRNA aminoacylation		1733.09	Y
107045	FBgn0040337	CG3021	CG3021	S	RNA	tRNA		GO:0008033	tRNA processing	279.496	45.5386	Y
110285	FBgn0028426	CG3298	RNaseZ	S-P	RNA	tRNA		GO:0042780	tRNA 3'-end processing	210.068	1.4936	Y
50511	FBgn0066304	CG33931	Rpp20	S(s)	RNA	tRNA		GO:0008033	tRNA processing		0.0986032	N
36494	FBgn0032781	CG9987	RtcB	S(s)/WD/WA	RNA	tRNA		GO:0006388	tRNA splicing, via endonucleolyticCleavage and ligation	1289.15	103.124	Y
109733	FBgn0283652	CG11606	Rpp30	S(s)/WD/V+(w)	RNA	tRNA		GO:0008033	tRNA processing	817.119	50.0074	Y
39765	FBgn0029664	CG10802	CG10802	V-(s)/S(s)	RNA	tRNA		GO:0004813	alanine-tRNA ligase activity	230.356	25.9527	Y
101420	FBgn0036696	CG14057	Pop5	V+	RNA	tRNA		GO:0008033	tRNA processing	689.145	66.5425	Y
103918	FBgn0033900	CG8257	CysRS-m	WD	RNA	tRNA		GO:0006423	cysteinyl-tRNA aminoacylation	306.227	10.2218	Y
103399	FBgn0027085	CG7479	LeuRS-m	WD	RNA	tRNA		GO:0032543	mitochondrial translation		12.2134	Y
101883	FBgn0051133	CG31133	Slimp	WD	RNA	tRNA		GO:0004828	serine-tRNA ligase activity	102.506	39.6467	Y
107026	FBgn0051739	CG31739	AspRS-m	WD(s)	RNA	tRNA		GO:0005739	mitochondrion	1000.3	46.0036	Y
110573	FBgn0021750	CG4938	SerRS-m	WD(s)	RNA	tRNA		GO:0070158	mitochondrial seryl-tRNA aminoacylation		19.9892	Y
28282	FBgn0034351	CG5190	rswl	WD(s)	RNA	tRNA	TRNAMT	GO:0090646	mitochondrial tRNA processing	307.256	25.0319	Y
106244	FBgn0031227	CG3709	CG3709	wt	RNA	tRNA	ISO	GO:0031119	tRNA pseudouridine synthesis	344.293	16.6974	Y
109412	FBgn0038811	CG4159	Pus1	wt	RNA	tRNA	ISO	GO:0031119	tRNA pseudouridine synthesis	346.555	19.1963	Y
103554	FBgn0034703	CG3045	CG3045	wt	RNA	tRNA	ISO	GO:0003723	RNA binding	386.503	30.8116	Y
23454	FBgn0083976	CG34140	CG34140	wt	RNA	tRNA	ISO	GO:0031119	tRNA pseudouridine synthesis		36.0498	Y
50099	FBgn0042173	CG18853	CG18853	wt	RNA	tRNA	TRNAMT	GO:0006281	DNA repair	5122.02	0	Y
108324	FBgn0036000	CG3434	CG3434	wt	RNA	tRNA		GO:0006400	tRNA modification	700.221	0.0284278	Y
27789	FBgn0038861	CG7009	Trm7-34	wt	RNA	tRNA	TRNAMT	GO:0001510	RNA methylation	271.704	0.924807	Y
108285	FBgn0031077	CG15618	THADA	wt	RNA	tRNA		GO:0030488	tRNA methylation	514.82	5.17726	Y
106643	FBgn0029858	CG15896	mldr	wt	RNA	tRNA		GO:0090646	mitochondrial tRNA processing	61.5117	7.23716	Y
49610	FBgn0031041	CG12788	Pstk	wt	RNA	tRNA		IPR013641	Protein KTI12/L-seryl-tRNA(Sec) kinase		8.28696	Y
49458	FBgn0053057	CG33057	CG33057	wt	RNA	tRNA		GO:0006388	tRNA splicing, via endonucleolyticCleavage and ligation	1008.88	9.42265	Y
37816	FBgn0028707	CG10692	Mt2	wt	RNA	tRNA	TRNAMT	GO:0003886	DNA (cytosine-5-)-methyltransferase activity	84.2777	10.8102	Y
24470	FBgn0034177	CG6796	AsnRS-m	wt	RNA	tRNA		GO:0004816	asparagine-tRNA ligase activity	253.47	13.4413	Y
100704	FBgn0032793	CG10189	CG10189	wt	RNA	tRNA		GO:0002098	tRNA wobble uridine modification	290.755	15.6483	Y
21906	FBgn0028962	CG4633	AlaRS-m	wt	RNA	tRNA		GO:0005739	mitochondrion		15.9557	Y
110734	FBgn0035064	CG16912	TyrRS-m	wt	RNA	tRNA		GO:0070184	mitochondrial tyrosyl-tRNA aminoacylation		16.4459	Y
101177	FBgn0028658	CG16889	Adat1	wt	RNA	tRNA		GO:0006400	tRNA modification		17.3946	Y
32031	FBgn0033229	CG12822	CG12822	wt	RNA	tRNA		IPR023370	YaeB-like, N-terminal domain	715.485	20.863	Y
105142	FBgn0032819	CG10463	CG10463	wt	RNA	tRNA		GO:0008033	tRNA processing	317.205	23.9813	Y
17752	FBgn0035247	CG13929	Mettl2	wt	RNA	tRNA	TRNAMT	GO:0008757	S-adenosylmethionine-dependent methyltransferase activity	549.106	31.8741	Y
106324	FBgn0031832	CG9596	CG9596	wt	RNA	tRNA		GO:0030488	tRNA methylation	529.867	33.1547	Y
108672	FBgn0038471	CG5220	Trm7-32	wt	RNA	tRNA	TRNAMT	GO:0008033	tRNA processing	1076.49	34.8364	Y
109402	FBgn0037926	CG10535	Elp1	wt	RNA	tRNA		GO:0033588	Elongator holoenzymeComplex	646.023	35.3467	Y
110675	FBgn0043799	CG31381	CG31381	wt	RNA	tRNA		GO:0008033	tRNA processing	36.4615	35.7213	Y
41649	FBgn0030660	CG8097	CG8097	wt	RNA	tRNA		GO:0004814	arginine-tRNA ligase activity	317.351	42.8792	Y
108263	FBgn0023521	CG3587	CG3587	wt	RNA	tRNA		IPR013641	Protein KTI12/L-seryl-tRNA(Sec) kinase	319.263	53.6149	Y
27469	FBgn0036266	CG5626	Tsen54	wt	RNA	tRNA		IPR024336	tRNA-splicing endonuclease, subunit Sen54, N-terminal	92.8987	55.0412	Y
106754	FBgn0031607	CG15440	Secp43	wt	RNA	tRNA	tRNA selenocysteine 1-associated protein 1, C-terminal	GO:0003676	nucleic acid binding	616.016	55.5195	Y
105136	FBgn0037435	CG18048	CG18048	wt	RNA	tRNA	TRNAMT	GO:0008033	tRNA processing	136.984	59.397	Y
105727	FBgn0037347	CG1427	SecS	wt	RNA	tRNA		GO:0097056	selenocysteinyl-tRNA(Sec) biosynthetic process	314.41	70.245	Y
4167	FBgn0050343	CG30343	Tsen15	wt	RNA	tRNA		GO:0006388	tRNA splicing, via endonucleolyticCleavage and ligation	247.275	76.3447	Y
104078	FBgn0039744	CG15526	Rpp14b	wt	RNA	tRNA		GO:0008033	tRNA processing	4.53275	77.6209	Y
110326	FBgn0032054	CG13090	Uba4	wt	RNA	tRNA		GO:0034227	tRNA thio-modification	587.315	185.918	Y
48364	FBgn0053276	CG33276	Urm1	wt	RNA	tRNA		GO:0034227	tRNA thio-modification	792.259	299.246	Y
	FBgn0037898	CG18643	Dtd		RNA	tRNA		GO:0002161	aminoacyl-tRNA editing activity	165.35	9.6915	Y
	FBgn0038491	CG5292	CG5292		RNA	tRNA		GO:0052717	tRNA-specific adenosine-34 deaminase activity	795.218	20.3602	Y
	FBgn0085346	CG34317	Rpp14a		RNA	tRNA		GO:0008033	tRNA processing		0.0788072	N
	FBgn0027090	CG10506	GlnRS		RNA	tRNA		GO:0004819	glutamine-tRNA ligase activity		0.695496	N
	FBgn0039588	CG12413	mIF2		RNA	tRNA	TLNF-M	GO:0000049	tRNA binding	131.084	8.04118	Y
	FBgn0027082	CG12186	ProRS-m		RNA	tRNA		GO:0004820	glycine-tRNA ligase activity		13.9162	Y
	FBgn0037708	CG9386	CG9386		RNA	tRNA	TRNAMT	GO:0000049	tRNA binding	241.736	15.0584	Y
	FBgn0039153	CG5463	GatB		RNA	tRNA		GO:0006425	glutaminyl-tRNA aminoacylation	121.851	17.4807	Y
	FBgn0033351	CG8235	AIMP1		RNA	tRNA		GO:0000049	tRNA binding	1244.19	24.2269	Y
	FBgn0031238	CG3645	CG3645		RNA	tRNA		GO:0017150	tRNA dihydrouridine synthase activity	316.666	24.8422	Y
	FBgn0031497	CG17259	SerRS		RNA	tRNA		GO:0004828	serine-tRNA ligase activity	3907.43	25.4149	Y
	FBgn0260224	CG42498	Tcs6		RNA	tRNA		IPR015419	CTAG/Pcc1 family		28.0377	Y
	FBgn0053082	CG33082	Rpp21		RNA	tRNA		GO:0008033	tRNA processing	5.03782	29.4163	Y
	FBgn0026566	CG1307	CG1307		RNA	tRNA		GO:0004045	aminoacyl-tRNA hydrolase activity	2681.41	33.9138	Y
	FBgn0031189	CG14618	CG14618		RNA	tRNA	TRNAMT	GO:0008168	methyltransferase activity	165.302	41.8921	Y
	FBgn0027083	CG31322	MetRS-m		RNA	tRNA		GO:0004825	methionine-tRNA ligase activity		44.9484	Y
	FBgn0025629	CG4045	CG4045		RNA	tRNA	TRNAMT	GO:0008176	tRNA (guanine-N7-)-methyltransferase activity	1424.45	45.03	Y
	FBgn0032430	CG6388	CG6388		RNA	tRNA	TRNAMT	GO:0008033	tRNA processing	659.486	61.3399	Y
	FBgn0027086	CG11471	IleRS		RNA	tRNA		GO:0000049	tRNA binding		69.8972	Y
	FBgn0039836	CG1750	CG1750		RNA	tRNA		GO:0004479	methionyl-tRNA formyltransferase activity	244.74	119.798	Y
	FBgn0035942	CG5660	ValRS-m		RNA	tRNA		GO:0002161	aminoacyl-tRNA editing activity	58.6115	130.477	Y
	FBgn0027084	CG12141	LysRS		RNA	tRNA		GO:0004824	lysine-tRNA ligase activity		172.415	Y
	FBgn0034748	CG17807	CG17807		RNA	tRNA	TRNAMT	GO:0002098	tRNA wobble uridine modification	456.862	196.772	Y

## Sheet: DNA (1.5)
TransformantID	FlyBaseID	CGNR	Gene Symbol	Phenotype	MC	MG	Flybase group	GO/IP Code	GO/IP	Expression Affi	Expression RNAs	Expression
109087	FBgn0051618	CG31618	His2A:CG31618	EPL/nec/nW	DNA	CHRO		GO:0000788	nuclear nucleosome	693.532	0	y
50798	FBgn0061209	CG17949	His2B:CG17949	LL	DNA	CHRO		GO:0006333	chromatin assembly or disassembly	456.7	1.85797	Y
25909	FBgn0031668	CG31917	CG31917	LL	DNA	CHRO		GO:0005700	polyteneChromosome		45.3499	Y
110118	FBgn0051617	CG31617	His1:CG31617	LL // S-P(s)	DNA	CHRO		GO:0006334	nucleosome assembly	727.094	0.103517	Y
105932	FBgn0030274	CG1908	Lint-1	LL/EPL/nec	DNA	CHRO		GO:0005700	polyteneChromosome	713.213	28.237	Y
102402	FBgn0032400	CG6770	CG6770	LL/EPL/nec	DNA	CHRO		IPR018792	Nuclear protein 1-like	6257.84	614.847	Y
108081	FBgn0011741	CG11678	Arp6	LL/EPL/nec	DNA	CHRO		GO:0070828	heterochromatin organization		82.105	Y
13073	FBgn0031613	CG15636	HP6	LL/nec	DNA	CHRO		GO:0016233	telomereCapping	4.5778	0.0442071	N
106237	FBgn0035627	CG10583	Sse	nW	DNA	CHRO		GO:0016233	telomereCapping	309.295	16.5827	Y
100813	FBgn0003612	CG8068	Su(var)2-10	nW // S-P(s)	DNA	CHRO		GO:0051276	chromosome organization	748.13	36.6673	Y
109375	FBgn0051613	CG31613	His3:CG31613	nW // S-P(s)	DNA	CHRO		GO:0031492	nucleosomal DNA binding	1101.96	0.142986	Y
107055	FBgn0266282	CG5524	jnj	PL/nec	DNA	CHRO	STRUCTURAL MAINTENANCE OF CHROMOSOMES GENE FAMILY	GO:0030915	Smc5-Smc6 complex	330.607	20.4761	Y	SMC6
100550	FBgn0278604	CG8374	dmt	PL/nW/WF(s) // S-P(s)	DNA	CHRO		GO:0000792	heterochromatin	1172.82	37.4772	Y
101646	FBgn0003527	CG8592	stil	S	DNA	CHRO		GO:0000790	nuclearChromatin	4.92101	0.860468	N
27042	FBgn0053855	CG33855	His1:CG33855	S	DNA	CHRO		GO:0031490	chromatin DNA binding		0.0510707	N
106516	FBgn0014857	CG5825	His3.3A	S(s)	DNA	CHRO		GO:0000786	nucleosome	6168.12	416.669	Y
107516	FBgn0036815	CG6874	HipHop	S(s)/CD	DNA	CHRO		GO:0000781	chromosome, telomeric region		61.9936	Y
100245	FBgn0000376	CG2714	crm	S/WA	DNA	CHRO		GO:0003682	chromatin binding	499.563	13.8256	Y
110598	FBgn0001197	CG5499	His2Av	S/WA // S	DNA	CHRO		GO:0005694	chromosome	11131.6	1136.79	Y
20886	FBgn0032870	CG2608	CG2608	S/WD	DNA	CHRO		GO:0003676	nucleic acid binding	625.996	22.4636	Y
107563	FBgn0263510	CG6751	nclb	V+	DNA	CHRO		GO:0031490	chromatin DNA binding	76.5519	95.7843	Y
40524	FBgn0003175	CG4444	px	V+	DNA	CHRO		GO:0016363	nuclear matrix	527.698	14.3068	Y
106009	FBgn0022893	CG2207	Df31	WA	DNA	CHRO		GO:0006325	chromatin organization	33171.4	3198.54	Y
29505	FBgn0261019	CG42350	moi	WD(s)	DNA	CHRO		GO:0000781	chromosome, telomeric region		14.2696	Y
101680	FBgn0264503	CG43902	CG43902	WF(s)	DNA	CHRO		IPR004301	Nucleoplasmin family		0.431063	N
100529	FBgn0034217	CG18468	Lhr	WF(s)	DNA	CHRO		GO:0000723	telomere maintenance	160.303	11.4829	Y
107028	FBgn0032688	CG15160	CG15160	WF(s)	DNA	CHRO		GO:0000790	nuclearChromatin	415.825	19.635	Y
100195	FBgn0037027	CG3680	HIPP1	WF(s)	DNA	CHRO		GO:0043035	chromatin insulator sequence binding	647.976	60.5501	Y
103011	FBgn0034255	CG18186	Oxp	WF(s)/ds	DNA	CHRO		GO:0003682	chromatin binding	5.27857	0	N
109830	FBgn0030301	CG1745	HP5	WF(s)/ds	DNA	CHRO		GO:0010369	chromocenter	161.471	44.19	Y
104542	FBgn0037670	CG8436	Ibf1	WF/WA	DNA	CHRO		GO:0043035	chromatin insulator sequence binding	1359.11	65.3412	Y
15022	FBgn0026257	CG6219	cav	WM(s)/WD	DNA	CHRO		GO:0042162	telomeric DNA binding	733.759	27.6572	Y
107768	FBgn0027790	CG12023	GV1	WP	DNA	CHRO		GO:0003677	DNA binding		161.692	Y
100282	FBgn0026533	CG5935	Dek	wt	DNA	CHRO	DNA repair and heterochromatin integrity	GO:0003677	DNA binding		139.461	Y	DEK
101314	FBgn0016754	CG13598	sba	wt	DNA	CHRO	Methyl-CpG DNA binding	GO:0003677	DNA binding	476.358	6.64721	Y	MBD5
43863	FBgn0013300	CG4479	ProtA	wt	DNA	CHRO	PROTAMINES	GO:0003677	DNA binding		0.119748	N
108493	FBgn0033403	CG13739	CG13739	wt	DNA	CHRO				4.39424	0.0687021	N		CG
21053	FBgn0285892	CG30007	tea	wt	DNA	CHRO	single-stranded telomeric DNA binding	GO:0043047	single-stranded telomeric DNA binding	184.755	8.28893	Y	ELOVL1-7
109935	FBgn0032251	CG13142	Nse4	wt	DNA	CHRO	SMC COMPLEXES	IPR011513	Non-structural maintenance of chromosomes element 1	158.173	15.097	Y	NSMCE4A
103221	FBgn0030657	CG15645	cerv	wt	DNA	CHRO	SMC COMPLEXES	GO:0000724	double-strand break repair via homologous recombination	297.591	26.1409	Y	NSMCE2
109758	FBgn0052438	CG32438	SMC5	wt	DNA	CHRO	SMC COMPLEXES	GO:0000724	double-strand break repair via homologous recombination	874.987	44.1626	Y	SMC5
26272	FBgn0040345	CG3708	CG3708	wt	DNA	CHRO		GO:0006334	nucleosome assembly	4.16962	0.305705	N
37671	FBgn0034423	CG7229	tbrd-2	wt	DNA	CHRO		GO:0005694	chromosome	4.43987	0	N
106545	FBgn0267366	CG5017	mil	wt	DNA	CHRO		GO:0006334	nucleosome assembly	4.49843	0.044355	N
101638	FBgn0036815	CG6974	HipHop	wt	DNA	CHRO		GO:0000781	chromosome, telomeric region	4.57006	0	N
104277	FBgn0032966	CG1421	CG1421	wt	DNA	CHRO		GO:0000166	nucleotide binding	4.71143	0	N
100451	FBgn0038252	CG3509	BigH1	wt	DNA	CHRO		GO:0006334	nucleosome assembly	5.00002	0.0368734	N
104733	FBgn0030120	CG17440	CG17440	wt	DNA	CHRO		GO:0045322	unmethylatedCpG binding	5.12275	0.676002	N
48866	FBgn0033834	CG4744	CG4744	wt	DNA	CHRO		IPR033031	SCC2/Nipped-B family	5.18893	0.00296165	N		CMC
49787	FBgn0053807	CG33807	His1:CG33807	wt	DNA	CHRO		GO:0006334	nucleosome assembly		0	N
102917	FBgn0013301	CG4478	ProtB	wt	DNA	CHRO		GO:0000785	chromatin		0.0553743	N
102203	FBgn0002838	CG14251	ms(3)K81	wt	DNA	CHRO		GO:0000781	chromosome, telomeric region		0.389299	N
110463	FBgn0026577	CG8677	CG8677	wt	DNA	CHRO		GO:0070868	heterochromatin organization involved inChromatin silencing	4.12422	51.1166	Y
18399	FBgn0016036	CG14827	mei-P22	wt	DNA	CHRO		GO:0000790	nuclearChromatin	4.32576	1.11629	Y
109714	FBgn0030994	CG14193	HP1D3csd	wt	DNA	CHRO		GO:0003682	chromatin binding	7.94545	1.11953	Y
107001	FBgn0020412	CG6297	JIL-1	wt	DNA	CHRO		GO:0006325	chromatin organization	89.1639	20.7377	Y
35400	FBgn0025355	CG7869	SuUR	wt	DNA	CHRO		GO:0000792	heterochromatin	151.198	5.81702	Y
100546	FBgn0035047	CG3691	Pof	wt	DNA	CHRO		GO:0003682	chromatin binding	252.329	18.0333	Y
22203	FBgn0027574	CG5815	CG5815	wt	DNA	CHRO		GO:0010847	regulation of chromatin assembly	358.759	22.3784	Y
110243	FBgn0262524	CG14121	ver	wt	DNA	CHRO		GO:0000723	telomere maintenance	480.596	18.1363	Y
110323	FBgn0050085	CG30085	Rif1	wt	DNA	CHRO		GO:0035392	maintenance ofChromatin silencing at telomere	530.358	36.7396	Y
103446	FBgn0262976	CG32711	lawc	wt	DNA	CHRO		GO:0005705	polyteneChromosome interband	602.236	22.5596	Y
106693	FBgn0030053	CG12081	CG12081	wt	DNA	CHRO		GO:0003682	chromatin binding	836.747	45.621	Y
50095	FBgn0030956	CG18259	CG18259	wt	DNA	CHRO		GO:0000166	nucleotide binding	2637.91	29.5909	Y
16176	FBgn0004828	CG8989	His3.3B	wt	DNA	CHRO		GO:0000786	nucleosome	4863	564.52	Y
104801	FBgn0035829	CG8044	HP4	wt	DNA	CHRO		GO:0005720	nuclear heterochromatin	5814.8	166.598	Y
107860	FBgn0261113	CG17836	Xrp1	wt	DNA	CHRO		GO:0003682	chromatin binding	7949.72	153.148	Y
20702	FBgn0042132	CG18809	CG18809	wt	DNA	CHRO		IPR038838	Telomerase RNAComponent interacting Rnase	9677.59	17.0269	Y
18712	FBgn0046214	CG11844	vig2	wt	DNA	CHRO		GO:0005701	polyteneChromosomeChromocenter	17023.9	317.19	Y
108074	FBgn0045035	CG6535	tefu	wt	DNA	CHRO		GO:0000723	telomere maintenance		35.1957	Y
18065	FBgn0031848	CG11329	Nse1	wt // wt	DNA	CHRO	SMC COMPLEXES	GO:0000724	double-strand break repair via homologous recombination	290.512	13.1148	Y	NSMCE1
	FBgn0037481	CG10059	MAGE		DNA	CHRO	SMC COMPLEXES	GO:0030915	Smc5-Smc6 complex	229.7	22.9544	Y	NSMCE3
	FBgn0036730	CG13732	qjt		DNA	CHRO	SMC COMPLEXES	GO:0030915	Smc5-Smc6 complex	7.59834	0.789013	N	NSMCE2
	FBgn0039707	CG15510	Prtl99C		DNA	CHRO		IPR036910	High mobility group box domain superfamilyProtamine-like	4.63352	0.234957	N
	FBgn0051281	CG31281	Tpl94D		DNA	CHRO		GO:0000785	chromatin	4.86773	0.223352	N
	FBgn0053801	CG33801	His1:CG33801		DNA	CHRO		GO:0031490	chromatin DNA binding		0	N
	FBgn0053804	CG33804	His1:CG33804		DNA	CHRO		GO:0031490	chromatin DNA binding		0	N
	FBgn0053834	CG33834	His1:CG33834		DNA	CHRO		GO:0031490	chromatin DNA binding		0	N
	FBgn0053814	CG33814	His2A:CG33814		DNA	CHRO		GO:0006325	chromatin organization		0	N
	FBgn0053817	CG33817	His2A:CG33817		DNA	CHRO		GO:0003677	DNA binding		0	N
	FBgn0053820	CG33820	His2A:CG33820		DNA	CHRO		GO:0000788	nuclear nucleosome		0	N
	FBgn0053823	CG33823	His2A:CG33823		DNA	CHRO		GO:0006325	chromatin organization		0	N
	FBgn0053826	CG33826	His2A:CG33826		DNA	CHRO		GO:0006325	chromatin organization		0	N
	FBgn0053829	CG33829	His2A:CG33829		DNA	CHRO		GO:0006325	chromatin organization		0	N
	FBgn0053853	CG33853	His2A:CG33853		DNA	CHRO		GO:0031492	nucleosomal DNA binding		0	N
	FBgn0053856	CG33856	His2A:CG33856		DNA	CHRO		GO:0031492	nucleosomal DNA binding		0	N
	FBgn0053859	CG33859	His2A:CG33859		DNA	CHRO		GO:0031492	nucleosomal DNA binding		0	N
	FBgn0053882	CG33882	His2B:CG33882		DNA	CHRO		GO:0031492	nucleosomal DNA binding		0	N
	FBgn0053890	CG33890	His2B:CG33890		DNA	CHRO		GO:0031492	nucleosomal DNA binding		0	N
	FBgn0053892	CG33892	His2B:CG33892		DNA	CHRO		GO:0031492	nucleosomal DNA binding		0	N
	FBgn0053894	CG33894	His2B:CG33894		DNA	CHRO		GO:0031492	nucleosomal DNA binding		0	N
	FBgn0053896	CG33896	His2B:CG33896		DNA	CHRO		GO:0031492	nucleosomal DNA binding		0	N
	FBgn0053898	CG33898	His2B:CG33898		DNA	CHRO		GO:0031492	nucleosomal DNA binding		0	N
	FBgn0053904	CG33904	His2B:CG33904		DNA	CHRO		GO:0031492	nucleosomal DNA binding		0	N
	FBgn0053869	CG33869	His4:CG33869		DNA	CHRO		GO:0031492	nucleosomal DNA binding		0	N
	FBgn0053877	CG33877	His4:CG33877		DNA	CHRO		GO:0031492	nucleosomal DNA binding		0	N
	FBgn0053879	CG33879	His4:CG33879		DNA	CHRO		GO:0031492	nucleosomal DNA binding		0	N
	FBgn0053881	CG33881	His4:CG33881		DNA	CHRO		GO:0031492	nucleosomal DNA binding		0	N
	FBgn0053907	CG33907	His4:CG33907		DNA	CHRO		GO:0031492	nucleosomal DNA binding		0	N
	FBgn0263084	CG43352	HP1Lcsd		DNA	CHRO		GO:0003682	chromatin binding		0	N
	FBgn0267491	CG45767	Mst77Y-13		DNA	CHRO		GO:0000785	chromatin		0	N
	FBgn0267490	CG45763	Mst77Y-4		DNA	CHRO		GO:0000785	chromatin		0	N
	FBgn0267492	CG45768	Mst77Y-7		DNA	CHRO		GO:0000785	chromatin		0	N
	FBgn0267493	CG45769	Mst77Y-9		DNA	CHRO		GO:0000785	chromatin		0	N
	FBgn0259922	CG42448	Skadu		DNA	CHRO		GO:0003682	chromatin binding		0	N
	FBgn0053872	CG33872	His2B:CG33872		DNA	CHRO		GO:0031492	nucleosomal DNA binding		4.09036e-09	N
	FBgn0053874	CG33874	His2B:CG33874		DNA	CHRO		GO:0031492	nucleosomal DNA binding		4.09036e-09	N
	FBgn0053876	CG33876	His2B:CG33876		DNA	CHRO		GO:0031492	nucleosomal DNA binding		4.09036e-09	N
	FBgn0053822	CG33822	His1:CG33822		DNA	CHRO		GO:0000790	nuclear chromatin		1.44195e-07	N
	FBgn0053825	CG33825	His1:CG33825		DNA	CHRO		GO:0031490	chromatin DNA binding		1.44195e-07	N
	FBgn0053828	CG33828	His1:CG33828		DNA	CHRO		GO:0031490	chromatin DNA binding		1.44195e-07	N
	FBgn0053831	CG33831	His1:CG33831		DNA	CHRO		GO:0031490	chromatin DNA binding		1.44195e-07	N
	FBgn0053852	CG33852	His1:CG33852		DNA	CHRO		GO:0031490	chromatin DNA binding		0.031095	N
	FBgn0053891	CG33891	His4:CG33891		DNA	CHRO		GO:0031492	nucleosomal DNA binding		0.0364799	N
	FBgn0053893	CG33893	His4:CG33893		DNA	CHRO		GO:0031492	nucleosomal DNA binding		0.0364799	N
	FBgn0053895	CG33895	His4:CG33895		DNA	CHRO		GO:0031492	nucleosomal DNA binding		0.0364799	N
	FBgn0053897	CG33897	His4:CG33897		DNA	CHRO		GO:0031492	nucleosomal DNA binding		0.0364799	N
	FBgn0053899	CG33899	His4:CG33899		DNA	CHRO		GO:0031492	nucleosomal DNA binding		0.0364799	N
	FBgn0053858	CG33858	His1:CG33858		DNA	CHRO		GO:0031492	nucleosomal DNA binding		0.0510707	N
	FBgn0053871	CG33871	His4:CG33871		DNA	CHRO		GO:0031492	nucleosomal DNA binding		0.0824318	N
	FBgn0053873	CG33873	His4:CG33873		DNA	CHRO		GO:0031492	nucleosomal DNA binding		0.0824318	N
	FBgn0053875	CG33875	His4:CG33875		DNA	CHRO		GO:0031492	nucleosomal DNA binding		0.0824318	N
	FBgn0053832	CG33832	His2A:CG33832		DNA	CHRO		GO:0006325	chromatin organization		0.0866806	N
	FBgn0053835	CG33835	His2A:CG33835		DNA	CHRO		GO:0006325	chromatin organization		0.0866806	N
	FBgn0053838	CG33838	His2A:CG33838		DNA	CHRO		GO:0006325	chromatin organization		0.0866806	N
	FBgn0053841	CG33841	His2A:CG33841		DNA	CHRO		GO:0006325	chromatin organization		0.0866806	N
	FBgn0053844	CG33844	His2A:CG33844		DNA	CHRO		GO:0006325	chromatin organization		0.0866806	N
	FBgn0053847	CG33847	His2A:CG33847		DNA	CHRO		GO:0006325	chromatin organization		0.0866806	N
	FBgn0053850	CG33850	His2A:CG33850		DNA	CHRO		GO:0006325	chromatin organization		0.0866806	N
	FBgn0053862	CG33862	His2A:CG33862		DNA	CHRO		GO:0031492	nucleosomal DNA binding		0.0866806	N
	FBgn0053865	CG33865	His2A:CG33865		DNA	CHRO		GO:0031492	nucleosomal DNA binding		0.0866806	N
	FBgn0053813	CG33813	His1:CG33813		DNA	CHRO		GO:0031490	chromatin DNA binding		0.103517	N
	FBgn0053818	CG33818	His3:CG33818		DNA	CHRO		GO:0031492	nucleosomal DNA binding		0.119015	N
	FBgn0053821	CG33821	His3:CG33821		DNA	CHRO		GO:0000788	nuclear nucleosome		0.119015	N
	FBgn0053824	CG33824	His3:CG33824		DNA	CHRO		GO:0031492	nucleosomal DNA binding		0.119015	N
	FBgn0053827	CG33827	His3:CG33827		DNA	CHRO		GO:0031492	nucleosomal DNA binding		0.119015	N
	FBgn0053830	CG33830	His3:CG33830		DNA	CHRO		GO:0031492	nucleosomal DNA binding		0.119015	N
	FBgn0053803	CG33803	His3:CG33803		DNA	CHRO		GO:0031492	nucleosomal DNA binding		0.142986	N
	FBgn0053806	CG33806	His3:CG33806		DNA	CHRO		GO:0031492	nucleosomal DNA binding		0.142986	N
	FBgn0053809	CG33809	His3:CG33809		DNA	CHRO		GO:0031492	nucleosomal DNA binding		0.142986	N
	FBgn0053812	CG33812	His3:CG33812		DNA	CHRO		GO:0031492	nucleosomal DNA binding		0.142986	N
	FBgn0053815	CG33815	His3:CG33815		DNA	CHRO		GO:0031492	nucleosomal DNA binding		0.142986	N
	FBgn0053833	CG33833	His3:CG33833		DNA	CHRO		GO:0031492	nucleosomal DNA binding		0.142986	N
	FBgn0053836	CG33836	His3:CG33836		DNA	CHRO		GO:0031492	nucleosomal DNA binding		0.142986	N
	FBgn0053839	CG33839	His3:CG33839		DNA	CHRO		GO:0031492	nucleosomal DNA binding		0.142986	N
	FBgn0053842	CG33842	His3:CG33842		DNA	CHRO		GO:0031492	nucleosomal DNA binding		0.142986	N
	FBgn0053845	CG33845	His3:CG33845		DNA	CHRO		GO:0031492	nucleosomal DNA binding		0.142986	N
	FBgn0053848	CG33848	His3:CG33848		DNA	CHRO		GO:0031492	nucleosomal DNA binding		0.142986	N
	FBgn0053851	CG33851	His3:CG33851		DNA	CHRO		GO:0031492	nucleosomal DNA binding		0.142986	N
	FBgn0053854	CG33854	His3:CG33854		DNA	CHRO		GO:0031492	nucleosomal DNA binding		0.142986	N
	FBgn0053857	CG33857	His3:CG33857		DNA	CHRO		GO:0031492	nucleosomal DNA binding		0.142986	N
	FBgn0053860	CG33860	His3:CG33860		DNA	CHRO		GO:0031492	nucleosomal DNA binding		0.142986	N
	FBgn0053863	CG33863	His3:CG33863		DNA	CHRO		GO:0031492	nucleosomal DNA binding		0.142986	N
	FBgn0053866	CG33866	His3:CG33866		DNA	CHRO		GO:0031492	nucleosomal DNA binding		0.142986	N
	FBgn0053837	CG33837	His1:CG33837		DNA	CHRO		GO:0031490	chromatin DNA binding		0.325213	N
	FBgn0053840	CG33840	His1:CG33840		DNA	CHRO		GO:0031490	chromatin DNA binding		0.325213	N
	FBgn0053843	CG33843	His1:CG33843		DNA	CHRO		GO:0031490	chromatin DNA binding		0.325213	N
	FBgn0053846	CG33846	His1:CG33846		DNA	CHRO		GO:0031490	chromatin DNA binding		0.325213	N
	FBgn0053849	CG33849	His1:CG33849		DNA	CHRO		GO:0031490	chromatin DNA binding		0.325213	N
	FBgn0053864	CG33864	His1:CG33864		DNA	CHRO		GO:0031492	nucleosomal DNA binding		0.325213	N
	FBgn0053861	CG33861	His1:CG33861		DNA	CHRO		GO:0031492	nucleosomal DNA binding		0.526031	N
	FBgn0053870	CG33870	His2B:CG33870		DNA	CHRO		GO:0031492	nucleosomal DNA binding		0.596193	N
	FBgn0053878	CG33878	His2B:CG33878		DNA	CHRO		GO:0031492	nucleosomal DNA binding		0.596193	N
	FBgn0053880	CG33880	His2B:CG33880		DNA	CHRO		GO:0031492	nucleosomal DNA binding		0.596193	N
	FBgn0053884	CG33884	His2B:CG33884		DNA	CHRO		GO:0031492	nucleosomal DNA binding		0.596193	N
	FBgn0053886	CG33886	His2B:CG33886		DNA	CHRO		GO:0031492	nucleosomal DNA binding		0.596193	N
	FBgn0053888	CG33888	His2B:CG33888		DNA	CHRO		GO:0031492	nucleosomal DNA binding		0.596193	N
	FBgn0053900	CG33900	His2B:CG33900		DNA	CHRO		GO:0031492	nucleosomal DNA binding		0.596193	N
	FBgn0053906	CG33906	His2B:CG33906		DNA	CHRO		GO:0031492	nucleosomal DNA binding		0.596193	N
	FBgn0053908	CG33908	His2B:CG33908		DNA	CHRO		GO:0031492	nucleosomal DNA binding		0.596193	N
	FBgn0053810	CG33810	His1:CG33810		DNA	CHRO		GO:0031490	chromatin DNA binding		0.7239	N
	FBgn0053819	CG33819	His1:CG33819		DNA	CHRO		GO:0031490	chromatin DNA binding		0.7239	N
	FBgn0053902	CG33902	His2B:CG33902		DNA	CHRO		GO:0031492	nucleosomal DNA binding		0.841603	N
	FBgn0053910	CG33910	His2B:CG33910		DNA	CHRO		GO:0031492	nucleosomal DNA binding		0.841603	N
	FBgn0053868	CG33868	His2B:CG33868		DNA	CHRO		GO:0031492	nucleosomal DNA binding		0.930573	N
	FBgn0010397	CG10119	LamC		DNA	CHRO		GO:0005652	nuclear lamina	790.781	39.9661	Y
	FBgn0014269	CG18608	prod		DNA	CHRO		GO:0000792	heterochromatin	829.463	65.3613	Y
	FBgn0031052	CG14215	Elys		DNA	CHRO		GO:0031490	chromatin DNA binding	869.076	22.956	Y
	FBgn0260243	CG11971	E(var)3-9		DNA	CHRO		GO:0070827	chromatin maintenance	1188.4	50.2657	Y
	FBgn0034728	CG6339	rad50		DNA	CHRO		GO:0016233	telomere capping	1310.44	29.3552	Y
	FBgn0051611	CG31611	His4:CG31611		DNA	CHRO		GO:0000786	nucleosome	3445.89	3.64078	Y
	FBgn0043456	CG4747	Ndf		DNA	CHRO		GO:0031491	nucleosome binding	3857.12	212.681	Y
	FBgn0013981	CG3379	His4r		DNA	CHRO		GO:0003677	DNA binding	6197.32	2192.79	Y
	FBgn0014879	CG4299	Set		DNA	CHRO		GO:0006334	nucleosome assembly	7132.45	442.263	Y		CMC
	FBgn0053883	CG33883	His4:CG33883		DNA	CHRO		GO:0031492	nucleosomal DNA binding		3.64078	Y
	FBgn0053885	CG33885	His4:CG33885		DNA	CHRO		GO:0031492	nucleosomal DNA binding		3.64078	Y
	FBgn0053887	CG33887	His4:CG33887		DNA	CHRO		GO:0031492	nucleosomal DNA binding		3.64078	Y
	FBgn0053889	CG33889	His4:CG33889		DNA	CHRO		GO:0031492	nucleosomal DNA binding		3.64078	Y
	FBgn0053901	CG33901	His4:CG33901		DNA	CHRO		GO:0031492	nucleosomal DNA binding		3.64078	Y
	FBgn0053903	CG33903	His4:CG33903		DNA	CHRO		GO:0031492	nucleosomal DNA binding		3.64078	Y
	FBgn0053905	CG33905	His4:CG33905		DNA	CHRO		GO:0031492	nucleosomal DNA binding		3.64078	Y
	FBgn0053909	CG33909	His4:CG33909		DNA	CHRO		GO:0031492	nucleosomal DNA binding		3.64078	Y
	FBgn0053808	CG33808	His2A:CG33808		DNA	CHRO		GO:0000788	nuclear nucleosome		4.84187	Y
	FBgn0053816	CG33816	His1:CG33816		DNA	CHRO		GO:0031490	chromatin DNA binding		6.27487	Y
	FBgn0259200	CG42304	CG42304		DNA	CHRO		GO:0031491	nucleosome binding		8.03866	Y
	FBgn0026427	CG12864	Su(var)2-HP2		DNA	CHRO		GO:0005720	nuclear heterochromatin		28.9779	Y
	FBgn0026160	CG7958	tna		DNA	CHRO		GO:0000790	nuclear chromatin		71.5579	Y
105494	FBgn0030434	CG4400	Brms1	EPL	DNA	CMC		GO:0070822	Sin3-typeComplex	843.81	57.8599	Y
108831	FBgn0026428	CG6170	HDAC6	EPL // S-P	DNA	CMC	LYSINE DEACETYLASES	GO:0004407	histone deacetylase activity	316.568	12.1982	Y
103555	FBgn0037657	CG11990	hyx	EPL // S-P(s)	DNA	CMC		GO:0016570	histone modification	1114.86	68.6468	Y
16047	FBgn0032691	CG10414	Atac2	EPL/nec	DNA	CMC	ATAC COMPLEX	GO:0043998	H2A histone acetyltransferase activity	401.243	23.4752	Y
103634	FBgn0025463	CG4303	Bap60	EPL/nec	DNA	CMC	BRHAMA/POLYBROMO-CONTAINING BRAHMA ASSOCIATED PROTEINS COMPLEX	GO:0001085	RNA polymerase II transcription factor binding	4137.06	184.975	Y
105371	FBgn0040066	CG17437	wds	EPL/nec	DNA	CMC	COMPASS COMPLEX	GO:0004402	histone acetyltransferase activity	607.822	58.0238	Y
101493	FBgn0026400	CG10009	Noa36	EPL/nec	DNA	CMC	LYSINE DEMETHYLASES	GO:0000775	chromosome,Centromeric region	1654.29	61.079	Y
9240	FBgn0005617	CG10385	msl-1	EPL/nec	DNA	CMC	MALE SPECIFIC LETHAL COMPLEX	GO:0043984	histone H4-K16 acetylation	680.809	19.0119	Y
101428	FBgn0259211	CG42311	grh	EPL/nec	DNA	CMC	POLYCOMB GROUP RECRUITERS/DNA-BINDING PROTEINS	GO:0003700	transcription factor activity, sequence-specific DNA binding	4760.31	65.7451	Y
25899	FBgn0051866	CG31866	Ada1-2	EPL/nec	DNA	CMC	SPT-ADA-GCN5 ACETYLTRANSFERASE	GO:0000124	SAGAComplex	471.22	22.2077	Y
108614	FBgn0051111	CG31111	CG31111	EPL/nec	DNA	CMC		IPR003889	FY-rich,C-terminal	307.745	21.8508	Y
31395	FBgn0262714	CG11006	Sap130	EPL/nec	DNA	CMC		GO:0070822	Sin3-typeComplex	436.824	25.8461	Y
110392	FBgn0034722	CG10955	Rtf1	EPL/nec	DNA	CMC		GO:0051571	positive regulation of histone H3-K4 methylation	1102.1	16.5922	Y
105424	FBgn0011474	CG3307	PR-Set7	EPL/nec	DNA	CMC		GO:0034771	histone H4-K20 monomethylation		33.8749	Y
101568	FBgn0039338	CG4548	XNP	EPL/nec	DNA	CMC		GO:0006336	DNA replication-independent nucleosome assembly	2464.07	54.1779	Y
103483	FBgn0040075	CG9750	rept	EPL/nec // S-P(s)/CD	DNA	CMC	TIP60 COMPLEX	GO:0000123	histone acetyltransferase complex	3606.56	82.3319	Y
31616	FBgn0263251	CG11989	vnc	EPL/nec // S/CD	DNA	CMC		GO:0016573	histone acetylation		149.285	Y
104879	FBgn0039654	CG14514	Brd8	LL	DNA	CMC	TIP60 COMPLEX	GO:0035267	NuA4 histone acetyltransferaseComplex	527.987	30.9546	Y
41403	FBgn0033341	CG13746	MrgBP	LL	DNA	CMC	TIP60 COMPLEX	GO:0035267	NuA4 histone acetyltransferaseComplex	1135.13	63.9574	Y
23308	FBgn0263738	CG43663	Ada2a	LL/EPL	DNA	CMC	ATAC COMPLEX	GO:0005671	Ada2/Gcn5/Ada3 transcription activatorComplex		11.6055	Y
106672	FBgn0005683	CG5354	pie	LL/EPL/nec	DNA	CMC		IPR034732	Extended PHD (ePHD) domain	121.357	8.30624	Y
52249	FBgn0032475	CG16975	Sfmbt	LPL	DNA	CMC		GO:0031519	PcG proteinComplex	2116.31	38.3687	Y
108599	FBgn0011715	CG1064	Snr1	nW	DNA	CMC	POLYBROMO-CONTAINING BRAHMA ASSOCIATED PROTEINS COMPLEX	GO:0043044	ATP-dependentChromatin remodeling	3246.44	128.52	Y
106328	FBgn0003330	CG5595	Sce	nW	DNA	CMC	POLYCOMB REPRESSIVE COMPLEX 1 (CORE SUBUNITS)	GO:0035518	histone H2A monoubiquitination		44.427	Y
106820	FBgn0031377	CG15356	CG15356	nW // S-P	DNA	CMC		GO:0070822	Sin3-typeComplex	37.8563	26.9509	Y
102885	FBgn0261617	CG15319	nej	nW // S-P(s)	DNA	CMC	TRITHORAX ACETYLATION COMPLEX 1	GO:0000123	histone acetyltransferaseComplex	2283.49	41.0629	Y
45776	FBgn0013717	CG4166	not	PL	DNA	CMC	SPT-ADA-GCN5 ACETYLTRANSFERASE	IPR013083	Zinc finger, RING/FYVE/PHD-type	1752.24	43.7932	Y
49340	FBgn0086686	CG7832	l(3)L1231	PL // S(s)	DNA	CMC		IPR025927	Potential DNA-binding domain	933.525	43.2388	Y
100285	FBgn0010762	CG32067	simj	PL // S(w)	DNA	CMC	NUCLEOSOME REMODELING DEACETYLASE COMPLEX	GO:0016581	NuRDComplex		31.5934	Y
109597	FBgn0003334	CG9495	Scm	PL/nW	DNA	CMC		GO:0035102	PRC1Complex	3291.62	34.3837	Y
46930	FBgn0015805	CG7471	HDAC1	PL/nW //S-P(s)	DNA	CMC	NUCLEOSOME REMODELING DEACETYLASE COMPLEX	GO:0016580	Sin3Complex		313.271	Y
110276	FBgn0023518	CG3848	trr	PL/S/WD	DNA	CMC	TRR COMPLEX	GO:0051568	histone H3-K4 methylation	813.868	23.5681	Y
110632	FBgn0027951	CG2244	MTA1-like	S	DNA	CMC	NUCLEOSOME REMODELING DEACETYLASE COMPLEX	GO:0016581	NuRDComplex	2016.12	35.7466	Y
24076	FBgn0037555	CG9638	Ada2b	S	DNA	CMC	SPT-ADA-GCN5 ACETYLTRANSFERASE	GO:0004402	histone acetyltransferase activity	557.457	18.1787	Y
17460	FBgn0038685	CG14282	CG14282	S	DNA	CMC		GO:0051568	histone H3-K4 methylation	4.82847	0.033703	N
100979	FBgn0036483	CG12316	CG12316	S	DNA	CMC		GO:0043984	histone H4-K16 acetylation	266.556	10.8347	Y
106989	FBgn0022786	CG12153	Hira	S	DNA	CMC		GO:0006338	chromatin remodeling	474.025	24.8115	Y
100735	FBgn0033636	CG10897	tou	S	DNA	CMC		GO:0031010	ISWI-typeComplex	3760.98	62.8806	Y
22625	FBgn0016685	CG7917	Nlp	S	DNA	CMC		GO:0006338	chromatin remodeling	15943.6	1068.42	Y
110690	FBgn0030121	CG17446	Cfp1	S-P	DNA	CMC	COMPASS COMPLEX	GO:0051568	histone H3-K4 methylation	206.88	16.1004	Y
105838	FBgn0263979	CG4236	Caf1-55	S-P(s) // S-P	DNA	CMC	NUCLEOSOME REMODELING DEACETYLASE COMPLEX	IPR022052	Histone-binding protein RBBP4, N-terminal		261.742	Y
108630	FBgn0027889	CG6386	ball	S-P(s)/CD	DNA	CMC		GO:0035184	histone threonine kinase activity		51.4329	Y
46645	FBgn0000541	CG32346	E(bx)	S-P(w)	DNA	CMC	NUCLEOSOME REMODELING FACTOR	GO:0006338	chromatin remodeling	1441.17	44.6787	Y
107073	FBgn0025825	CG2128	HDAC3	S(s)	DNA	CMC	LYSINE DEACETYLASES	GO:0004407	histone deacetylase activity	1433.77	35.5216	Y
105852	FBgn0022764	CG8815	Sin3A	S(s)	DNA	CMC		GO:0003682	chromatin binding	3086.94	84.6569	Y
33447	FBgn0027620	CG1966	Acf	S(s) // V+	DNA	CMC		GO:0004402	histone acetyltransferase activity		40.8267	Y
7789	FBgn0020306	CG9696	dom	S(s)/CD	DNA	CMC	TIP60 COMPLEX	GO:0035267	NuA4 histone acetyltransferaseComplex	3986.35	81.082	Y
108610	FBgn0024188	CG12352	san	S(s)/CD	DNA	CMC		GO:0031248	protein acetyltransferaseComplex	1095.49	129.48	Y
103776	FBgn0016687	CG4634	Nurf-38	S(s)/N	DNA	CMC	NUCLEOSOME REMODELING FACTOR	GO:0070615	nucleosome-dependent ATPase activity	7110.25	419.431	Y
105162	FBgn0031036	CG14220	CG14220	S(s)/V-	DNA	CMC		GO:0070822	Sin3-typeComplex	358.845	23.5098	Y
110712	FBgn0002783	CG18740	mor	S(s)/V+ // S	DNA	CMC	BRAHMA ASSOCIATED PROTEINS COMPLEX	GO:0003713	transcriptionCoactivator activity	3938.83	156.105	Y
110461	FBgn0033526	CG12892	Caf1-105	S(s)/WA(s)/V+(w)	DNA	CMC	CAF1	GO:0006334	nucleosome assembly	137.551	26.3498	Y
101327	FBgn0278608	CG12223	Dsp1	S(s)/WF(w)	DNA	CMC	POLYCOMB GROUP RECRUITERS/DNA-BINDING PROTEINS	GO:0000122	negative regulation of transcription from RNA polymerase II promoter	10601.4	109.545	Y
34847	FBgn0039067	CG4448	wda	S(w)	DNA	CMC	SPT-ADA-GCN5 ACETYLTRANSFERASE	GO:0004402	histone acetyltransferase activity	319.88	14.336	Y
105542	FBgn0028387	CG5229	chm	S(w)	DNA	CMC		GO:0010484	H3 histone acetyltransferase activity	267.415	21.5476	Y
106459	FBgn0030486	CG1716	Set2	S(w)	DNA	CMC		GO:0010452	histone H3-K36 methylation	730.433	21.1686	Y
100581	FBgn0036804	CG13379	Sgf11	S(w)/WP	DNA	CMC	SPT-ADA-GCN5 ACETYLTRANSFERASE	GO:0000124	SAGAComplex	675.302	64.1887	Y
52486	FBgn0053554	CG33554	Nipped-A	S/CD	DNA	CMC	TIP60 COMPLEX	GO:0035267	NuA4 histone acetyltransferaseComplex		74.8177	Y
107204	FBgn0262519	CG8103	Mi-2	S/V-	DNA	CMC	NUCLEOSOME REMODELING DEACETYLASE COMPLEX	GO:0000122	negative regulation of transcription from RNA polymerase II promoter	4182.85	100.3	Y
108122	FBgn0003862	CG8651	trx	S/V-	DNA	CMC	TRITHORAX ACETYLATION COMPLEX 1	GO:0000123	histone acetyltransferaseComplex	2221.04	21.5109	Y
5585R	FBgn0036973	CG5585	Rbbp5	S/V-(cvp)	DNA	CMC	COMPASS COMPLEX	GO:0051568	histone H3-K4 methylation	320.268	27.9949	Y
109414	FBgn0266557	CG3696	kis	S/V+	DNA	CMC	CHROMODOMAIN HELICASES	GO:0008094	DNA-dependent ATPase activity	8036.13	94.802	Y
101311	FBgn0033155	CG1845	Br140	S/V+	DNA	CMC	ENOK COMPLEX	GO:0043994	histone acetyltransferase activity (H3-K23 specific)	908.118	10.9473	Y
103790	FBgn0038788	CG5085	Sirt2	S/V+	DNA	CMC	LYSINE DEACETYLASES	GO:0004407	histone deacetylase activity	258.781	19.6143	Y
2998	FBgn0002775	CG8631	msl-3	S/V+(N)	DNA	CMC	MALE SPECIFIC LETHAL COMPLEX	GO:0031936	negative regulation ofChromatin silencing	1310.32	29.2179	Y
37721	FBgn0000212	CG5942	brm	S/WM/V-	DNA	CMC	BRAHMA/POLYBROMO ASSOCIATED PROTEINS COMPLEX	GO:0035060	brahmaComplex	5992.24	42.4008	Y
	FBgn0029783	CG3187	Sirt4	S/WS(lan)/V-(cv)	DNA	CMC	LYSINE DEACETYLASES	GO:0004407	histone deacetylase activity	85.3709	4.85958	Y
7810	FBgn0261885	CG7467	osa	V-	DNA	CMC	BRAHMA ASSOCIATED PROTEINS COMPLEX	GO:0006338	chromatin remodeling	1460.57	41.2647	Y
35271	FBgn0000581	CG7776	E(Pc)	V-(cv)/WA	DNA	CMC	TIP60 COMPLEX	GO:0032777	Piccolo NuA4 histone acetyltransferaseComplex	5.74841	30.8273	Y
34582	FBgn0042085	CG3274	Bap170	V+	DNA	CMC	BRHAMA/POLYBROMO-CONTAINING BRAHMA ASSOCIATED PROTEINS COMPLEX	GO:0070604	PBAFComplex	1371.65	47.3035	Y
48803	FBgn0053230	CG33230	CG33230	V+	DNA	CMC		GO:0016279	protein-lysine N-methyltransferase activity	4.67877	16.3476	Y
107757	FBgn0262166	CG8445	calypso	V+(N)	DNA	CMC	POLYCOMB REPRESSIVE DEUBIQUITINASE	GO:0006342	chromatin silencing	207.413	18.8027	Y
109735	FBgn0030082	CG7041	HP1b	V+/S	DNA	CMC	HETEROCHROMATIN PROTEIN 1 FAMILY	GO:0000122	negative regulation of transcription from RNA polymerase II promoter	2080.3	123.519	Y
100412	FBgn0033633	CG7759	Smyd4-3	V+/WA	DNA	CMC		GO:0042826	histone deacetylase binding	4.62809	0.50388	N
33042	FBgn0053548	CG33548	SmydA-8	WA	DNA	CMC	SET AND MYND DOMAIN FAMILY	GO:0000790	nuclearChromatin		0.085935	N
105946	FBgn0087008	CG12238	e(y)3	WA(s)	DNA	CMC	POLYBROMO-CONTAINING BRAHMA ASSOCIATED PROTEINS COMPLEX	GO:0031936	negative regulation ofChromatin silencing		35.976	Y
27884	FBgn0034422	CG7137	CG7137	WA(s)	DNA	CMC		GO:0005677	chromatin silencingComplex	529.051	41.658	Y
108943	FBgn0020388	CG4107	Gcn5	WA(w)	DNA	CMC	ATAC COMPLEX	GO:0004402	histone acetyltransferase activity		39.9832	Y
51002	FBgn0051865	CG31865	Ada1-1	WA(w)	DNA	CMC	SPT-ADA-GCN5 ACETYLTRANSFERASE	GO:0004402	histone acetyltransferase activity		9.54874	Y
106922	FBgn0031873	CG9207	Gas41	WA(w)	DNA	CMC	TIP60 COMPLEX	GO:0000123	histone acetyltransferaseComplex	531.95	42.5217	Y
10837	FBgn0039559	CG4976	NSD	WA(w)	DNA	CMC		GO:0010452	histone H3-K36 methylation		35.5139	Y
22483	FBgn0037802	CG6284	Sirt6	WA/V+	DNA	CMC	LYSINE DEACETYLASES	GO:0004407	histone deacetylase activity	102.356	18.4132	Y
42423	FBgn0020887	CG8013	Su(z)12	WA/V+/S	DNA	CMC	POLYCOMB REPRESSIVE COMPLEX 2 (CORE SUBUNITS)	GO:0035097	histone methyltransferaseComplex	1949.77	39.7654	Y
25248	FBgn0032030	CG17293	Wdr82	WA/WD	DNA	CMC	COMPASS COMPLEX	GO:0051568	histone H3-K4 methylation	1086.07	76.8176	Y
26196	FBgn0035997	CG3445	phol	WA/WD	DNA	CMC	POLYCOMB GROUP RECRUITERS/DNA-BINDING PROTEINS	IPR036236	Zinc finger C2H2 superfamily	1303.38	29.1218	Y
107477	FBgn0003607	CG8409	Su(var)205	WA/WD/S	DNA	CMC	HETEROCHROMATIN PROTEIN 1 FAMILY	GO:0005694	chromosome	8447.72	535.752	Y
100096	FBgn0265623	CG3905	Su(z)2	WA/WF/V-	DNA	CMC		GO:0006342	chromatin silencing	292.093	12.5545	Y
20522	FBgn0041210	CG1770	HDAC4	WD	DNA	CMC	LYSINE DEACETYLASES	GO:0004407	histone deacetylase activity	150.203	5.99459	Y
24534	FBgn0035357	CG1244	MEP-1	WD	DNA	CMC	NUCLEOSOME REMODELING DEACETYLASE COMPLEX	GO:0000122	negative regulation of transcription from RNA polymerase II promoter	1279.62	46.7629	Y
107072	FBgn0000629	CG6502	E(z)	WD	DNA	CMC	POLYCOMB REPRESSIVE COMPLEX 2 (CORE SUBUNITS)	GO:0035097	histone methyltransferaseComplex	395.763	39.4703	Y
110617	FBgn0026080	CG6121	Tip60	WD(s) // wt	DNA	CMC	TIP60 COMPLEX	GO:0000123	histone acetyltransferaseComplex	506.02	27.9848	Y
102386	FBgn0005616	CG3241	msl-2	WD(w)	DNA	CMC	MALE SPECIFIC LETHAL COMPLEX	GO:0003682	chromatin binding	192.037	12.299	Y
104385	FBgn0052343	CG32343	Atac3	WF(s)	DNA	CMC	ATAC COMPLEX	GO:0004402	histone acetyltransferase activity	336.476	20.3823	Y
108400	FBgn0034975	CG11290	enok	WF(s)	DNA	CMC	ENOK COMPLEX	GO:0006334	nucleosome assembly	722.882	38.5369	Y
107151	FBgn0027950	CG8208	MBD-like	WF(s)	DNA	CMC	NUCLEOSOME REMODELING DEACETYLASE COMPLEX	GO:0003714	transcriptionCorepressor activity	897.527	30.6935	Y
106433	FBgn0013263	CG33261	Trl	WF(s)	DNA	CMC	POLYCOMB GROUP RECRUITERS/DNA-BINDING PROTEINS	GO:0003700	transcription factor activity, sequence-specific DNA binding	2314.01	89.7358	Y
100811	FBgn0004861	CG18412	ph-p	WF(s)	DNA	CMC	POLYCOMB REPRESSIVE COMPLEX 1 (CORE SUBUNITS)	GO:0035102	PRC1Complex	2566.13	37.6415	Y
108212	FBgn0000618	CG15191	e(y)2	WF(s)	DNA	CMC	SPT-ADA-GCN5 ACETYLTRANSFERASE	GO:0000124	SAGAComplex	1592.25	88.2286	Y
101952	FBgn0287454	CG11750	Pa1	WF(s)	DNA	CMC	TRR COMPLEX	GO:0051568	histone H3-K4 methylation		54.0887	Y
108232	FBgn0035924	CG6576	CG6576	WF(s)	DNA	CMC		IPR040168	Not2/Not3/Not5	4.46739	0	N
108139	FBgn0038676	CG6026	CG6026	WF(s)	DNA	CMC		IPR006939	SNF5/SMARCB1/INI1	4.52277	1.15567	Y
106620	FBgn0037045	CG10584	CG10584	WF(s)	DNA	CMC		GO:0008276	protein methyltransferase activity	136.471	12.1181	Y
103571	FBgn0031485	CG9643	CG9643	WF(s)	DNA	CMC		GO:0008168	methyltransferase activity	375.068	37.384	Y
102702	FBgn0034617	CG9754	Panx	WF(s)	DNA	CMC		GO:0090309	positive regulation of methylation-dependentChromatin silencing	652.217	23.8403	Y
104185	FBgn0052732	CG32732	Setd3	WF(s)	DNA	CMC		IPR036464	Rubisco LSMT, substrate-binding domain superfamily	799.478	30.6088	Y
110662	FBgn0040372	CG2995	G9a	WF(s)	DNA	CMC		GO:0018024	histone-lysine N-methyltransferase activity	826.46	21.0877	Y
105719	FBgn0027499	CG12340	wde	WF(s)	DNA	CMC		GO:0090309	positive regulation of methylation-dependentChromatin silencing	1723.49	64.5296	Y
110391	FBgn0037834	CG6554	Art1	WF(s)	DNA	CMC		GO:0016571	histone methylation	4514.68	267.07	Y
106910	FBgn0030854	CG8289	CG8289	WF(s)	DNA	CMC		IPR000953	Chromo/chromo shadow domain	6741.05	203.189	Y
102273	FBgn0263392	CG43444	Tet	WF(s)	DNA	CMC		GO:0035516	oxidative DNA demethylase activity		80.5757	Y
108832	FBgn0005386	CG8887	ash1	WF(s) // V+ (Cva)	DNA	CMC		GO:0035035	histone acetyltransferase binding	123.152	20.3583	Y
101457	FBgn0035624	CG12756	Eaf6	WF(s) // wt	DNA	CMC	ENOK COMPLEX	GO:0035267	NuA4 histone acetyltransferase complex	352.519	26.8039	Y
106404	FBgn0263102	CG2368	psq	WF(s) // wt	DNA	CMC	POLYCOMB GROUP RECRUITERS/DNA-BINDING PROTEINS	GO:0031519	PcG proteinComplex	1616.63	43.2516	Y
100453	FBgn0031513	CG3347	CG3347	WF(s) // wt	DNA	CMC		IPR001841	RING/FYVE/PHD-type	4.92019	0.0155294	N
100576	FBgn0030788	CG4756	Sap30	WF(s) // wt	DNA	CMC		GO:0000118	histone deacetylaseComplex	1570.51	45.4904	Y
108240	FBgn0030054	CG12109	Caf1-180	WF(s)/ds	DNA	CMC	CAF1	GO:0000724	double-strand break repair via homologous recombination	940.824	44.6343	Y
104893	FBgn0039019	CG6990	HP1c	WF(s)/ds	DNA	CMC	HETEROCHROMATIN PROTEIN 1 FAMILY	GO:0031940	positive regulation ofChromatin silencing at telomere	1561.17	95.093	Y
109831	FBgn0004050	CG7803	z	WF(s)/ds	DNA	CMC	POLYCOMB GROUP RECRUITERS/DNA-BINDING PROTEINS	GO:0035102	PRC1Complex	781.056	24.1952	Y
106715	FBgn0034537	CG11322	DMAP1	WF(s)/ds	DNA	CMC	TIP60 COMPLEX	GO:0035267	NuA4 histone acetyltransferaseComplex	4.33315	0	N
107378	FBgn0050417	CG30417	tbrd-3	WF(s)/ds	DNA	CMC		IPR001487	Bromodomain	4.63426	0	N
108170	FBgn0036470	CG13463	EAChm	WF(s)/ds	DNA	CMC		GO:0035034	histone acetyltransferase regulator activity	5.06232	0	N
100501	FBgn0030102	CG12119	SmydA-9	WF(s)/ds	DNA	CMC		GO:0042826	histone deacetylase binding	5.64325	0.199538	N
106714	FBgn0030257	CG11160	SmydA-4	WF(s)/ds	DNA	CMC		GO:0042826	histone deacetylase binding	4.24859	10.4425	Y
106709	FBgn0033427	CG1868	Smyd4-1	WF(s)/ds	DNA	CMC		GO:0042826	histone deacetylase binding	378.272	19.5154	Y
107009	FBgn0037770	CG5358	Art4	WF(s)/ds	DNA	CMC		GO:0016571	histone methylation	2519.46	98.1755	Y
30587	FBgn0005624	CG3886	Psc	WF(s)/S-P	DNA	CMC	POLYCOMB REPRESSIVE COMPLEX 1 (CORE SUBUNITS)	GO:0006342	chromatin silencing	806.274	16.872	Y
24704	FBgn0025716	CG6546	Bap55	WM	DNA	CMC	BRHAMA/POLYBROMO-CONTAINING BRAHMA ASSOCIATED PROTEINS COMPLEX	GO:0070604	PBAFComplex		150.009	Y
27626	FBgn0032293	CG6444	Dpy-30L1	WM/S	DNA	CMC	COMPASS COMPLEX	GO:0051568	histone H3-K4 methylation	720.701	77.1244	Y
103928	FBgn0038546	CG7379	CG7379	WS (ds)/V-(L5)	DNA	CMC		GO:0070822	Sin3-typeComplex	1284.03	55.8731	Y
32443-R4	FBgn0003042	CG32443	Pc	WS (halter) // WS (halter)	DNA	CMC	POLYCOMB REPRESSIVE COMPLEX 1 (CORE SUBUNITS)	GO:0035102	PRC1Complex	378.771	17.8911	Y
105433	FBgn0039904	CG1710	Hcf	wt	DNA	CMC	ATAC COMPLEX	GO:0048188	Set1C/COMPASSComplex	8.35738	76.0355	Y
108992	FBgn0031876	CG9200	Atac1	wt	DNA	CMC	ATAC COMPLEX	GO:0005671	Ada2/Gcn5/Ada3 transcription activatorComplex	16.7069	9.61827	Y
106248	FBgn0039280	CG10238	Mocs2B	wt	DNA	CMC	ATAC COMPLEX	GO:0005671	Ada2/Gcn5/Ada3 transcription activatorComplex	123.607	18.268	Y
105606	FBgn0027490	CG13400	D12	wt	DNA	CMC	ATAC COMPLEX	GO:0004402	histone acetyltransferase activity	141.59	13.7881	Y
104361	FBgn0030093	CG7055	Bap111	wt	DNA	CMC	BRHAMA/POLYBROMO-CONTAINING BRAHMA ASSOCIATED PROTEINS COMPLEX	GO:0006338	chromatin remodeling		106.037	Y
42122	FBgn0037669	CG9740	Ibf2	wt	DNA	CMC	chromatin insulator sequence binding	GO:0043565	sequence-specific DNA binding	1430.44	94.7929	Y
102689	FBgn0023395	CG9594	Chd3	wt	DNA	CMC	CHROMODOMAIN HELICASES	GO:0008026	ATP-dependent helicase activity	211.835	9.12986	Y
103640	FBgn0250786	CG3733	Chd1	wt	DNA	CMC	CHROMODOMAIN HELICASES	GO:0004386	helicase activity	1084.24	25.2928	Y
100718	FBgn0000139	CG6677	ash2	wt	DNA	CMC	COMPASS COMPLEX	GO:0051568	histone H3-K4 methylation	1599.11	46.3135	Y
45267	FBgn0040022	CG40351	Set1	wt	DNA	CMC	COMPASS COMPLEX	GO:0042800	histone methyltransferase activity (H3-K4 specific)		28.6508	Y
109295	FBgn0037659	CG11033	Kdm2	wt	DNA	CMC	dRING-ASSOCIATED FACTORS	GO:0034647	histone demethylase activity (H3-trimethyl-K4 specific)	1754.79	24.3765	Y
37839	FBgn0000227	CG12205	Elba1	wt	DNA	CMC	ELBA BOUNDARY FACTOR COMPLEX	GO:0005677	chromatin silencingComplex	4.17872	0	N
29317	FBgn0031435	CG9883	Elba2	wt	DNA	CMC	ELBA BOUNDARY FACTOR COMPLEX	GO:0031937	positive regulation ofChromatin silencing	6.16991	5.97976	Y
24198	FBgn0037675	CG8120	HP1e	wt	DNA	CMC	HETEROCHROMATIN PROTEIN 1 FAMILY	GO:0031940	positive regulation ofChromatin silencing at telomere	5.49721	0	N
18045	FBgn0039631	CG11305	Sirt7	wt	DNA	CMC	LYSINE DEACETYLASES	GO:0005634	nucleus	473.841	10.2041	Y
105502	FBgn0024291	CG5216	Sirt1	wt	DNA	CMC	LYSINE DEACETYLASES	GO:0004407	histone deacetylase activity		51.7565	Y
110158	FBgn0053182	CG33182	Kdm4B	wt	DNA	CMC	LYSINE DEMETHYLASES	GO:0032454	histone demethylase activity (H3-K9 specific)	21.3238	21.3632	Y
107868	FBgn0033233	CG15835	Kdm4A	wt	DNA	CMC	LYSINE DEMETHYLASES	GO:0032454	histone demethylase activity (H3-K9 specific)	467.116	23.2923	Y
106147	FBgn0260397	CG17149	Su(var)3-3	wt	DNA	CMC	LYSINE DEMETHYLASES	GO:0006325	chromatin organization	639.213	27.0992	Y
105986	FBgn0260749	CG5640	Utx	wt	DNA	CMC	LYSINE DEMETHYLASES	GO:0032452	histone demethylase activity	640.15	19.8509	Y
103830	FBgn0031759	CG9088	Kdm5	wt	DNA	CMC	LYSINE DEMETHYLASES	GO:0034720	histone H3-K4 demethylation	1929.76	45.4099	Y
109290	FBgn0036004	CG3654	Jarid2	wt	DNA	CMC	LYSINE DEMETHYLASES	GO:0061085	regulation of histone H3-K27 methylation	2374.38	37.1488	Y
110466	FBgn0002521	CG17743	pho	wt	DNA	CMC	POLYCOMB GROUP RECRUITERS/DNA-BINDING PROTEINS	GO:0006355	regulation of transcription, DNA-templated	4496.9	58.4169	Y
5692	FBgn0000588	CG14941	esc	wt	DNA	CMC	POLYCOMB REPRESSIVE COMPLEX 2 (CORE SUBUNITS)	GO:0016571	histone methylation	374.193	21.1189	Y
105283	FBgn0034763	CG12190	RYBP	wt	DNA	CMC	RING1 and YY1-binding protein/YY1-associated factor 2	GO:0003677	DNA binding	402.347	34.3944	Y
101326	FBgn0050390	CG30390	Sgf29	wt	DNA	CMC	SPT-ADA-GCN5 ACETYLTRANSFERASE	GO:0004402	histone acetyltransferase activity	188.624	19.2901	Y
10818	FBgn0037981	CG3169	Spt3	wt	DNA	CMC	SPT-ADA-GCN5 ACETYLTRANSFERASE	GO:0000124	SAGAComplex	245.688	15.5988	Y
46320	FBgn0030891	CG7098	Ada3	wt	DNA	CMC	SPT-ADA-GCN5 ACETYLTRANSFERASE	GO:0004402	histone acetyltransferase activity		16.1801	Y
109799	FBgn0030945	CG6632	Ing3	wt	DNA	CMC	TIP60 COMPLEX	GO:0000123	histone acetyltransferaseComplex	290.187	12.2191	Y
107951	FBgn0032321	CG4621	YL-1	wt	DNA	CMC	TIP60 COMPLEX	GO:0004402	histone acetyltransferase activity	644.668	41.7319	Y
110618	FBgn0027378	CG6363	MRG15	wt	DNA	CMC	TIP60 COMPLEX	GO:0035267	NuA4 histone acetyltransferaseComplex	1063.57	57.4994	Y
45658	FBgn0036856	CG9666	Mettl5	wt	DNA	CMC	TRFS	GO:0008168	methyltransferase activity	562.022	23.2643	Y
22317	FBgn0025802	CG6939	Sbf	wt	DNA	CMC	TRITHORAX ACETYLATION COMPLEX 1	GO:0008023	transcription elongation factorComplex	711.397	14.2211	Y
13061	FBgn0052133	CG32133	Ptip	wt	DNA	CMC	TRR COMPLEX	GO:0051568	histone H3-K4 methylation	150.563	26.5805	Y
108722	FBgn0263667	CG5591	Lpt	wt	DNA	CMC	TRR COMPLEX	IPR036910	High mobility group box domain superfamily	293.773	17.6772	Y
106976	FBgn0029848	CG3599	Btnd	wt	DNA	CMC		GO:0071110	histone biotinylation	4.13395	0.0855469	N
106711	FBgn0031431	CG3515	CG3515	wt	DNA	CMC		IPR037867	COMPASSComponent Swd2	4.16159	0	N
101057	FBgn0052152	CG32152	CG32152	wt	DNA	CMC		GO:0006479	protein methylation	4.30278	0.559459	N
13128	FBgn0036839	CG18136	SmydA-2	wt	DNA	CMC		GO:0042826	histone deacetylase binding	4.41122	0.0880939	N
104936	FBgn0052793	CG32793	CG32793	wt	DNA	CMC		GO:0043486	histone exchange	4.60574	0.117317	N
41536	FBgn0033061	CG14590	SmydA-5	wt	DNA	CMC		GO:0042826	histone deacetylase binding	4.62228	0.964806	N
40744	FBgn0034183	CG9642	SmydA-6	wt	DNA	CMC		GO:0042826	histone deacetylase binding	5.19456	0.0333639	N
52107	FBgn0034274	CG10931	CG10931	wt	DNA	CMC		GO:0000123	histone acetyltransferaseComplex	5.33157	0	N
25808	FBgn0051702	CG31702	tplus3a	wt	DNA	CMC		GO:0016570	histone modification	5.35713	0.00878287	N
109981	FBgn0051703	CG31703	tplus3b	wt	DNA	CMC		GO:0016570	histone modification		0	N
109650	FBgn0286198	CG7144	LKRSDH	wt	DNA	CMC		GO:0034969	histone arginine methylation	4.80173	6.83689	Y
107312	FBgn0261934	CG42799	dikar	wt	DNA	CMC		IPR036427	Bromodomain-like superfamily	4.99104	20.0657	Y
51783	FBgn0036282	CG14122	Smyd4-2	wt	DNA	CMC		GO:0042826	histone deacetylase binding	5.02091	1.42408	Y
24113	FBgn0033917	CG8503	SmydA-1	wt	DNA	CMC		GO:0042826	histone deacetylase binding	5.55073	1.78626	Y
5665	FBgn0037841	CG4565	CG4565	wt	DNA	CMC		GO:0034968	histone lysine methylation	7.80785	3.51678	Y
107372	FBgn0039217	CG13627	CG13627	wt	DNA	CMC		GO:0031151	histone methyltransferase activity (H3-K79 specific)	8.54797	3.4784	Y
103278	FBgn0031974	CG12560	CG12560	wt	DNA	CMC		GO:0016573	histone acetylation	10.2388	11.8117	Y
105869	FBgn0034182	CG9640	SmydA-7	wt	DNA	CMC		IPR011990	Tetratricopeptide-like helical domain superfamily	37.4854	6.64235	Y
106780	FBgn0038871	CG3337	CG3337	wt	DNA	CMC		GO:0016279	protein-lysine N-methyltransferase activity	207.344	18.7376	Y
101322	FBgn0034925	CG5339	CG5339	wt	DNA	CMC		IPR029063	S-adenosyl-L-methionine-dependent methyltransferase	451.227	21.6523	Y
33459	FBgn0037376	CG2051	Hat1	wt	DNA	CMC		GO:0006348	chromatin silencing at telomere	469.223	91.4414	Y
102295	FBgn0030502	CG12175	tth	wt	DNA	CMC		GO:0000123	histone acetyltransferaseComplex	475.21	34.5996	Y
101448	FBgn0031777	CG9154	CG9154	wt	DNA	CMC		GO:0008168	methyltransferase activity	514.855	39.0819	Y
36009	FBgn0033265	CG8710	coil	wt	DNA	CMC		GO:0035363	histone locus body	526.949	26.6621	Y
110351	FBgn0033457	CG1675	Ntmt	wt	DNA	CMC		GO:0042054	histone methyltransferase activity	564.599	45.3835	Y
41921	FBgn0038869	CG3353	Smyd5	wt	DNA	CMC		GO:0034968	histone lysine methylation	592.278	42.9757	Y
100228	FBgn0032329	CG16840	Art8	wt	DNA	CMC		GO:0034970	histone H3-R2 methylation	688.745	38.1902	Y
106196	FBgn0031091	CG9576	Phf7	wt	DNA	CMC		GO:0042393	histone binding	783.16	19.4946	Y
21966	FBgn0036624	CG4877	RAF2	wt	DNA	CMC		GO:0031519	PcG proteinComplex	1043.07	24.5565	Y
40706	FBgn0027495	CG8378	Smyd4-4	wt	DNA	CMC		GO:0042826	histone deacetylase binding	1110.27	70.2667	Y
100578	FBgn0033019	CG10395	CG10395	wt	DNA	CMC		GO:0006338	chromatin remodeling	1400.55	39.4843	Y
103747	FBgn0032391	CG5202	escl	wt	DNA	CMC		GO:0042054	histone methyltransferase activity	1959.63	16.7968	Y
107508	FBgn0040071	CG6889	tara	wt	DNA	CMC		GO:0048096	chromatin-mediated maintenance of transcription	2286.96	74.1718	Y
24505	FBgn0011604	CG8625	Iswi	wt	DNA	CMC		GO:0031010	ISWI-typeComplex	2752.51	133.424	Y
3778	FBgn0010313	CG2530	corto	wt	DNA	CMC		GO:0035102	PRC1Complex	5590.37	22.3576	Y
109299	FBgn0015268	CG5330	Nap1	wt	DNA	CMC		GO:0006338	chromatin remodeling	8267.18	707.493	Y
102920	FBgn0039735	CG7911	Nph	wt	DNA	CMC		GO:0006338	chromatin remodeling	10565.4	769.296	Y
103486	FBgn0266000	CG44774	CG44774	wt	DNA	CMC		GO:0016580	Sin3Complex		29.6733	Y
110264	FBgn0264495	CG42803	gpp	wt	DNA	CMC		GO:0031151	histone methyltransferase activity (H3-K79 specific)		30.5538	Y
101363	FBgn0022361	CG1507	Pur-alpha	wt	DNA	CMC		GO:0031935	regulation ofChromatin silencing		31.4671	Y
110176	FBgn0033015	CG2682	d4	wt	DNA	CMC		GO:0004402	histone acetyltransferase activity		52.371	Y
102020	FBgn0036964	CG6480	FRG1	wt // wt	DNA	CMC		GO:0070511	negative regulation of histone H4-K20 methylation	854.472	58.3496	Y
	FBgn0031621	CG15634	Elba3		DNA	CMC	ELBA BOUNDARY FACTOR COMPLEX	GO:0005677	chromatin silencing complex	4.6771	0	N
	FBgn0032516	CG9293	Ing5		DNA	CMC	ENOK COMPLEX	GO:0070776	MOZ/MORF histone acetyltransferase complex	519.369	19.9071	Y
	FBgn0004400	CG10683	rhi		DNA	CMC	HETEROCHROMATIN PROTEIN 1 FAMILY	GO:0000122	negative regulation of transcription from RNA polymerase II promoter	5.02836	12	Y
	FBgn0051119	CG31119	HDAC11		DNA	CMC	LYSINE DEACETYLASES	GO:0004407	histone deacetylase activity	4.08503	0.510977	N
	FBgn0037703	CG8165	JHDM2		DNA	CMC	LYSINE DEMETHYLASES	GO:0032454	histone demethylase activity (H3-K9 specific)		22.4829	Y
	FBgn0014340	CG3025	mof		DNA	CMC	MALE SPECIFIC LETHAL COMPLEX	GO:0004402	histone acetyltransferase activity	329.453	18.8194	Y
	FBgn0030269	CG18292	CDK2AP1		DNA	CMC	NUCLEOSOME REMODELING DEACETYLASE COMPLEX	GO:0001934	positive regulation of protein phosphorylation		17.6531	Y
	FBgn0035166	CG13902	JMJD5		Met	CMC	OXR	GO:0070544	histone H3-K36 demethylation	213.214	30.2763	Y
	FBgn0039227	CG11375	polybromo		DNA	CMC	POLYBROMO-CONTAINING BRAHMA ASSOCIATED PROTEINS COMPLEX	GO:0000122	negative regulation of transcription from RNA polymerase II promoter	512.14	47.7453	Y
	FBgn0004860	CG3895	ph-d		DNA	CMC	POLYCOMB REPRESSIVE COMPLEX 1 (CORE SUBUNITS)	GO:0035102	PRC1 complex	179.76	33.8712	Y
	FBgn0261823	CG8787	Asx		DNA	CMC	POLYCOMB REPRESSIVE DEUBIQUITINASE	GO:0035517	PR-DUB complex	1658.59	23.4037	Y
	FBgn0036374	CG17689	Spt20		DNA	CMC	SPT-ADA-GCN5 ACETYLTRANSFERASE	GO:0000124	SAGA complex	20.5656	9.71918	Y
	FBgn0031281	CG3883	Saf6		DNA	CMC	SPT-ADA-GCN5 ACETYLTRANSFERASE	GO:0000124	SAGA complex	133.21	12.1312	Y
	FBgn0030874	CG6506	Spt7		DNA	CMC	SPT-ADA-GCN5 ACETYLTRANSFERASE	GO:0004402	histone acetyltransferase activity	153.595	18.3446	Y
	FBgn0031420	CG9866	Atxn7		DNA	CMC	SPT-ADA-GCN5 ACETYLTRANSFERASE	GO:0000124	SAGA complex	580.754	17.2892	Y
	FBgn0035370	CG1240	Non2		DNA	CMC	SWIB/MDM2 domain	GO:0003677	DNA binding	9505.46	709.759	Y
	FBgn0040078	CG4003	pont		DNA	CMC	TIP60 COMPLEX	GO:0004402	histone acetyltransferase activity	1989.7	132.267	Y
	FBgn0015351	CG14906	Mettl4		DNA	CMC	TRFS	GO:0009007	site-specific DNA-methyltransferase (adenine-specific) activity	133.463	13.0449	Y
	FBgn0267449	CG45799	WDY		DNA	CMC		GO:0042393	histone binding		0	N
	FBgn0040670	CG14612	e(y)2b		DNA	CMC		GO:0000124	SAGA complex	5.90401	1.58022	Y
	FBgn0039859	CG11539	CG11539		DNA	CMC		GO:0016573	histone acetylation	11.6516	9.61028	Y
	FBgn0031817	CG9531	HemK1		DNA	CMC		GO:0006479	protein methylation	150.279	7.23577	Y
	FBgn0029861	CG3815	CG3815		DNA	CMC		GO:0070822	Sin3-type complex	190.525	23.165	Y
	FBgn0032330	CG31868	Samuel		DNA	CMC		GO:0031935	regulation of chromatin silencing	208.091	22.8531	Y
	FBgn0031003	CG7889	CG7889		DNA	CMC		GO:0016279	protein-lysine N-methyltransferase activity	649.094	41.1251	Y
	FBgn0034246	CG6493	Dcr-2		DNA	CMC		GO:0006342	chromatin silencing	1203.55	51.278	Y
	FBgn0034537	CG11132	DMAP1		DNA	CMC		GO:0035267	NuA4 histone acetyltransferase complex	1293.51	58.5393	Y
	FBgn0262527	CG4699	nsl1		DNA	CMC		GO:0035035	histone acetyltransferase binding	1913.25	22.8164	Y
	FBgn0266570	CG2982	NO66		DNA	CMC		GO:0034720	histone H3-K4 demethylation	2329.1	69.1957	Y
	FBgn0036398	CG9007	upSET		DNA	CMC		GO:0042054	histone methyltransferase activity	2424.82	40.1081	Y
	FBgn0037261	CG9775	CG9775		DNA	CMC		IPR025715	Chromatin target of PRMT1 protein, C-terminal	3702.69	112.93	Y
	FBgn0082598	CG8580	akirin		DNA	CMC		GO:0035060	brahma complex	4504.84	271.409	Y
	FBgn0053964	CG33964	CG33964		DNA	CMC		IPR025714	Methyltransferase domain		11.9619	Y
	FBgn0031454	CG9960	HemK2		DNA	CMC		GO:0008276	protein methyltransferase activity		15.912	Y
	FBgn0011566	CG13761	Smyd3		DNA	CMC		GO:0016279	protein-lysine N-methyltransferase activity		19.6172	Y
	FBgn0262739	CG6671	AGO1		DNA	CMC		GO:0006342	chromatin silencing		57.064	Y
	FBgn0025639	CG13363	Hmt4-20		DNA	CMC		GO:0034770	histone H4-K20 methylation		60.3598	Y
	FBgn0046706	CG40080	Haspin		DNA	CMC		GO:0072354	histone kinase activity (H3-T3 specific)		74.7689	Y
	FBgn0267398	CG40218	Yeti		DNA	CMC		GO:0051569	regulation of histone H3-K4 methylation		238.424	Y
106320	FBgn0034908	CG5543	CG5543	EPL/nec	DNA	ENZ		GO:1903775	regulation of DNA double-strand break processing	344.328	18.7228	Y
108668	FBgn0039710	CG18041	dgt1	EPL/nec	DNA	ENZ		GO:0007095	mitotic G2 DNA damageCheckpoint	469.062	35.9379	Y
106852	FBgn0031094	CG9578	CG9578	EPL/nec	DNA	ENZ		GO:0000077	DNA damageCheckpoint	1148.7	65.5484	Y
106463	FBgn0262619	CG5602	DNAlig1	EPL/nW	DNA	ENZ		GO:0003910	DNA ligase (ATP) activity	652.06	42.5206	Y
30625	FBgn0284220	CG10223	Top2	EPL/nW	DNA	ENZ		IPR001154	type II topoisomerase	6557.33	271.893	Y
101494	FBgn0263755	CG43664	Su(var)3-9	LL	DNA	ENZ		GO:0006306	DNA methylation	4197.59	22.079	Y
102306	FBgn0032906	CG9273	RPA2	LL/EPL	DNA	ENZ		GO:0006281	DNA repair	3390.1	119.98	Y
110419	FBgn0028434	CG10215	Ercc1	LL/EPL/nec	DNA	ENZ		GO:0000014	single-stranded DNA endodeoxyribonuclease activity	455.866	32.7999	Y
107718	FBgn0040290	CG7487	RecQ4	nW	DNA	ENZ		GO:0032508	DNA duplex unwinding	164.574	13.7826	Y
110409	FBgn0011774	CG5247	Irbp	nW // S-P	DNA	ENZ		GO:0006303	double-strand break repair via nonhomologous end joining	479.416	11.7069	Y
15884	FBgn0020238	CG31196	14-3-3epsilon	nW/nec // S(w)/V-(cv)	DNA	ENZ		GO:0000077	DNA damageCheckpoint		1161.26	Y
20771	FBgn0028408	CG1975	Drep2	PL	DNA	ENZ		GO:0004518	nuclease activity		0.731334	N
104253	FBgn0001330	CG3228	kz	PL/nec	DNA	ENZ		GO:0008026	ATP-dependent helicase activity	289.21	11.0813	Y
105963	FBgn0052533	CG32533	CG32533	PL/nec/S-P(s)	DNA	ENZ		GO:0004386	helicase activity	191.417	17.8083	Y
10639	FBgn0004924	CG6146	Top1	PL/nW	DNA	ENZ		GO:0003916	DNA topoisomerase activity	828.526	67.142	Y
108924	FBgn0260962	CG7769	pic	PL/nW	DNA	ENZ		GO:0007095	mitotic G2 DNA damageCheckpoint		102.919	Y
105380	FBgn0031868	CG10354	Rat1	S-P(s)	DNA	ENZ		GO:0000738	DNACatabolic process, exonucleolytic	779.441	46.8226	Y
109328	FBgn0037844	CG4570	CG4570	S(s)	DNA	ENZ	transposition, DNA-mediated	GO:0003677	DNA binding	5.3077	4.79188	Y
40811	FBgn0259196	CG42300	CG42300	S(s)	DNA	ENZ		GO:0000724	double-strand break repair via homologous recombination		0.12293	N
105476	FBgn0033669	CG8979	PI31	S(s)	DNA	ENZ		GO:0006974	cellular response to DNA damage stimulus	996.174	97.1719	Y
20849	FBgn0030196	CG2222	Psf3	S(s)/CD	DNA	ENZ		GO:0043138	3'-5' DNA helicase activity	378.522	19.581	Y
103619	FBgn0014861	CG7538	Mcm2	S(s)/CD	DNA	ENZ		GO:0043138	3'-5' DNA helicase activity	3097.61	93.4728	Y
102009	FBgn0035194	CG9187	Psf1	S(s)/CD // S/CD	DNA	ENZ		GO:0043138	3'-5' DNA helicase activity	171.869	39.7216	Y
103793	FBgn0024555	CG9351	flfl	S(s)/V+	DNA	ENZ		GO:0006281	DNA repair		81.9462	Y
103755	FBgn0002891	CG1925	PolZ1	S(s)/WA	DNA	ENZ		GO:0000724	double-strand break repair via homologous recombination	481.511	11.8522	Y
106994	FBgn0086130	CG3561	Dbp21E2	S(s)/WA/V+	DNA	ENZ		GO:0004386	helicase activity	245.846	22.8625	Y
108131	FBgn0037301	CG12005	Mms19	S(s)/WF(s)	DNA	ENZ		IPR039920	Armadillo-type fold; MMS19,C-terminal; MMS19, N-terminal; DNA repair/transcription protein MET18/MMS19	2850.95	34.6109	Y
101393	FBgn0039115	CG10214	CG10214	S(w)	DNA	ENZ		GO:0008946	oligonucleotidase activity	1000.63	39.6047	Y
7003-R2	FBgn0036486	CG7003	Msh6	S/V-(cvp)/WA	DNA	ENZ		GO:0000710	meiotic mismatch repair	1035.72	36.4942	Y
110483	FBgn0032194	CG4901	CG4901	S/V+	DNA	ENZ		GO:0008026	ATP-dependent helicase activity	862.762	37.0899	Y
34702	FBgn0031655	CG3753	Marcal1	S/V+/WA	DNA	ENZ		GO:0036292	DNA rewinding	220.997	13.1902	Y
108842	FBgn0031875	CG3430	CG3430	V-(L3/L4) // wt	DNA	ENZ		GO:0042555	MCMComplex	391.571	38.5597	Y
100965	FBgn0032368	CG6589	spag4	V+(w)	DNA	ENZ		GO:0000724	double-strand break repair via homologous recombination	4.4468	0.0297691	N
103624	FBgn0004367	CG4252	mei-41	V+(w)	DNA	ENZ		GO:0000706	meiotic DNA double-strand break processing	110.384	10.9039	Y
49301	FBgn0260817	CG8825	gkt	V+/WA	DNA	ENZ		GO:0006281	DNA repair		19.7397	Y
13331	FBgn0286075	CG17227	DNAlig3	WA	DNA	ENZ		GO:0051103	DNA ligation involved in DNA repair	205.19	20.885	Y
110442	FBgn0032907	CG9272	CG9272	WA // wt	DNA	ENZ		GO:0006285	base-excision repair, AP site formation	262.634	21.3547	Y
106195	FBgn0033426	CG1814	CG1814	WA/WD	DNA	ENZ		GO:0006974	cellular response to DNA damage stimulus	82.2374	8.30794	Y
100029	FBgn0031419	CG15390	CG15390	WF(s)	DNA	ENZ	mitochondrial transcription	GO:0006355	regulation of transcription, DNA-templated	40.7316	4.45411	Y
108038	FBgn0036833	CG3819	CG3819	WF(s)	DNA	ENZ		IPR001604	DNA/RNA non-specific endonuclease	4.15961	0	N
106640	FBgn0050104	CG30104	NT5E-2	WF(s)	DNA	ENZ		GO:0008253	5'-nucleotidase activity	4.71885	0.301412	N
100212	FBgn0039147	CG10694	CG10694	WF(s)	DNA	ENZ		GO:0006289	nucleotide-excision repair	5.31802	11	Y
100087	FBgn0034687	CG11475	CG11475	WF(s)	DNA	ENZ		GO:2001020	regulation of response to DNA damage stimulus	5.54131	1.16164	Y
105623	FBgn0003480	CG3325	spn-B	WF(s)	DNA	ENZ		GO:0006302	double-strand break repair	24.2251	4.88786	Y
102654	FBgn0034689	CG2921	CG2921	WF(s)	DNA	ENZ		GO:2001020	regulation of response to DNA damage stimulus	141.035	20.8758	Y
107715	FBgn0029798	CG4078	CG4078	WF(s)	DNA	ENZ		GO:0004003	ATP-dependent DNA helicase activity	147.609	11.3467	Y
105425	FBgn0011659	CG11482	Mlh1	WF(s)	DNA	ENZ		GO:0030983	mismatched DNA binding	217.085	18.8168	Y
103916	FBgn0052549	CG32549	CG32549	WF(s)	DNA	ENZ		GO:0008253	5'-nucleotidase activity	376.422	2.72151	Y
107726	FBgn0052095	CG32095	CG32095	WF(s)	DNA	ENZ		IPR027806	Harbinger transposase-derived nuclease domain	453.07	18.523	Y
101741	FBgn0026737	CG6171	CG6171	WF(s)	DNA	ENZ		GO:0000737	DNACatabolic process, endonucleolytic	772.239	31.485	Y
108552	FBgn0036104	CG6418	CG6418	WF(s)	DNA	ENZ		GO:0004386	helicase activity	1283.96	44.3287	Y
104354	FBgn0026777	CG1836	Rad23	WF(s)	DNA	ENZ		GO:0000715	nucleotide-excision repair, DNA damage recognition	2798.78	137.247	Y
108796	FBgn0004698	CG8153	Xpc	WF(s)	DNA	ENZ		GO:0006289	nucleotide-excision repair		77.8034	Y
110235	FBgn0038576	CG7940	Arp5	WF(s) // wt	DNA	ENZ		GO:0043140	ATP-dependent 3'-5' DNA helicase activity	431.992	24.8185	Y
109673	FBgn0086908	CG12196	egg	WF(s) // wt	DNA	ENZ		GO:0044026	DNA hypermethylation		52.6259	Y
108738	FBgn0025832	CG8648	Fen1	WF(s)/CD // S/CD	DNA	ENZ		GO:0004519	endonuclease activity	916.154	55.6485	Y
107845	FBgn0028887	CG3491	CG3491	WF(s)/ds	DNA	ENZ		IPR039187	Strawberry notch, AAA domain	4.21468	0.00234313	N
107593	FBgn0030833	CG8915	CG8915	WF(s)/ds	DNA	ENZ		GO:0004386	helicase activity	282.393	6.42327	Y
105263	FBgn0040268	CG10123	Top3alpha	WF(s)/ds	DNA	ENZ		GO:0003917	DNA topoisomerase type I activity	312.269	19.6529	Y
101668	FBgn0037384	CG10981	dgrn	WF(s)/ds	DNA	ENZ		GO:0000724	double-strand break repair via homologous recombination	1134.59	11.466	Y
108903	FBgn0035204	CG2277	CG2277	WF(s)/ds // wt	DNA	ENZ		IPR008380	HAD-superfamily hydrolase, subfamily IG, 5'-nucleotidase	200.142	9.28706	Y
110745	FBgn0261976	CG18013	Psf2	WM	DNA	ENZ		GO:0043138	3'-5' DNA helicase activity	380.689	25.6625	Y
13363	FBgn0027375	CG4879	RecQ5	WS(dp)/V+(w)/N(w)	DNA	ENZ		IPR032284	ATP-dependent DNA helicase RecQ, zinc-binding domain	11503.3	19.0866	Y
50555	FBgn0002887	CG10890	mus201	wt	DNA	ENZ	Crossover junction endodeoxyribonuclease	GO:0003697	single-stranded DNA binding		11.3961	Y
7257	FBgn0051682	CG31682	Tengl1	wt	DNA	ENZ	DNA/RNA non-specific endonuclease	GO:0003676	nucleic acid binding	4.12749	0	N
7255	FBgn0052463	CG32463	Tengl2	wt	DNA	ENZ	DNA/RNA non-specific endonuclease	GO:0003676	nucleic acid binding	4.12952	0	N
100187	FBgn0051679	CG31679	Tengl3	wt	DNA	ENZ	DNA/RNA non-specific endonuclease	GO:0003676	nucleic acid binding	4.44717	0	N
105877	FBgn0037857	CG4683	Tengl4	wt	DNA	ENZ	DNA/RNA non-specific endonuclease	GO:0003676	nucleic acid binding	4.49381	0.0439143	N
17365	FBgn0039592	CG14062	CG14062	wt	DNA	ENZ	DNA/RNA non-specific endonuclease	GO:0003676	nucleic acid binding	4.6672	0	N
107736	FBgn0036321	CG14120	CG14120	wt	DNA	ENZ	DNA/RNA non-specific endonuclease	GO:0003676	nucleic acid binding	4.71527	0.00331057	N
47585	FBgn0036323	CG14118	CG14118	wt	DNA	ENZ	DNA/RNA non-specific endonuclease	GO:0003676	nucleic acid binding	5.26633	0.76601	N
49383	FBgn0038327	CG5063	Trax	wt	DNA	ENZ	endoribonuclease activity	GO:0043565	sequence-specific DNA binding	1011.02	68.0384	Y
108994	FBgn0016054	CG2488	phr6-4	wt	DNA	ENZ	LYA	GO:0003904	deoxyribodipyrimidine photo-lyase activity	81.1964	9.31276	Y
46452	FBgn0065035	CG33250	AlkB	wt	DNA	ENZ	OXR	GO:0140078	class I DNA-(apurinic or apyrimidinic site) endonuclease activity		29.95	Y
105598	FBgn0036831	CG6839	CG6839	wt	DNA	ENZ		GO:0000014	single-stranded DNA endodeoxyribonuclease activity	4.28279	0	N
33565	FBgn0283545	CG2709	vilya	wt	DNA	ENZ		GO:0035861	site of double-strand break	4.28541	0	N
107859	FBgn0033490	CG12917	CG12917	wt	DNA	ENZ		GO:0000014	single-stranded DNA endodeoxyribonuclease activity	4.32436	0.215895	N
100352	FBgn0053346	CG33346	CG33346	wt	DNA	ENZ		GO:0000014	single-stranded DNA endodeoxyribonuclease activity	4.71013	0.0888089	N
105254	FBgn0029880	CG14443	CG14443	wt	DNA	ENZ		GO:0004386	helicase activity	4.75898	0.105517	N
102617	FBgn0033389	CG2412	Rad51D	wt	DNA	ENZ		GO:0006281	DNA repair	4.91064	5.46742	Y
103742	FBgn0038490	CG5285	Smug	wt	DNA	ENZ		IPR005122	Uracil-DNA glycosylase-like	15.606	9.60361	Y
100849	FBgn0029990	CG2233	CG2233	wt	DNA	ENZ		IPR040255	Non-specific endonuclease	27.6054	3.9372	Y
104605	FBgn0039226	CG18410	Ude	wt	DNA	ENZ		GO:0006308	DNACatabolic process	30.883	2.32359	Y
108637	FBgn0033549	CG12936	mms4	wt	DNA	ENZ		GO:0006281	DNA repair	84.5113	17.5177	Y
29076	FBgn0267977	CG9203	mh	wt	DNA	ENZ		GO:0006281	DNA repair	111.544	15.0445	Y
46325	FBgn0034054	CG8366	CG8366	wt	DNA	ENZ		GO:0004518	nuclease activity	116.434	16.2962	Y
106505	FBgn0029825	CG12728	CG12728	wt	DNA	ENZ		GO:0006302	double-strand break repair	145.436	13.8556	Y
103552	FBgn0025808	CG7825	Rad17	wt	DNA	ENZ		GO:0006281	DNA repair	159.591	15.7127	Y
24655	FBgn0033354	CG13745	FANCI	wt	DNA	ENZ		GO:0006281	DNA repair	182.391	26.377	Y
30506	FBgn0026751	CG4208	XRCC1	wt	DNA	ENZ		GO:0006285	base-excision repair, AP site formation	191.532	28.2016	Y
105962	FBgn0027864	CG1795	Ogg1	wt	DNA	ENZ		GO:0008534	oxidized purine nucleobase lesion DNA N-glycosylase activity	217.845	14.6573	Y
15881	FBgn0026417	CG2525	Hus1-like	wt	DNA	ENZ		GO:0044773	mitotic DNA damageCheckpoint	223.734	11.2996	Y
110715	FBgn0038118	CG7855	timeout	wt	DNA	ENZ		GO:0000077	DNA damageCheckpoint	230.248	20.3981	Y
12670	FBgn0002707	CG3697	mei-9	wt	DNA	ENZ		GO:0006302	double-strand break repair	235.739	18.664	Y
103430	FBgn0026778	CG3240	Rad1	wt	DNA	ENZ		GO:0000077	DNA damageCheckpoint	237.136	7.77239	Y
109457	FBgn0023171	CG8729	rnh1	wt	DNA	ENZ		GO:0004523	RNA-DNA hybrid ribonuclease activity	248.291	43.791	Y
47601	FBgn0263831	CG10670	Gen	wt	DNA	ENZ		GO:0006281	DNA repair	260.417	18.8856	Y
105465	FBgn0050169	CG30169	Brca2	wt	DNA	ENZ		GO:0000724	double-strand break repair via homologous recombination	280.979	8.70984	Y
104323	FBgn0002989	CG3736	okr	wt	DNA	ENZ		GO:0000724	double-strand break repair via homologous recombination	282.327	12.0004	Y
100017	FBgn0031252	CG13690	CG13690	wt	DNA	ENZ		GO:0004523	RNA-DNA hybrid ribonuclease activity	291.15	42.9053	Y
108258	FBgn0026015	CG3458	Top3beta	wt	DNA	ENZ		GO:0003917	DNA topoisomerase type I activity	318.239	31.4583	Y
37591	FBgn0037338	CG10018	Snm1	wt	DNA	ENZ		GO:0006303	double-strand break repair via nonhomologous end joining	318.465	16.4773	Y
31242	FBgn0015553	CG10387	tos	wt	DNA	ENZ		GO:0045145	single-stranded DNA 5'-3' exodeoxyribonuclease activity	321.157	12.051	Y
108638	FBgn0011660	CG8169	Pms2	wt	DNA	ENZ		GO:0032300	mismatch repairComplex	322.947	32.9794	Y
103374	FBgn0037901	CG6744	Exd2	wt	DNA	ENZ		GO:0008408	3'-5' exonuclease activity	350.223	23.2093	Y
103000	FBgn0040786	CG14104	CG14104	wt	DNA	ENZ		IPR010760	DNA repair protein, Swi5	350.285	67.4106	Y
37111	FBgn0041627	CG18801	Ku80	wt	DNA	ENZ		GO:0006303	double-strand break repair via nonhomologous end joining	361.446	19.4835	Y
42920	FBgn0016762	CG12273	angel	wt	DNA	ENZ		IPR005135	Endonuclease/exonuclease/phosphatase; Endonuclease/exonuclease/phosphatase superfamily	413.148	15.1678	Y
34533	FBgn0031540	CG3238	Pif1	wt	DNA	ENZ		GO:0003678	DNA helicase activity	457.303	14.0851	Y
106210	FBgn0038827	CG17269	Fancd2	wt	DNA	ENZ		GO:0031573	intra-S DNA damageCheckpoint	465.614	26.1162	Y
105749	FBgn0033690	CG8862	EndoG	wt	DNA	ENZ		GO:0000014	single-stranded DNA endodeoxyribonuclease activity	467.777	15.8533	Y
26199	FBgn0035996	CG3448	CG3448	wt	DNA	ENZ		GO:0006302	double-strand break repair	468.089	11.7086	Y
106684	FBgn0086613	CG31212	Ino80	wt	DNA	ENZ		GO:0003678	DNA helicase activity	485.457	28.2205	Y
104331	FBgn0024912	CG1303	agt	wt	DNA	ENZ		GO:0006307	DNA dealkylation involved in DNA repair	509.051	21.9848	Y
108251	FBgn0037578	CG9601	PNKP	wt	DNA	ENZ		GO:0006281	DNA repair	551.383	25.0804	Y
35499	FBgn0003082	CG11205	phr	wt	DNA	ENZ		GO:0006281	DNA repair	588.546	37.5966	Y
107374	FBgn0038877	CG3308	CG3308	wt	DNA	ENZ		GO:0008310	single-stranded DNA 3'-5' exodeoxyribonuclease activity	665.971	42.5669	Y
100126	FBgn0038166	CG9588	CG9588	wt	DNA	ENZ		GO:0006974	cellular response to DNA damage stimulus	703.518	51.3399	Y
110337	FBgn0033117	CG3358	CG3358	wt	DNA	ENZ		GO:0008296	3'-5'-exodeoxyribonuclease activity	816.459	36.397	Y
107905	FBgn0039065	CG4449	Rad60	wt	DNA	ENZ		GO:0000724	double-strand break repair via homologous recombination	839.878	10.3141	Y
40639	FBgn0035807	CG7492	CG7492	wt	DNA	ENZ		IPR027806	Harbinger transposase-derived nuclease domain	896.384	38.1744	Y
10374	FBgn0015546	CG4215	spel1	wt	DNA	ENZ		GO:0032300	mismatch repairComplex	1047.5	43.7505	Y
110342	FBgn0019686	CG10895	lok	wt	DNA	ENZ		GO:0000077	DNA damageCheckpoint	1109.67	33.5214	Y
108468	FBgn0016926	CG4710	Pino	wt	DNA	ENZ		GO:2001020	regulation of response to DNA damage stimulus	1160.94	30.1355	Y
100106	FBgn0028515	CG4930	EndoGI	wt	DNA	ENZ		GO:0006303	double-strand break repair via nonhomologous end joining	1183.14	74.6792	Y
105422	FBgn0025682	CG9148	scf	wt	DNA	ENZ		GO:0003916	DNA topoisomerase activity	1302.59	68.2716	Y
30476	FBgn0020270	CG16928	mre11	wt	DNA	ENZ		GO:0006302	double-strand break repair	1655.78	60.7732	Y
109951	FBgn0030959	CG6961	CG6961	wt	DNA	ENZ		GO:2001020	regulation of response to DNA damage stimulus	2287.79	44.1322	Y
104787	FBgn0043001	CG15736	Chrac-16	wt	DNA	ENZ		GO:0006974	cellular response to DNA damage stimulus	2961.55	87.8469	Y
108661	FBgn0004584	CG3178	Rrp1	wt	DNA	ENZ		GO:0006281	DNA repair	4792.3	155.146	Y
41587	FBgn0259195	CG42299	CG42299	wt	DNA	ENZ		GO:0000724	double-strand break repair via homologous recombination		1.00018	Y
104627	FBgn0030931	CG6318	Xrcc2	wt	DNA	ENZ		GO:0006281	DNA repair		2.23407	Y
28933	FBgn0002909	CG8601	mus312	wt	DNA	ENZ		GO:0006281	DNA repair		9.94034	Y
46012	FBgn0002901	CG7347	mus304	wt	DNA	ENZ		GO:0006281	DNA repair		10.996	Y
13310	FBgn0002906	CG6920	Blm	wt	DNA	ENZ		GO:0000731	DNA synthesis involved in DNA repair		14.5037	Y
14021	FBgn0003479	CG7948	spn-A	wt	DNA	ENZ		GO:0006302	double-strand break repair		24.5796	Y
105744	FBgn0265192	CG44248	Snp	wt	DNA	ENZ		GO:0000175	3'-5'-exoribonuclease activity		31.491	Y
103589	FBgn0041164	CG11513	armi	wt	DNA	ENZ		GO:0003678	DNA helicase activity		42.6296	Y
108236	FBgn0265003	CG44154	koi	wt	DNA	ENZ		GO:0000724	double-strand break repair via homologous recombination		72.7186	Y
110780	FBgn0028700	CG6358	Xpac	wt	DNA	ENZ		GO:0006284	base-excision repair		44.3828	Y
110289	FBgn0037141	CG7143	PolH	wt // wt	DNA	ENZ		GO:0000724	double-strand break repair via homologous recombination		18.2857	Y
	FBgn0000477	CG7780	DNaseII		DNA	ENZ		GO:0004531	deoxyribonuclease II activity	4.48493	0.154811	N
	FBgn0039593	CG9989	Sid		DNA	ENZ		GO:0004536	deoxyribonuclease activity	4.31227	1.66104	Y
	FBgn0025807	CG3945	Rad9		DNA	ENZ		GO:0000077	DNA damage checkpoint	7.08962	16.3951	Y
	FBgn0032154	CG5924	mtDNA-helicase		DNA	ENZ		GO:0003690	double-stranded DNA binding	113.625	10.7487	Y
	FBgn0038889	CG7922	Fancm		DNA	ENZ		GO:0004386	helicase activity	148.252	8.25755	Y
	FBgn0030877	CG7846	Arp8		DNA	ENZ		GO:0043140	ATP-dependent 3'-5' DNA helicase activity	187.803	17.0995	Y
	FBgn0026876	CG11403	CG11403		DNA	ENZ		GO:0004003	ATP-dependent DNA helicase activity	307.301	26.0953	Y
	FBgn0036451	CG9425	Helz		DNA	ENZ		IPR041677	DNA2/NAM7 helicase, AAA domain	489.581	15.0867	Y
	FBgn0033566	CG18004	CG18004		DNA	ENZ		GO:0031011	Ino80 complex	495.523	45.7726	Y
	FBgn0037232	CG9791	Suv3		DNA	ENZ		GO:0003678	DNA helicase activity	1485.39	13.4955	Y
	FBgn0052756	CG32756	CG32756		DNA	ENZ		GO:0006302	double-strand break repair	1499.26	16.6738	Y
	FBgn0002716	CG7753	mei-W68		DNA	ENZ		GO:0003918	DNA topoisomerase type II (ATP-hydrolyzing) activity	1499.86	1.30461	Y
	FBgn0031909	CG5181	CG5181		DNA	ENZ		GO:0006281	DNA repair	1763.91	50.4585	Y
	FBgn0038608	CG7670	WRNexo		DNA	ENZ		GO:0000738	DNA catabolic process, exonucleolytic	1879.45	46.0571	Y
	FBgn0030506	CG12176	DNAlig4		DNA	ENZ		GO:0006303	double-strand break repair via nonhomologous end joining		6.45362	Y
	FBgn0259720	CG42374	CG42374		DNA	ENZ		GO:0070876	SOSS complex		23.2643	Y
107591	FBgn0035851	CG7999	MED24	EPL	DNA	GTF	MEDIATOR COMPLEX	GO:0016592	mediatorComplex	959.202	26.3881	Y
43528	FBgn0038057	CG12267	Polr3C	EPL	DNA	GTF	RNAPIII	GO:0003899	DNA-directed RNA polymerase activity	324.181	14.7141	Y
100500	FBgn0004463	CG8344	Polr3B	EPL	DNA	GTF	RNAPIII	GO:0003899	DNA-directed RNA polymerase activity		28.0567	Y
104539	FBgn0011836	CG6711	Taf2	EPL	DNA	GTF	TRANSCRIPTION FACTOR II D	GO:0005669	transcription factor TFIIDComplex	659.278	32.9514	Y
106026	FBgn0035754	CG8609	MED4	EPL/nec	DNA	GTF	MEDIATOR COMPLEX	GO:0001104	RNA polymerase II transcriptionCofactor activity		30.3522	Y
108367	FBgn0037121	CG11246	Polr2H	EPL/nec	DNA	GTF	RNA POLYMERASE II	GO:0005665	DNA-directed RNA polymerase II,CoreComplex	2332.09	133.7	Y
107783	FBgn0039218	CG13628	Polr2L	EPL/nec	DNA	GTF	RNA POLYMERASE II	GO:0003899	DNA-directed RNA polymerase activity	2883.61	189.244	Y
110680	FBgn0019938	CG10122	Polr1A	EPL/nec	DNA	GTF	RNAPI	GO:0003899	DNA-directed RNA polymerase activity	1470.97	47.3201	Y
108287	FBgn0026373	CG7885	Polr2C	EPL/nec	DNA	GTF	RNAPII	GO:0003899	DNA-directed RNA polymerase activity	1616.8	81.9251	Y
105368	FBgn0030687	CG17209	Polr3A	EPL/nec	DNA	GTF	RNAPIII	GO:0003899	DNA-directed RNA polymerase activity	356.998	19.8649	Y
106074	FBgn0036775	CG5147	Polr3D	EPL/nec	DNA	GTF	RNAPIII	GO:0003899	DNA-directed RNA polymerase activity	342.105	53.5715	Y
105079	FBgn0031657	CG3756	Polr1C	EPL/nec	DNA	GTF	RNAPIII	GO:0003899	DNA-directed RNA polymerase activity	1052.44	46.4136	Y
43950	FBgn0011289	CG5930	TfIIA-L	EPL/nec	DNA	GTF	TRANSCRIPTION FACTOR II A	GO:0001128	RNA polymerase II transcriptionCoactivator activity involved in preinitiationComplex assembly	2679.98	76.4948	Y
105247	FBgn0015829	CG1276	TfIIEbeta	EPL/nec	DNA	GTF	TRANSCRIPTION FACTOR II E	GO:0005673	transcription factor TFIIEComplex		47.2792	Y
110175	FBgn0001179	CG8019	hay	EPL/nec	DNA	GTF	TRANSCRIPTION FACTOR II H - CORE COMPLEX	GO:0000990	transcription factor activity,Core RNA polymerase binding	672.851	32.5865	Y
108459	FBgn0037202	CG11115	Ssl1	EPL/nec	DNA	GTF	TRANSCRIPTION FACTOR II H - CORE COMPLEX	GO:0005675	holo TFIIHComplex	879.757	50.0701	Y
15692	FBgn0033865	CG6220	CG6220	EPL/nec	DNA	GTF		GO:0000122	negative regulation of transcription from RNA polymerase II promoter	4.54992	0.292673	N
106119	FBgn0053526	CG33526	PNUTS	EPL/nec	DNA	GTF		GO:0006351	transcription, DNA-templated		54.9157	Y
109331	FBgn0010280	CG5444	Taf4	EPL/nec // S-P	DNA	GTF	TRANSCRIPTION FACTOR II D	GO:0001075	transcription factor activity, RNA polymerase IICore promoter sequence-specific binding involved in preinitiationComplex assembly	3466.82	43.6974	Y
101126	FBgn0038578	CG7957	MED17	EPL/nec // S-P(s)/CD	DNA	GTF	MEDIATOR COMPLEX	GO:0001104	RNA polymerase II transcriptionCofactor activity		40.3354	Y
12581	FBgn0010282	CG10281	TfIIFalpha	EPL/nec // S-P/CD	DNA	GTF	TRANSCRIPTION FACTOR II F	GO:0001096	TFIIF-class transcription factor binding	1049.2	71.118	Y
101318	FBgn0038499	CG31256	Brf	EPL/nec // S-P/CD	DNA	GTF		GO:0006359	regulation of transcription from RNA polymerase III promoter	428.959	27.9565	Y
110724	FBgn0038951	CG5380	Polr3F	EPL/nec //PL/ S/Nec	DNA	GTF	RNAPIII	GO:0006359	regulation of transcription from RNA polymerase III promoter	91.2807	14.5323	Y
107314	FBgn0024330	CG9473	MED6	EPL/nec/nW	DNA	GTF	MEDIATOR COMPLEX	GO:0001104	RNA polymerase II transcriptionCofactor activity	992.672	17.4093	Y
108371	FBgn0022724	CG7128	Taf8	EPL/nec/nW	DNA	GTF	TRANSCRIPTION FACTOR II D	GO:0005669	transcription factor TFIIDComplex	523.969	28.0237	Y
101431	FBgn0032634	CG6840	Polr2J	EPL/nW	DNA	GTF	RNA POLYMERASE II	GO:0003899	DNA-directed RNA polymerase activity	3112.05	201.534	Y
104388	FBgn0262955	CG3180	Polr2B	EPL/nW	DNA	GTF	RNAPII	GO:0003899	DNA-directed RNA polymerase activity	3612.4	111.392	Y
11499	FBgn0015828	CG10415	TfIIEalpha	EPL/nW	DNA	GTF	TRANSCRIPTION FACTOR II E	GO:0005673	transcription factor TFIIEComplex		36.0931	Y
100309	FBgn0053051	CG33051	Polr3G	LL	DNA	GTF	RNAPIII	GO:0006359	regulation of transcription from RNA polymerase III promoter	796.512	43.3639	Y
45957	FBgn0261793	CG18009	Trf2	LL	DNA	GTF	TATA-BINDING PROTEIN AND TBP-RELATED FACTORS	GO:0003700	transcription factor activity, sequence-specific DNA binding	384.431	22.0096	Y
101488	FBgn0033929	CG8151	Tfb1	LL	DNA	GTF	TRANSCRIPTION FACTOR II H - CORE COMPLEX	GO:0000990	transcription factor activity,Core RNA polymerase binding	1030.78	63.8825	Y
108125	FBgn0002542	CG2684	lds	LL	DNA	GTF		GO:0006353	DNA-templated transcription, termination	1055.49	67.4715	Y
108941	FBgn0028402	CG10582	Polr3E	LL/EPL	DNA	GTF	RNAPIII	GO:0003899	DNA-directed RNA polymerase activity	611.136	38.9537	Y
107482	FBgn0030801	CG4875	Polr3I	LL/EPL	DNA	GTF	RNAPIII	GO:0003899	DNA-directed RNA polymerase activity	167.58	19.3105	Y
26281	FBgn0010355	CG17603	Taf1	LL/EPL	DNA	GTF	TRANSCRIPTION FACTOR II D	GO:0001129	RNA polymerase II transcription factor activity, TBP-class protein binding, involved in preinitiationComplex assembly	1438.59	44.1085	Y
34316	FBgn0034503	CG13867	MED8	LL/EPL/nec	DNA	GTF	MEDIATOR COMPLEX	GO:0001104	RNA polymerase II transcriptionCofactor activity		63.9831	Y
31436	FBgn0004855	CG3284	Polr2I	LL/EPL/nec	DNA	GTF	RNA POLYMERASE II	GO:0005665	DNA-directed RNA polymerase II,CoreComplex	2138.06	85.9139	Y
23143	FBgn0010417	CG32211	Taf6	LL/EPL/nec	DNA	GTF	TRANSCRIPTION FACTOR II D	GO:0001075	transcription factor activity, RNA polymerase IICore promoter sequence-specific binding involved in preinitiationComplex assembly	947.012	39.7942	Y
109640	FBgn0030663	CG8117	CG8117	LL/EPL/nec	DNA	GTF		GO:0006351	transcription, DNA-templated	4.79498	0.0465338	N
108000	FBgn0260965	CG42588	CG42588	LL/EPL/nec	DNA	GTF		GO:0000995	mRNA polymerase III general transcription initiation factor activityNA binding		7.59356	Y
103926	FBgn0031309	CG5041	Tfb4	nec	DNA	GTF	TRANSCRIPTION FACTOR II H - CORE COMPLEX	GO:0001113	transcriptional openComplex formation at RNA polymerase II promoter	342.295	28.9144	Y
108960	FBgn0040020	CG17397	MED21	nW	DNA	GTF	MEDIATOR COMPLEX	GO:0001104	RNA polymerase II transcriptionCofactor activity	1193.1	72.9663	Y
106793	FBgn0035149	CG17183	MED30	nW	DNA	GTF	MEDIATOR COMPLEX	GO:0001104	RNA polymerase II transcriptionCofactor activity		28.8779	Y
101401	FBgn0035145	CG12031	MED14	nW	DNA	GTF	MEDIATOR COMPLEX	GO:0001104	RNA polymerase II transcriptionCofactor activity		37.6053	Y
108106	FBgn0029094	CG9383	asf1	nW	DNA	GTF		GO:0001103	RNA polymerase II repressing transcription factor binding	941.091	125.112	Y
[truncated: 953 more rows]

## Sheet: SIG (1.6)
TransformantID	FlyBaseID	CGNR	Gene Symbol	Phenotype	MC	MG	Flybase group	GO/IP Code	GO/IP	Expression Affi	Expression RNAs	Expression
[truncated: 880 more rows]

[truncated: 10 more sheets: MET (1.7), CD (1.8), CUT (1.9), IMM (1.10), DIV (1.11), TRA (1.12), Cyt (1.13), PTR (1.14), CGh (1.15), CG (1.16)]
