# Supplementary material for: Genome-wide phenotypic RNAi screen in the Drosophila wing: phenotypic description of functional classes
Source: G3 (Bethesda). 2021 Oct 2;11(12):jkab349. doi: 10.1093/g3journal/jkab349 (PMC8664486; doi:10.1093/g3journal/jkab349)
Supplement: jkab349_Supplementary_Data [file jkab349_supplementary_data.zip › GENETICS-G3-2021-402594-s04.xlsx]

## Sheet: Hoja1
Phenotypic description		Phenotypic description		Molecular classes
nec	Necrotic wing disc	PL	Pupal lethal	CG	Coding gene with no homology
nW	Wing missing	EPL	Early Pupal Lethal	CG(h)	Coding gene with InterPro domain
S	Smaller wing size	LL	Larval lethal	CA	Cell adhesion
S(L)	Larger wing size	V+	Extra wing veins	CD	Cell Death
S-P	Size and pattern deffects	V+(N)	Thicker wing veins	CUT	Cuticle
wt	Normal wing	V-	Loss of wing veins	CYT	Cytoskeleton
WS	Wing shape defects	(L2/L3/L4/L5)	Longitudinal veins 2, 3, 4 and 5	DIV	Cell division
WS(ds)	Wing shape defects: broader wings	cv	Crosveins	DNA	DNA biology
WS (lc)	Wing shape defects: lanceolate wings	acv	anterior crosvein	IMM	Immunology
WS (dp)	Wing shape defects: shorther wings	pcv	posterior cross vein	MET	Metabolism
WS (hinge)	Wing hinge defects	WD	Wing differentiation deffects	PRO	Protein Biology
WS (Cy)	Wing shape defects: Curled wings	CD	Trichome differentiation deffects	PTR	Protein transport
WS (haltere)	Wing to halter transformation	ds	Broader wing; scapers of WF(s)	RIB	Ribosome
WM	Defects in the integrity of the wing margin	Q+	Ectopic bristles	RNA	RNA biology
WF	Wings folded	Q+	Loss of wing margin bristles	SIG	Cell signalling
WA	Wing surface adhesion	WP	Wing cuticle pigmentation defects	TRA	Transport across membranes
(s)	Strong phenotype	(w)	Weak phenotype

## Sheet: Hoja2
RIB	Ribosome	235	RIB-CLRP	54	RIB-CSRP	39	RIB-MLRP	47	RIB-MSRP	28	RIB-RAP	67
			cytoplasmic large ribosomal subunits		cytoplasmic small ribosomal subunits		mitochondrial large ribosomal subunits		mitochondrial ribosomal subunits		ribosomal associated proteins
SIG	Cell signalling	880	SIG-BMP/TGF	39	SIG-HH	19	SIG-HSW	27	SIG-INR	59	SIG-RTK	84
			BMP and TGFb		Hedgehog signaling		Hippo signalling		Insulin receptor and TOR signaling		Receptor tyrosine kinase signalling
			SIG-JAK	15	SIG-JNK	28	SIG-NOTCH	46	SIG-TOLL	39	SIG-WNT	32
			Jak-Stat signalling		Jun Kinase signalling		Notch signalling		Toll signalling		Wingless signalling
			SIG-GPCR	193	SIG-NP	45	SIG-OBP	128	SIG-GR	60	SIG-OTH	26
			GPCR signalling		Neural Peptides		Odorant binding proteins		gustatory receptors		Other signaling pathways
			SIG-EC	20	SIG-IPS	14	SIG-JH	6
			Ecdysone receptor		Inositol phosphate SIGNALLING		Juvenile hormone
TRA	Transport across membranes	954	TRA-ABC	57	TRA-ICC	141	TRA-IPT	26	TRA-LGIC	113	TRA-NPC	37
			ATP-binding cassette transporter family		Ion channels by conductane		Importins and exportins		Ligand-gated ion channels		Nuclear Pore complex
			TRA-OTH	96	TRA-ATPASE	23	TRA-SLC	390	TRA-TSP	38	VHA	33
			Other transporters		H-ATPase family		Solute carrier family		Tetraspaninas		Vacuolar ATPASE subunits
CA	Cell adhesion	277	CA-AJ/SJ	38	CA-CAM	98	CA-ECM	62	CA-IG	79
			Adherens and septate junctions		Cell adhesion molecules		Extracellular matrix		Immunoglobulin containng proteins
CUT	Cuticle	387	CUT-CBDCP	116	CUT-CO/VM	39	CUT-CPF	183	CUT-MU/Y	49
			Chitin binding domain containing proteins		Chorion and vitelline membrane proteins		Cuticular Protein Families		Mucins and yellow proteins
MET	Metabolism	1631	MET-AA/NT/O	278	MET-ATG	27	MET-CTR	38	MET-DTOX	208
			Amino acids, Nucleotides and related molecules		Autophagy		Central metabolism		Detoxification
			MET-GLY	200	MET-LIP	489	MET-MTA	35	MET-MIT	207
			Carbohydrates and glycobiology		Lipid metabolism		Metal metabolism		Mitochondrial biology
			MET-OC	13	MET-RDX	94	MET-XEN	42
			One-carbon METABOLISM		oxidation-reduction		xenobiotic metabolism
PRO	Protein Biology	1689	PRO-CHAP	134	PRO-GLU	148	PRO-KIN	137	PRO-PHO	109
			Chaperons		Sugar modifications		kinases		Phosphatases
			PRO-PEP	642	PRO-PTS	79	PRO-MOD	170	PRO-UBIT	270
			Proteases		Proteosome		Protein modifications		Ubiquitin ligases and transferases
RNA	RNA biology	851	RNA-MOD	99	RNA-OTH	50	RNA-BND	141	RNA-ENZ	58
			mRNA modifications		other RNA molecules		RNA binding proteins		RNA enzymes
			RNA-rRNA	58	RNA-SP	244	RNA-TNLF	83	RNA-tRNA	118
			Ribosomal RNA		mRNA splicing		translation initiation, elongation and termination		transfer RNA
DNA	DNA biology	1598	DNA-CHRO	197	DNA-CMC	246	DNA-ENZ	157
			chromosomal structure proteins		Chromatin modifying complexes		DNA enzymes
			DNA-REP	62	DNA-GTF	168	DNA-TF	768
			DNA replication		General transcription factors		Sequence-specific transcription factors
CYT	Cytoskeleton	513	TUB	253	MYO	49	ACT	211
			Tublin		Myosin		Actin
PTR	Protein transport	659	PTR-EN	114	PTR-ER	89	PTR-GA	78
			Endocitosis		Endoplasmic reticulum		Golgi apparatus
			PTR-GPI/SRP	48	PTR-LY/PE	54	PTR-VT	276
			GPI anchor and signal recognition particle		Lysosome and Peroxisome		vesicle-mediated transport
DIV	Cell division	245	DIV-CC	119	DIV-MIT	107	DIV-MEI	19
			Cell Cycle		Mitosis		Meiosis
CG	Coding gene with no homology	2084
CG(h)	Coding gene with InterPro domain	1675
CD	Cell Death	63
IMM	Immunology	216
