# Supplementary material for: Genome-wide phenotypic RNAi screen in the Drosophila wing: phenotypic description of functional classes
Source: G3 (Bethesda). 2021 Oct 2;11(12):jkab349. doi: 10.1093/g3journal/jkab349 (PMC8664486; doi:10.1093/g3journal/jkab349)
Supplement: jkab349_Supplementary_Data [file jkab349_supplementary_data.zip › GENETICS-G3-2021-402594-s05.xlsx]

## Sheet: Hoja1
	Phenotype			In situ			a	Functional requirements of protein kinases and phosphatases in the development of the Drosophila melanogaster wing
	Ret	Fig. 1E	c	CG8773	Fig. 5F	a	b	Genome-wide phenotypic RNAi screen in the Drosophila wing: Phenotypic description of functional classes
	gek	Fig. 1F	c	SPH93	Fig. 5F	a	c	Genome-wide Phenotypic RNAi Screen in the Drosophila Wing: Global Parameters
	Cdk12	Fig. 1G	c	CG11459	Fig. 5F	a
	CK1a	Fig. 1H	c	CG18563	Fig. 5F	a
	CG8878	Fg. 1I Sppl. Fig. 3	c	CG16704	Fig. 5F	a
	CG42534	Fig. 1K	a	CG15083	Fig. 5F	a
	hmw	Fig. 1L	a	Timp	Fig. 5F	a
	rgn	Fig. 1M	a	Trim9	Fig. 5F	a
	CG13096	Fig. 1N	a	Spn100A	Fig. 5F	a
	zetaTry	Fig. 1O	a	Doc1	Fig. 5F	a
	CG7668	Fig. 1P	a	Phk-3	Fig. 5F	a
	LysS	Fig. 1Q	a	CG13599	Fig. 5F	a
	CG15631	Fig. 1R	a	CG7354	Fig. 1D	b
	l(2)09851	Fig. 1S	a	CG13880	Fig. 1E	b
	CG9855	Fig. 1T	a	CG12275	Fig. 1F	b
	dly	Fig. 1U	a	CG5497	Fig. 1G	b
	CG6299	Fig 2D	a	CG14394	Fig. 2D	b
	Mtr4	Fig 2E	a	CG18657	Fig. 2D	b
	CG46491	Fig 2F	a	CG4405	Fig. 2D	b
	Atx2	Fig 2G	a	CG42677	Fig. 2D	b
	CG2246	Fig 2H	a	CG10382	Fig. 2D	b
	S(var)2-10	Fig 2I	a	CG1221	Fig. 2D	b	,
	aph-1	Fig. 4A	a	CG33960	Fig. 2D	b
	spz6	Fig. 4B	a	CG43079	Fig. 2D	b
	pygo	Fig. 4C	a	CG4821	Fig. 3D	b
	ttv	Fig. 4D	a	CG32019	Fig. 3D	b
	Fs	Fig. 4E	a	CG1512	Fig. 3D	b
	Cnot4	Fig. 4F	a	CG11883	Fig. 3D	b
	CG13711	Fig. 4G	a	CG10574	Fig. 3D	b
	l(3)05822	Fig. 4H	a	CG11357	Fig. 3D	b
	CG8405	Fig. 4I	a	CG10107	Fig. 3D	b
	CG12093	Fig. 4J	a	CG31721	Fig. 3D	b
	CG14797	Fig. 4K	a	CG1342	Fig. 3D	b
	Stoml2	Fig. 4L	a	CG10473	Fig. 4D	b
	CG30275	Fig. 6B	a	CG13425	Fig. 4D	b
	CG42300	Fig. 6B	a	CG12113	Fig. 4D	b
	CG11449	Fig. 6B	a	CG596	Fig. 4D	b
	CG14424	Fig. 6B	a	CG4924	Fig. 4D	b
	Obp47b	Fig. 6B	a	CG8715	Fig. 4D	b
	DCX-EMAP	Fig. 6B	a	CG5422	Fig. 4D	b
	csw	Fig. 2E	c	CG5605	Fig. 4D	b
	mRNAcap	Fig. 2F	c	CG14121	Fig. 5D	b
	laza	Fig. 2G	c	CG573	Fig. 5D	b
	Pp2a-29B	Fig. 2H	c	CG11290	Fig. 5D	b
	Pp2C1	Fig. 2I	c	CG4337	Fig. 5D	b
	fab1	Fig. 3C	c	CG42516	Fig. 5D	b
	Cdc7	Fig. 3D Suppl. Fig. 3	c	CG10496	Fig. 5D	b
	CG14297	Fig. 3E	c	CG5444	Fig. 5D	b
	Takl-2	Fig. 3F	c	CG5249	Fig. 5D	b
	EGFR	Fig. 5Fig. 6E	c	CG14590	Fig. 5D	b
	rl	Fig. 5Fig. 6GSpple Fig 2	c	CG4565	Fig. 5D	b
	phl	Fig. 6H	c	CG5202	Fig. 5D	b
	sgg	Fig. 6MSpple-,. Fig. 2	c	CG5229	Fig. 5D	b
	Akt	Fig. 7H	c	CG32491	Fig. 5D	b
	Pdk1	Fg. 7MSupp.Fig-1E	c	CG3448	Fig. 5D	b
	Pka-C1	Fig. 8F	c	CG3240	Fig. 5D	b
	CG8878	Fig. 8I	c	CG1303	Fig. 5D	b
	wts	Suppl.Fig. 1B	c	CG14291	Fig. 6D	b
	ksr	Suppl.Fig. 1C	c	CG8322	Fig. 6D	b
	Mkk4	Suppl.Fig. 1D Supp. Fig. 2	c	CG15793	Fig. 6D	b
	fu	Suppl.Fig. 1F Suppl.Fig. 3	c	CG1799	Fig. 6D	b
	gish	Suppl.Fig. 1G Suppl.Fig. 3	c	CG12086	Fig. 6D	b
	aux	Suppl.Fig. 1H Suppl. Fig. 3	c	CG6658	Fig. 6D	b
	tkv	Suppl.Fig. 1I	c	CG17533	Fig. 6D	b
		Suppl.Fig. 1J	c	CG3397	Fig. 6D	b
	mbt	Suppl.Fig. 1K	c	CG1715	Fig. 6D	b
	slik	Suppl.Fig. 1L	c	CG4205	Fig. 6D	b
	Cdk8	Suppl. Fig. 2	c	CG8479	Fig. 6D	b
	CG42366	Suppl. Fig. 2	c	CG8525	Fig. 6D	b
	nmo	Suppl. Fig. 2	c	CG12177	Fig. 6D	b
	CG7497	Suppl. Fig. 2	c	CG4373	Fig. 6D	b
	Cdk7	Suppl. Fig. 2	c	CG10842	Fig. 6D	b
	Cdk4	Suppl. Fig. 2	c	CG31884	Fig. 6D	b
	p38b	Suppl. Fig. 2	c	Cpr11A	Fig. 8D	b
	Doa	Suppl. Fig. 2	c	CG13083	Fig. 8D	b
	Cdk1	Suppl. Fig. 2	c	CG13041	Fig. 8D	b
	Cdk2	Suppl. Fig. 2	c	yellow-e	Fig. 8D	b
	Cdk9	Suppl. Fig. 2	c	fon	Fig. 8D	b
	gskt	Suppl. Fig. 2	c	Ccp84Aa	Fig. 8D	b
	Cdk12	Suppl. Fig. 2	c	ckd	Fig. 8D	b
	CKIIalpha	Suppl. Fig. 2 Suppl. Fig. 3	c	Cpr78E	Fig. 8D	b
	CG7028	Suppl. Fig. 2	c	Cpr31A	Fig. 8D	b
	mnb	Suppl. Fig. 2	c	Cpr56F	Fig. 8D	b
	srpk79D	Suppl. Fig. 2	c	Vaik2	Fig. 8D	b
	Pak	Suppl. Fig. 2	c	Cpr67Fa2	Fig. 8D	b
	mtb	Suppl. Fig. 2	c	Cpr67Fa1	Fig. 8D	b
	Tao	Suppl. Fig. 2	c	Cht7	Fig. 8D	b
	Dsor	Suppl. Fig. 2	c	CG15546	Fig. 9D	b
	msn	Suppl. Fig. 2	c	CG14292	Fig. 9D	b
	fray	Suppl. Fig. 2	c	CG31191	Fig. 9D	b
	Pak3	Suppl. Fig. 2	c	CG14229	Fig. 9D	b
	Mekk1	Suppl. Fig. 2	c	CG42233	Fig. 9D	b
	hpo	Suppl. Fig. 2	c	CG32055	Fig. 9D	b
	Slik	Suppl. Fig. 2	c	CG30195	Fig. 9D	b
	GckIII	Suppl. Fig. 2	c	CG5096	Fig. 9D	b
	nonC	Suppl. Fig. 3	c	CG15892	Fig. 9D	b
	NippedA	Suppl. Fig. 3	c	CG15083	Fig. 9D	b
	mei	Suppl. Fig. 3	c	CG13679	Fig. 9D	b
	Adck1	Suppl. Fig. 3	c	CG32368	Fig. 9D	b
	Riok1	Suppl. Fig. 3	c	CG7201	Fig. 9D	b
	tor	Suppl. Fig. 3	c	CG13432	Fig. 9D	b
	Vps15	Suppl. Fig. 3	c	CG16800	Fig. 9D	b
	PEK	Suppl. Fig. 3	c	CG16733	Fig. 9D	b
	meng	Suppl. Fig. 3	c	CG12851	Fig. 9D	b
	CG1227	Suppl. Fig. 3	c	CG17104	Fig. 9D	b
	BubR1	Suppl. Fig. 3	c	CG8084	Fig. 9D	b
	tlk	Suppl. Fig. 3	c	CG1273	Fig. 9D	b
	CG5790	Suppl. Fig. 3	c	CG7173	Fig. 9D	b
	aurA	Suppl. Fig. 3	c	CG13618	Fig. 9D	b
	Bub1	Suppl. Fig. 3	c	CG31732	Fig. 9D	b
	Madm	Suppl. Fig. 3	c	CG43117	Fig. 9D	b
	polo	Suppl. Fig. 3	c	CG34398	Fig. 9D	b
	aurB	Suppl. Fig. 3	c	CG11409	Fig. 9D	b
	CKIalpha	Suppl. Fig. 3	c	CG5217	Fig. 9D	b
	CG2577	Suppl. Fig. 3	c	CG32373	Fig. 9D	b
	ball	Suppl. Fig. 3	c	CG8675	Fig. 9D	b
	CG12069	Suppl. Fig. 4	c	CG7334	Fig. 9D	b
	dop	Suppl. Fig. 4	c
	aPKC	Suppl. Fig. 4	c
	PkaC1	Suppl. Fig. 4	c
	trc	Suppl. Fig. 4	c
	Pdk1	Suppl. Fig. 4	c
	Akt1	Suppl. Fig. 4	c
	Rok	Suppl. Fig. 4	c
	S6k	Suppl. Fig. 4	c
	gek	Suppl. Fig. 4	c
	Pkn	Suppl. Fig. 4	c
	wts	Suppl. Fig. 4	c
	for	Suppl. Fig. 4	c
	lok	Suppl. Fig. 4	c
	KP7a	Suppl. Fig. 4	c
	CG10177	Suppl. Fig. 4	c
	Sik3	Suppl. Fig. 4	c
	APKalpha	Suppl. Fig. 4	c
	Nuak1	Suppl. Fig. 4	c
	CG8485	Suppl. Fig. 4	c
	CASk	Suppl. Fig. 4	c
	sqa	Suppl. Fig. 4	c
	Phkgamma	Suppl. Fig. 4	c
	Drak	Suppl. Fig. 4	c
	PDK	Suppl. Fig. 4	c
	ksr	Suppl. Fig. 5	c
	Raf	Suppl. Fig. 5	c
	slpr	Suppl. Fig. 5	c
	Takl1	Suppl. Fig. 5	c
	Takl2	Suppl. Fig. 5	c
	put	Suppl. Fig. 5	c
	wit	Suppl. Fig. 5	c
	babo	Suppl. Fig. 5	c
	sax	Suppl. Fig. 5	c
	tkv	Suppl. Fig. 5	c
	sev	Suppl. Fig. 5	c
	Src64B	Suppl. Fig. 5	c
	InR	Suppl. Fig. 5	c
	Tie	Suppl. Fig. 5	c
	Ret	Suppl. Fig. 5	c
	EGFR	Suppl. Fig. 5	c
	Csk	Suppl. Fig. 5	c
	Pvr	Suppl. Fig. 5	c
	Src42A	Suppl. Fig. 5	c
	Ack	Suppl. Fig. 5	c
	fab1	Suppl. Fig. 5	c
	PI3K92E	Suppl. Fig. 5	c
	PI4KIIIalpha	Suppl. Fig. 5	c
	Dgkepsilon	Suppl. Fig. 5	c
	sktl	Suppl. Fig. 5	c
	CG31140	Suppl. Fig. 5	c
	laza	Suppl. Fig. 6	c
	CG11437	Suppl. Fig. 6	c
	CG9389	Suppl. Fig. 6	c
	5PtaseI	Suppl. Fig. 6	c
	CG17029	Suppl. Fig. 6	c
	CG9784	Suppl. Fig. 6	c
	Synj	Suppl. Fig. 6	c
	pten	Suppl. Fig. 6	c
	flw	Suppl. Fig. 6	c
	PpD3	Suppl. Fig. 6	c
	Pp4-19C	Suppl. Fig. 6	c
	wdb	Suppl. Fig. 6	c
	mts	Suppl. Fig. 6	c
	PPP4R2r	Suppl. Fig. 6	c
	tws	Suppl. Fig. 6	c
	Pp1-87B	Suppl. Fig. 6	c
	Pp1alpha-96A	Suppl. Fig. 6	c
	Pp2A-28B	Suppl. Fig. 6	c
	PpV	Suppl. Fig. 6	c
	alph	Suppl. Fig. 7	c
	Pp2C1	Suppl. Fig. 7	c
	csw	Suppl. Fig. 7	c
	mop	Suppl. Fig. 7	c
	CG14297	Suppl. Fig. 7	c
	Ptp61F	Suppl. Fig. 7	c
	primo2	Suppl. Fig. 7	c
	Ptp4E	Suppl. Fig. 7	c
	Ptp69D	Suppl. Fig. 7	c
	CG1009	Suppl. Fig. 7	c
	CG13197	Suppl. Fig. 7	c
	tmr6	Suppl. Fig. 7	c
	Mkp3	Suppl. Fig. 7	c
	twe	Suppl. Fig. 7	c
	mRNAcap	Suppl. Fig. 7	c
	Mkp4	Suppl. Fig. 7	c
	puc	Suppl. Fig. 7	c
	stg	Suppl. Fig. 7	c
	CG4338	Fig. 1H	b
	CG32601	Fig. 1I	b
	CG9873	Fig. 1J	b
	CG4759	Fig. 1K	b
	CG9800	Fig. 1L	b
	CG1956	Fig. 2E	b
	aPKC	Fig. 2E	b
	dlg	Fig. 2E	b
	Dlg5	Fig. 2E	b
	p130CAS	Fig. 2E	b
	mbt	Fig. 2E	b
	Fas1	Fig. 2E	b
	CG5758	Fig. 2E	b
	Flo2	Fig. 2E	b
	Sdc	Fig. 2E	b
	NijC	Fig. 2E	b
	Nrg	Fig. 2E	b
	Dscan1	Fig. 2E	b
	shg	Fig. 2E	b
	crb	Fig. 2E	b
	CG45049	Fig. 2E	b
	Cbp53E	Fig. 2E	b
	by	Fig. 2E	b
	jp	Fig. 2E	b
	NetA	Fig. 2E	b
	parvin	Fig. 2E	b
	wb	Fig. 2E	b
	rhea	Fig. 2E	b
	if	Fig. 2E	b
	mewFit1	Fig. 2E	b
	LanB1	Fig. 2E	b
	Tig	Fig. 2E	b
	stck	Fig. 2E	b
	QC	Fig. 3E	b
	CG31371	Fig. 3E	b
	CG12975	Fig. 3E	b
	CG11883	Fig. 3E	b
	Tg	Fig. 3E	b
	stv	Fig. 3E	b
	CG12007	Fig. 3E	b
	betaggt-II	Fig. 3E	b
	betaggt-I	Fig. 3E	b
	Fpps	Fig. 3E	b
	Ubqn	Fig. 3E	b
	Tep4	Fig. 3E	b
	CG11500	Fig. 3E	b
	trbd	Fig. 3E	b
	zethaTry	Fig. 3E	b
	Ulp1	Fig. 3E	b
	CG34056	Fig. 3E	b
	scaf	Fig. 3E	b
	CG10472	Fig. 3E	b
	Spn42Aa	Fig. 3E	b
	CG6294	Fig. 3E	b
	CG9733	Fig. 3E	b
	CG32581	Fig. 3E	b
	CG10916	Fig. 3E	b
	CG9934	Fig. 3E	b
	Cul2	Fig. 3E	b
	SkpB	Fig. 3E	b
	CG6923	Fig. 3E	b
	Bre1	Fig. 3E	b
	Cbl	Fig. 3E	b
	CG4813	Fig. 3E	b
	CG4502	Fig. 3E	b
	eff	Fig. 3E	b
	meru	Fig. 3E	b
	pgant3	Fig. 3E	b
	PIG-A	Fig. 3E	b
	pgant6	Fig. 3E	b
	CG30036	Fig. 3E	b
	sxc	Fig. 3E	b
	Ost48	Fig. 3E	b
	sfl	Fig. 3E	b
	Pfdn6	Fig. 3E	b
	Hsc70-3	Fig. 3E	b
	CCT8	Fig. 3E	b
	CCT6	Fig. 3E	b
	CG2790	Fig. 3E	b
	l(2)35Cc	Fig. 3E	b
	CG7182	Fig. 3E	b
	CG14057	Fig. 4E	b
	CG17327	Fig. 4E	b
	Rpp30	Fig. 4E	b
	RtcB	Fig. 4E	b
	CstF50	Fig. 4E	b
	CG3689	Fig. 4E	b
	sm	Fig. 4E	b
	CG11447	Fig. 4E	b
	mxt	Fig. 4E	b
	IntS4	Fig. 4E	b
	CG11342	Fig. 4E	b
	omd	Fig. 4E	b
	IntS11	Fig. 4E	b
	IntS9	Fig. 4E	b
	Upf2	Fig. 4E	b
	drosha	Fig. 4E	b
	Patr-1	Fig. 4E	b
	CG33786	Fig. 4E	b
	CG8963	Fig. 4E	b
	CG8461	Fig. 4E	b
	CG1671	Fig. 4E	b
	CG6274	Fig. 4E	b
	CG32075	Fig. 4E	b
	Mpp6	Fig. 4E	b
	GatC	Fig. 4E	b
	eRF1	Fig. 4E	b
	Ice2	Fig. 4E	b
	CG31957	Fig. 4E	b
	elF-4EArs2	Fig. 4E	b
	CG8435	Fig. 4E	b
	Mtr4	Fig. 4E	b
	Tango4	Fig. 4E	b
	CG1677	Fig. 4E	b
	His1	Fig. 5E	b
	px	Fig. 5E	b
	His3	Fig. 5E	b
	dmt	Fig. 5E	b
	Su(var)2-10	Fig. 5E	b
	cav	Fig. 5E	b
	Hs2Av	Fig. 5E	b
	crm	Fig. 5E	b
	Sse	Fig. 5E	b
	His2A	Fig. 5E	b
	Sirt6	Fig. 5E	b
	Sirt2	Fig. 5E	b
	Hira	Fig. 5E	b
	CG12316	Fig. 5E	b
	l(3)L1231	Fig. 5E	b
	HDAC4	Fig. 5E	b
	HDAC6	Fig. 5E	b
	HDAC1	Fig. 5E	b
	HDAC3	Fig. 5E	b
	CG14220	Fig. 5E	b
	fifi	Fig. 5E	b
	Dbp21E2	Fig. 5E	b
	Irbp	Fig. 5E	b
	Fen1	Fig. 5E	b
	CG42300	Fig. 5E	b
	Mcm2	Fig. 5E	b
	CG5602	Fig. 5E	b
	Orc3	Fig. 5E	b
	Orc5	Fig. 5E	b
	Orc6	Fig. 5E	b
	Rfc3	Fig. 5E	b
	Orc1	Fig. 5E	b
	ebi	Fig. 5E	b
	NELF-B	Fig. 5E	b
	med1	Fig. 5E	b
	CG7339	Fig. 5E	b
	mrn	Fig. 5E	b
	CG12372	Fig. 5E	b
	CG31155	Fig. 5E	b
	CG8129	Fig. 6E	b
	CG6835	Fig. 6E	b
	CG5757	Fig. 6E	b
	CG5955	Fig. 6E	b
	CG2246	Fig. 6E	b
	CG5164	Fig. 6E	b
	CG1857	Fig. 6E	b
	CG3656	Fig. 6E	b
	CG12002	Fig. 6E	b
	CG30275	Fig. 6E	b
	CG9468	Fig. 6E	b
	CG7070	Fig. 6E	b
	CG9238	Fig. 6E	b
	CG6206	Fig. 6E	b
	CG3194	Fig. 6E	b
	CG9057	Fig. 6E	b
	CG10367	Fig. 6E	b
	CG9518	Fig. 6E	b
	CG5603	Fig. 6E	b
	CG8317	Fig. 6E	b
	tai	Fig. 7D	b
	cic	Fig. 7D	b
	drk	Fig. 7D	b
	Ras85D	Fig. 7D	b
	dos	Fig. 7D	b
	rol	Fig. 7D	b
	Raf	Fig. 7D	b
	csw	Fig. 7D	b
	Ksr	Fig. 7D	b
	xxxx	Fig. 7D	b
	InR	Fig. 7D	b
	Akt	Fig. 7D	b
	PI3eK92	Fig. 7D	b
	PI3K21B	Fig. 7D	b
	raptor	Fig. 7D	b
	aph-1	Fig. 7D	b
	Gmer	Fig. 7D	b
	Dl	Fig. 7D	b
	Notch	Fig. 7D	b
	Su(H)	Fig. 7D	b
	dpp	Fig. 7D	b
	punt	Fig. 7D	b
	Tkv	Fig. 7D	b
	sax	Fig. 7D	b
	babo	Fig. 7D	b
	br	Fig. 7D	b
	Smad2	Fig. 7D	b
	ed	Fig. 7D	b
	mad	Fig. 7D	b
	ttv	Fig. 7D	b
	ex	Fig. 7D	b
	ds	Fig. 7D	b
	hippo	Fig. 7D	b
	mats	Fig. 7D	b
	kibra	Fig. 7D	b
	hh	Fig. 7D	b
	smo	Fig. 7D	b
	Ci	Fig. 7D	b
	fu	Fig. 7D	b
	Gprk2	Fig. 7D	b
	Cht7	Fig. 8E	b
	CG8192	Fig. 8E	b
	CG13083	Fig. 8E	b
	Cpr57A	Fig. 8E	b
	Cpr78E	Fig. 8E	b
	Cpr35B	Fig. 8E	b
	Cpr51A	Fig. 8E	b
	Cpr31A	Fig. 8E	b
	Cpr66D	Fig. 8E	b
	Cpr49Ah	Fig. 8E	b
	pio	Fig. 8E	b
	Lsp1alpha	Fig. 8E	b
	Lsp2	Fig. 8E	b
	Edg91	Fig. 8E	b
	m	Fig. 8E	b
	CG13041	Fig. 8E	b
	Lcp2	Fig. 8E	b
	Vak2	Fig. 8E	b
	Vajk3	Fig. 8E	b
	CG9034	Fg. 10B	b
	CG1459	Fg. 10B	b
	CG13023	Fg. 10B	b
	CG13004	Fg. 10B	b
	CG4951	Fg. 10B	b
	CG8664	Fg. 10B	b
	CG13082	Fg. 10B	b
	CG34330	Fg. 10B	b
	CG15236	Fg. 10B	b
	CG13737	Fg. 10B	b
	CG14237	Fg. 10B	b
	CG9336	Fg. 10B	b
	CG17666	Fg. 10B	b
	CG15152	Fg. 10B	b
	CG30461	Fg. 10B	b
	CG15212	Fg. 10B	b
	CG15631	Fg. 10B	b
	CG8084	Fg. 10B	b
	CG9691	Fg. 10B	b
	CG13300	Fg. 10B	b
	CG8675	Fg. 10B	b
	CG1572	Fg. 10B	b
	CG12182	Fg. 10B	b
	CG10479	Fg. 10B	b
	CG7532	Fg. 10B	b
	CG9355	Fg. 10B	b
	CG7669	Fg. 10B	b
	CG2970	Fg. 10B	b
	CG12341	Fg. 10B	b
	CG17364	Fg. 10B	b
	CG43565	Fg. 10B	b
	CG7173	Fg. 10B	b
	CG9766	Fg. 10B	b
	CG7729	Fg. 10B	b
	CG8405	Fg. 10B	b
	CG11449	Fg. 10B	b
	CG15387	Fg. 10B	b
	CG31869	Fg. 10B	b
	CG33257	Fg. 10B	b
	CG33106	Fg. 10B	b
